# Supplementary material for: Disclosing the molecular profile of the human amniotic mesenchymal stromal cell secretome by filter-aided sample preparation proteomic characterization
Source: Stem Cell Res Ther. 2023 Nov 27;14:339. doi: 10.1186/s13287-023-03557-4 (PMC10683150; doi:10.1186/s13287-023-03557-4)
Supplement: Supplementary file 1 — Additional file 1: Table S1. Protein identification data for hAMSCs secretome pools 1-4 [file 13287_2023_3557_MOESM1_ESM.xlsx]

## Sheet: Pool I, hAMSCs-CM 355proteins
Table S1: Proteins identification data for hAMSC-CM Pool I
Accession	Description	ΣCoverage	Σ# Proteins	Σ# Unique Peptides	Σ# Peptides	Σ# PSMs	A5: Area	B5: Area	C5: Area	Score A2	Coverage A2	# Peptides A2	# PSM A2	Score B2	Coverage B2	# Peptides B2	# PSM B2	Score C2	Coverage C2	# Peptides C2	# PSM C2	# AAs	MW [kDa]	calc. pI
Q9Y6C2	EMILIN-1 OS=Homo sapiens OX=9606 GN=EMILIN1 PE=1 SV=3 - [EMIL1_HUMAN]	10.93	1	7	7	25	1.47402e+07	1.08233e+07	1.12887e+07	32.721	9.94	6	8	37.0027	7.97	5	9	37.1568	8.66	5	8	1016	106.63	5.17334
	Sequence	# PSMs	# Proteins	# Protein Groups	Protein Group Accessions	Modifications	MH+ [Da]	A5: Area	B5: Area	C5: Area	q-Value	PEP	A2	XCorr A2	B2	XCorr B2	C2	XCorr C2	# Missed Cleavages
	GLEEGQAQAGQCPSLEGR	2	1	1	Q9Y6C2	C12(Carbamidomethyl)	1886.88	7.70779e+06	0	7.40631e+06	0	2.334e-10	High	5.79819			High	6.07377	0
	DLTGPAGEAGPPGPPGLQGPPGPAGPPGSPGK	5	1	1	Q9Y6C2		2784.41	4.69822e+06	0	0	0	0.0002066	High	5.448	High	7.11224	High	6.20289	0
	VQQLEEQVQSLTK	3	1	1	Q9Y6C2		1529.83	5.17322e+06	5.72275e+06	5.13612e+06	0	2.323e-05	High	4.94406	High	5.06962	High	4.82911	0
	LDTVAGGLQGLR	2	1	1	Q9Y6C2		1199.68	1.97093e+07	0	0	0	5.119e-05	High	4.55647					0
	LQQEATEHATESEER	9	1	1	Q9Y6C2		1757.8	1.68035e+07	1.91449e+07	1.89874e+07	0	4.201e-14	High	3.00496	High	5.49802	High	5.57687	0
	YLLSAVLTGHR	2	1	1	Q9Y6C2		1229.7	1.00012e+06	1.88827e+06	0	0	0.001379	High	2.88279	High	2.53955			0
	HVAGLWAGLR	2	1	1	Q9Y6C2		1079.62	0	7602109	7.47221e+06	0.002	0.07209			High	2.68744	High	2.4916	0
Q9Y4K0	Lysyl oxidase homolog 2 OS=Homo sapiens OX=9606 GN=LOXL2 PE=1 SV=1 - [LOXL2_HUMAN]	13.44	1	8	8	44	6.31759e+07	8.03282e+07	7.70815e+07	53.3805	10.08	6	14	60.5861	13.44	8	16	56.5051	10.08	6	14	774	86.6683	6.37939
	Sequence	# PSMs	# Proteins	# Protein Groups	Protein Group Accessions	Modifications	MH+ [Da]	A5: Area	B5: Area	C5: Area	q-Value	PEP	A2	XCorr A2	B2	XCorr B2	C2	XCorr C2	# Missed Cleavages
	ASFCLEDTECEGDIQK	2	1	1	Q9Y4K0	C4(Carbamidomethyl); C10(Carbamidomethyl)	1901.8	4.81366e+06	2.09391e+06	0	0	3.476e-06	High	5.14444	High	5.65982			0
	HTEDVGVVCSDKR	6	1	1	Q9Y4K0	C9(Carbamidomethyl)	1501.71	3.89481e+07	5.81311e+07	4.63255e+07	0	1.704e-11	High	4.5633	High	5.16177	High	5.39286	1
	FNAESQGCNHEEDAGVR	6	1	1	Q9Y4K0	C8(Carbamidomethyl)	1919.81	7.25678e+07	7.5284e+07	7.40277e+07	0	1.593e-06	High	4.53765	High	5.20634	High	4.92175	0
	CSGTELSLAHCR	8	1	1	Q9Y4K0	C1(Carbamidomethyl); C11(Carbamidomethyl)	1390.63	7.80118e+07	9.50098e+07	9.38851e+07	0	8.571e-05	High	4.17297	High	4.30136	High	4.10178	0
	LGQGIGPIHLNEIQCTGNEK	5	1	1	Q9Y4K0	C15(Carbamidomethyl)	2178.11	7.24029e+06	10303908	9.86818e+06	0	3.304e-09	High	4.16922	High	4.30973	High	5.10339	0
	HTEDVGVVCSDK	12	1	1	Q9Y4K0	C9(Carbamidomethyl)	1345.61	1.29894e+07	1.28563e+07	2.09779e+07	0	4.946e-08	High	3.81184	High	3.91851	High	4.00951	0
	FSSQIHNNGQSDFRPK	4	1	1	Q9Y4K0		1861.9	0	7.06908e+07	6.33317e+07	0	8.71e-15			High	5.00805	High	5.2011	0
	CNTPAMGLQK	1	1	1	Q9Y4K0	C1(Carbamidomethyl)	1119.53	0	32132634	0	0.007	0.1293			High	2.42232			0
Q9Y490	Talin-1 OS=Homo sapiens OX=9606 GN=TLN1 PE=1 SV=3 - [TLN1_HUMAN]	3.27	1	6	6	16	1.13045e+06	2.44557e+06	1.3918e+06	17.3459	1.93	4	5	23.1661	2.72	5	6	17.2786	1.93	4	5	2541	269.599	6.07471
	Sequence	# PSMs	# Proteins	# Protein Groups	Protein Group Accessions	Modifications	MH+ [Da]	A5: Area	B5: Area	C5: Area	q-Value	PEP	A2	XCorr A2	B2	XCorr B2	C2	XCorr C2	# Missed Cleavages
	AVAEQIPLLVQGVR	2	1	1	Q9Y490		1492.89	926484	1.4067e+06	0	0	0.004208	High	4.25648	High	4.63184			0
	ILAQATSDLVNAIK	3	1	1	Q9Y490		1456.85	575223	795234	692510	0	0.0003801	High	4.1716	High	4.44991	High	4.41009	0
	GLAGAVSELLR	5	1	1	Q9Y490		1085.64	1.88965e+06	2.60428e+06	2.09108e+06	0	4.035e-06	High	3.17172	High	3.609	High	3.67306	0
	NLGTALAELR	4	1	1	Q9Y490		1057.6	0	0	0	0	0.0001113	High	2.96135	High	2.91526	High	3.09597	0
	VVAPTISSPVCQEQLVEAGR	1	1	1	Q9Y490	C11(Carbamidomethyl)	2140.12	0	3.32573e+06	0	0	0.0002459			High	4.45376			0
	QELAVFCSPEPPAK	1	1	1	Q9Y490	C7(Carbamidomethyl)	1572.77	0	0	0	0.001	0.01371					High	2.74839	0
Q9Y2B0	Protein canopy homolog 2 OS=Homo sapiens OX=9606 GN=CNPY2 PE=1 SV=1 - [CNPY2_HUMAN]	17.03	1	2	2	2	1.93287e+06	4.07429e+06	3.95762e+06	4.02354	17.03	2	2		0				0			182	20.6392	4.91943
	Sequence	# PSMs	# Proteins	# Protein Groups	Protein Group Accessions	Modifications	MH+ [Da]	A5: Area	B5: Area	C5: Area	q-Value	PEP	A2	XCorr A2	B2	XCorr B2	C2	XCorr C2	# Missed Cleavages
	INPDGSQSVVEVPYAR	1	1	1	Q9Y2B0		1730.88	3.66007e+06	0	0	0	1.273e-05	High	4.02354					0
	SEAHLTELLEEICDR	1	1	1	Q9Y2B0	C13(Carbamidomethyl)	1814.87	205676	0	0	0	0.01658	High	1.96993					0
Q9UMD9	Collagen alpha-1(XVII) chain OS=Homo sapiens OX=9606 GN=COL17A1 PE=1 SV=3 - [COHA1_HUMAN]	3.34	1	4	4	12	1.44255e+07	1.2409e+07	1.47452e+07	9.76838	2.47	3	3	14.2682	2.47	3	4	16.8858	3.34	4	5	1497	150.326	8.79248
	Sequence	# PSMs	# Proteins	# Protein Groups	Protein Group Accessions	Modifications	MH+ [Da]	A5: Area	B5: Area	C5: Area	q-Value	PEP	A2	XCorr A2	B2	XCorr B2	C2	XCorr C2	# Missed Cleavages
	LQGMAPAAGADLDK	3	1	1	Q9UMD9		1357.69	4.67578e+06	6.58292e+06	5.39796e+06	0	8.291e-05	High	3.94312	High	4.29687	High	3.73297	0
	GEQGLTGMPGIR	5	1	1	Q9UMD9	M8(Oxidation)	1231.62	2.41753e+07	2.65285e+07	2.84535e+07	0	2.624e-06	High	2.9323	High	3.16816	High	3.42318	0
	LMMEQENGNLR	3	1	1	Q9UMD9		1334.63	0	4115653	1.03843e+07	0	2.331e-07	High	2.89295	High	3.88053	High	3.90151	0
	SELISYLTSPDVR	1	1	1	Q9UMD9		1479.78	0	0	0	0.003	0.02312					High	2.90377	0
Q9ULV4	Coronin-1C OS=Homo sapiens OX=9606 GN=CORO1C PE=1 SV=1 - [COR1C_HUMAN]	4.43	1	2	2	6	6.92729e+06	8.18523e+06	8.12473e+06	6.54431	4.43	2	2	6.06979	4.43	2	2	6.24536	4.43	2	2	474	53.2151	7.07861
	Sequence	# PSMs	# Proteins	# Protein Groups	Protein Group Accessions	Modifications	MH+ [Da]	A5: Area	B5: Area	C5: Area	q-Value	PEP	A2	XCorr A2	B2	XCorr B2	C2	XCorr C2	# Missed Cleavages
	VGIVAWHPTAR	3	1	1	Q9ULV4		1206.68	5.91393e+06	6.8755e+06	6.14789e+06	0	0.0008695	High	3.41458	High	3.07672	High	3.1621	0
	NADPILISLK	3	1	1	Q9ULV4		1083.65	7.94064e+06	9.49496e+06	1.01016e+07	0	0.001755	High	3.12973	High	2.99307	High	3.08326	0
Q9UKU9	Angiopoietin-related protein 2 OS=Homo sapiens OX=9606 GN=ANGPTL2 PE=1 SV=1 - [ANGL2_HUMAN]	3.65	1	2	2	9	6.35593e+06	3.31917e+06	7.0867e+06	9.43207	3.65	2	3	9.68382	3.65	2	3	9.71501	3.65	2	3	493	57.0684	7.53271
	Sequence	# PSMs	# Proteins	# Protein Groups	Protein Group Accessions	Modifications	MH+ [Da]	A5: Area	B5: Area	C5: Area	q-Value	PEP	A2	XCorr A2	B2	XCorr B2	C2	XCorr C2	# Missed Cleavages
	LMQVWCDQR	6	1	1	Q9UKU9	C6(Carbamidomethyl)	1235.57	6.35593e+06	5.79013e+06	6.93795e+06	0	0.001084	High	3.307	High	3.54262	High	3.45663	0
	LDGSVNFFR	3	1	1	Q9UKU9		1054.54	0	848214	7.23545e+06	0	0.005268	High	2.90216	High	2.81828	High	2.88593	0
Q9UI42	Carboxypeptidase A4 OS=Homo sapiens OX=9606 GN=CPA4 PE=1 SV=2 - [CBPA4_HUMAN]	6.89	1	2	2	2	6.10498e+06	2.7362e+06	5.58518e+06		0				0			4.33998	6.89	2	2	421	47.3217	6.69775
	Sequence	# PSMs	# Proteins	# Protein Groups	Protein Group Accessions	Modifications	MH+ [Da]	A5: Area	B5: Area	C5: Area	q-Value	PEP	A2	XCorr A2	B2	XCorr B2	C2	XCorr C2	# Missed Cleavages
	SRNPGSSCIGADPNR	1	1	1	Q9UI42	C8(Carbamidomethyl)	1587.74	0	0	7.6044e+06	0	4.981e-10					High	4.33998	1
	IGHSFENRPMYVLK	1	1	1	Q9UI42		1690.88	0	0	3.56596e+06	0.001	0.01161					High	1.9081	0
Q9UBP4	Dickkopf-related protein 3 OS=Homo sapiens OX=9606 GN=DKK3 PE=1 SV=2 - [DKK3_HUMAN]	8.29	1	2	2	8	9.16792e+06	1.02351e+07	9.39633e+06	6.56645	8.29	2	2	10.4035	8.29	2	3	9.94575	8.29	2	3	350	38.3651	4.65283
	Sequence	# PSMs	# Proteins	# Protein Groups	Protein Group Accessions	Modifications	MH+ [Da]	A5: Area	B5: Area	C5: Area	q-Value	PEP	A2	XCorr A2	B2	XCorr B2	C2	XCorr C2	# Missed Cleavages
	DCQPGLCCAFQR	5	1	1	Q9UBP4	C2(Carbamidomethyl); C7(Carbamidomethyl); C8(Carbamidomethyl)	1511.63	1.06089e+07	1.23116e+07	1.14067e+07	0	3.7e-08	High	3.37492	High	3.64741	High	3.74285	0
	DSECCGDQLCVWGHCTK	3	1	1	Q9UBP4	C4(Carbamidomethyl); C5(Carbamidomethyl); C10(Carbamidomethyl); C15(Carbamidomethyl)	2111.82	7.72691e+06	8.15853e+06	7.38596e+06	0	0.008067	High	3.19153	High	3.38952	High	2.46239	0
Q9UBG0	C-type mannose receptor 2 OS=Homo sapiens OX=9606 GN=MRC2 PE=1 SV=2 - [MRC2_HUMAN]	4.12	1	4	4	15	6.77851e+06	6.98861e+06	7.09637e+06	14.6871	3.18	3	4	18.7744	3.18	3	5	20.101	4.12	4	6	1479	166.568	5.8335
	Sequence	# PSMs	# Proteins	# Protein Groups	Protein Group Accessions	Modifications	MH+ [Da]	A5: Area	B5: Area	C5: Area	q-Value	PEP	A2	XCorr A2	B2	XCorr B2	C2	XCorr C2	# Missed Cleavages
	LQGAVCGVSSGPPPPR	3	1	1	Q9UBG0	C6(Carbamidomethyl)	1578.82	0	0	0	0	9.522e-06	High	5.32954	High	5.07245	High	4.06915	0
	LCTDHGSQLVTITNR	3	1	1	Q9UBG0	C2(Carbamidomethyl)	1714.86	6791900	6.02359e+06	6.9508e+06	0	9.997e-05	High	4.58887	High	4.55083	High	4.47412	0
	AGQLSQGAAEEDHGCR	8	1	1	Q9UBG0	C15(Carbamidomethyl)	1685.74	6.76511e+06	7.95363e+06	7.24194e+06	0	0.0002033	High	2.7002	High	3.3515	High	3.30071	0
	GTDVREPDDSPQGR	1	1	1	Q9UBG0		1528.71	0	0	0	0	0.001499					High	2.76943	1
Q9P2E9	Ribosome-binding protein 1 OS=Homo sapiens OX=9606 GN=RRBP1 PE=1 SV=5 - [RRBP1_HUMAN]	1.84	1	2	2	2	4.66894e+06	4777608	4.40877e+06		0				0			7.24191	1.84	2	2	1410	152.365	8.60205
	Sequence	# PSMs	# Proteins	# Protein Groups	Protein Group Accessions	Modifications	MH+ [Da]	A5: Area	B5: Area	C5: Area	q-Value	PEP	A2	XCorr A2	B2	XCorr B2	C2	XCorr C2	# Missed Cleavages
	AMEALATAEQACK	1	1	1	Q9P2E9	C12(Carbamidomethyl)	1393.65	0	0	4.40877e+06	0	3.402e-10					High	5.05964	0
	DALNQATSQVESK	1	1	1	Q9P2E9		1390.68	0	0	0	0.004	0.04128					High	2.18227	0
Q9NZ08	Endoplasmic reticulum aminopeptidase 1 OS=Homo sapiens OX=9606 GN=ERAP1 PE=1 SV=3 - [ERAP1_HUMAN]	3.83	1	3	3	4	0	4.61309e+06	3.51154e+06		0			5.98972	2.76	2	2	5.64272	2.44	2	2	941	107.166	6.45557
	Sequence	# PSMs	# Proteins	# Protein Groups	Protein Group Accessions	Modifications	MH+ [Da]	A5: Area	B5: Area	C5: Area	q-Value	PEP	A2	XCorr A2	B2	XCorr B2	C2	XCorr C2	# Missed Cleavages
	LSEEPLQVLEHPR	2	1	1	Q9NZ08		1546.83	0	5.97452e+06	4013658	0	0.0003339			High	3.27339	High	3.15382	0
	EMFDDVSYDK	1	1	1	Q9NZ08		1248.51	0	0	3.00942e+06	0	0.004464					High	2.4889	0
	ILASTQFEPTAAR	1	1	1	Q9NZ08		1404.75	0	3.25166e+06	0	0.006	0.1135			High	2.71633			0
Q9H0B8	Cysteine-rich secretory protein LCCL domain-containing 2 OS=Homo sapiens OX=9606 GN=CRISPLD2 PE=2 SV=1 - [CRLD2_HUMAN]	4.43	1	2	2	3	7.68698e+06	1.09505e+07	7.20038e+06		0				0			8.53591	4.43	2	3	497	55.8831	8.01611
	Sequence	# PSMs	# Proteins	# Protein Groups	Protein Group Accessions	Modifications	MH+ [Da]	A5: Area	B5: Area	C5: Area	q-Value	PEP	A2	XCorr A2	B2	XCorr B2	C2	XCorr C2	# Missed Cleavages
	GNWIGEAPYK	2	1	1	Q9H0B8		1134.56	0	0	9.45084e+06	0.002	0.01591					High	2.78832	0
	EDKEEILMLHNK	1	1	1	Q9H0B8		1498.76	0	0	4.94992e+06	0.003	0.02464					High	3.04993	1
Q9BXP8	Pappalysin-2 OS=Homo sapiens OX=9606 GN=PAPPA2 PE=1 SV=4 - [PAPP2_HUMAN]	3.57	1	4	4	12	3.74508e+06	3.91429e+06	3.9134e+06	10.4636	2.68	3	3	15.6834	2.68	3	5	14.3396	3.57	4	4	1791	198.411	5.46533
	Sequence	# PSMs	# Proteins	# Protein Groups	Protein Group Accessions	Modifications	MH+ [Da]	A5: Area	B5: Area	C5: Area	q-Value	PEP	A2	XCorr A2	B2	XCorr B2	C2	XCorr C2	# Missed Cleavages
	ASGSLCGACTEDGTFR	3	1	1	Q9BXP8	C6(Carbamidomethyl); C9(Carbamidomethyl)	1688.71	3.66597e+06	4.07517e+06	3.97826e+06	0	0.0001288	High	4.60887	High	4.21196	High	4.42202	0
	IGNDHCDPECEHPLTGYDGGDCR	3	1	1	Q9BXP8	C6(Carbamidomethyl); C10(Carbamidomethyl); C22(Carbamidomethyl)	2674.05	4.13162e+06	4.16297e+06	4.07888e+06	0	7.067e-06	High	3.33848	High	3.34726	High	3.56684	0
	EGLWTQEFK	5	1	1	Q9BXP8		1137.56	3.43766e+06	3.50471e+06	3.68307e+06	0	0.004052	High	2.51625	High	2.92007	High	2.64259	0
	YECKPGYYVAESAEGK	1	1	1	Q9BXP8	C3(Carbamidomethyl)	1850.84	0	0	3.62725e+06	0	0.000498					High	3.70812	0
Q9BS26	Endoplasmic reticulum resident protein 44 OS=Homo sapiens OX=9606 GN=ERP44 PE=1 SV=1 - [ERP44_HUMAN]	5.42	1	2	2	7	1.58639e+06	2.79579e+06	1.8191e+06	5.36878	5.42	2	2	4.96387	5.42	2	2	7.5301	5.42	2	3	406	46.9414	5.26221
	Sequence	# PSMs	# Proteins	# Protein Groups	Protein Group Accessions	Modifications	MH+ [Da]	A5: Area	B5: Area	C5: Area	q-Value	PEP	A2	XCorr A2	B2	XCorr B2	C2	XCorr C2	# Missed Cleavages
	VDCDQHSDIAQR	4	1	1	Q9BS26	C3(Carbamidomethyl)	1443.64	479158	888501	864717	0	0.01387	High	2.74051	High	2.0574	High	2.48191	0
	DLAEITTLDR	3	1	1	Q9BS26		1146.61	2.69363e+06	4.70307e+06	2.77348e+06	0	0.008455	High	2.62827	High	2.90647	High	2.63439	0
Q99715	Collagen alpha-1(XII) chain OS=Homo sapiens OX=9606 GN=COL12A1 PE=1 SV=2 - [COCA1_HUMAN]	21.42	1	47	47	263	5.3679e+07	5.94374e+07	5.92321e+07	333.319	17.56	39	91	312.007	17.86	41	86	318.81	15.77	37	86	3063	332.941	5.52881
	Sequence	# PSMs	# Proteins	# Protein Groups	Protein Group Accessions	Modifications	MH+ [Da]	A5: Area	B5: Area	C5: Area	q-Value	PEP	A2	XCorr A2	B2	XCorr B2	C2	XCorr C2	# Missed Cleavages
	ITYQPSTGEGNEQTTTIGGR	12	1	1	Q99715		2110.02	26226710	2.52606e+07	2.46212e+07	0	7.867e-17	High	5.81454	High	5.24523	High	6.15937	0
	VVYSPVDGTRPSESIVVPGNTR	7	1	1	Q99715		2329.23	2.42744e+07	3.02204e+07	3.10308e+07	0	1.378e-14	High	5.05459	High	5.1733	High	5.20742	0
	VQIALAQYSGDPR	5	1	1	Q99715		1417.75	8.9719e+06	9.4315e+06	8.48464e+06	0	0.000182	High	4.85352	High	4.84014	High	4.84379	0
	NNVILQPLQPDTPYK	6	1	1	Q99715		1739.94	4.8807e+06	6.20029e+06	5.96204e+06	0	3.459e-05	High	4.70957	High	4.62443	High	4.42131	0
	SLLQAVANLPYK	13	1	1	Q99715		1316.76	8.88961e+06	1.29062e+07	1.03322e+07	0	1.807e-09	High	4.46184	High	4.34141	High	4.56675	0
	VEDIIEAINTFPYR	7	1	1	Q99715		1679.87	1.58666e+06	65254.2	160821	0	1.484e-05	High	4.34342	High	2.95937	High	2.27082	0
	QVCEQLISGQMNR	4	1	1	Q99715	C3(Carbamidomethyl)	1562.75	4892535	4.73844e+06	4.69612e+06	0	1.483e-05	High	4.33033	High	4.52173	High	4.45695	0
	NVQVYNPTPNSLDVR	3	1	1	Q99715		1715.88	1.29462e+07	1.49032e+07	1.42756e+07	0	0.0004851	High	4.32291	High	4.92061	High	4.80529	0
	GEVQTVTFDTEEVK	6	1	1	Q99715		1581.77	2.09375e+07	2.10777e+07	2.16634e+07	0	5.105e-11	High	4.32026	High	4.47961	High	4.58059	0
	ALALGALQNIR	3	1	1	Q99715		1139.69	1.07716e+07	1.48495e+07	1.46248e+07	0	0.0006229	High	4.3097	High	4.54088	High	4.34844	0
	MIATDPDDTHAYNVADFESLSR	3	1	1	Q99715		2468.11	3.07021e+06	0	0	0	0.0004089	High	4.30174					0
	TEFNLNQYYQR	12	1	1	Q99715		1475.7	2.1915e+07	2.50237e+07	26560935	0	1.646e-08	High	4.2655	High	4.26355	High	4.27914	0
	LQPQTTYDITVLPIYK	12	1	1	Q99715		1893.05	2.31504e+06	2.79768e+06	2.97421e+06	0	2.317e-05	High	4.21115	High	4.0154	High	3.88515	0
	GGNTMTGDAIDYLVK	11	1	1	Q99715		1554.76	2.54755e+07	3.10158e+07	3.0984e+07	0	4.566e-09	High	4.19814	High	4.23839	High	4.37033	0
	GTWDHGASDVSLYR	9	1	1	Q99715		1563.73	3.33829e+07	34942920	3.59848e+07	0	9.724e-06	High	4.18191	High	4.63719	High	4.18003	0
	TLKVDEETENTMR	6	1	1	Q99715		1565.76	1.28705e+07	1.90326e+07	1.82705e+07	0	0.003847	High	4.05726	High	3.76813	High	4.27558	1
	GMTSSEPISIMEK	3	1	1	Q99715		1409.67	1.94191e+07	2.11007e+07	2.06125e+07	0	0.0007045	High	3.84863	High	4.11436	High	3.83681	0
	GDTTNTVLQGLK	11	1	1	Q99715		1246.67	5.35396e+07	5.8168e+07	5.77842e+07	0	0.003609	High	3.83915	High	3.40663	High	3.66743	0
	LNWNPSPSPVTGYK	6	1	1	Q99715		1559.79	2.28903e+07	2.54565e+07	2.44589e+07	0	0.0001366	High	3.73203	High	3.84639	High	4.03226	0
	VGVVQYSSDTR	11	1	1	Q99715		1210.61	3.16656e+07	4.04239e+07	4.0949e+07	0	0.0002873	High	3.71033	High	4.07034	High	3.79971	0
	IVEVFDIGPK	7	1	1	Q99715		1116.64	1.89589e+07	2.31571e+07	21958285	0	0.002383	High	3.69162	High	3.64942	High	3.59668	0
	GGNTMTGDAIDYLVK	4	1	1	Q99715	M5(Oxidation)	1570.75	1.68469e+06	1.35666e+06	0	0	0.000181	High	3.68316	High	4.36783	High	4.29783	0
	ITEVTSEGFR	10	1	1	Q99715		1138.58	4.71707e+07	5.60485e+07	5.53292e+07	0	0.0006111	High	3.63004	High	3.84148	High	3.76237	0
	VSWDPSPSPVLGYK	10	1	1	Q99715		1531.79	2.47111e+07	3.00715e+07	2.33676e+07	0	0.002395	High	3.55439	High	3.75596	High	3.67685	0
	DYKPQVGVIADPSSK	5	1	1	Q99715		1603.84	3.19704e+07	3.07004e+07	6.36034e+06	0	1.631e-09	High	3.50194	High	3.67942	High	4.19551	0
	SLYDDVDTGEK	8	1	1	Q99715		1241.56	3.36183e+07	3.53183e+07	3.41388e+07	0	0.000471	High	3.46551	High	3.60405	High	3.49845	0
	SQDEVEIPAR	6	1	1	Q99715		1143.57	4.01643e+07	5.48379e+07	48052373	0	0.001261	High	3.43873	High	3.70421	High	3.50177	0
	VYDPSTSTLNVR	2	1	1	Q99715		1351.69	4.43694e+07	4.7677e+07	0	0	9.238e-05	High	3.38186	High	2.90099			0
	IYIDCYEIIEK	6	1	1	Q99715	C5(Carbamidomethyl)	1458.72	19308699	2.32989e+07	2.46469e+07	0	6.404e-07	High	3.32625	High	3.16431	High	3.53952	0
	NTFTESAGAR	4	1	1	Q99715		1053.5	0	4.52639e+06	5.89395e+06	0	1.099e-06	High	3.31334	High	3.19885	High	3.36793	0
	ITWAPFGSSDK	8	1	1	Q99715		1208.6	1.25208e+07	1.78244e+07	1.63824e+07	0	0.01584	High	3.02838	High	3.1152	High	2.94784	0
	VLVVVTDGR	6	1	1	Q99715		957.577	9.18447e+06	1.11689e+07	1.19511e+07	0	0.001059	High	2.97178	High	2.99938	High	3.06962	0
	GGNTLTGMALNFIR	3	1	1	Q99715		1464.77	717524	667611	0	0	0.002541	High	2.89838	High	2.24334			0
	WDPAPGPVLQYR	6	1	1	Q99715		1398.72	2.39476e+07	2.75156e+07	2.61732e+07	0	1.898e-07	High	2.85282	High	2.78631	High	3.26163	0
	LGELVVGPYDNTVVLEELR	1	1	1	Q99715		2115.15	0	0	0	0	0.0002841	High	2.7873					0
	LKPDTPYTITVSSLYPDGEGGR	4	1	1	Q99715		2366.19	0	3.41565e+06	4.86304e+06	0	6.539e-08			High	4.67474	High	4.67529	0
	CPAFPNSCTCTQDSVGPPGPPGPAGGPGAK	1	1	1	Q99715	C1(Carbamidomethyl); C8(Carbamidomethyl); C10(Carbamidomethyl)	2938.29	0	1.49232e+06	0	0	0.003086			High	4.34866			0
	QHALSVGPQTTTLSVR	2	1	1	Q99715		1694.93	0	1.27486e+07	13578644	0	0.0004199			High	3.77023	High	3.21791	0
	ITWTQAPGR	1	1	1	Q99715		1029.55	0	2.1284e+07	0	0	0.01043			High	3.01349			0
	TLFYGSFHK	2	1	1	Q99715		1099.56	0	9.83557e+06	9.36136e+06	0	9.499e-06			High	1.45145	High	1.5404	0
	ITVDPTTDGPTK	7	1	1	Q99715		1244.64	6.03266e+07	6.40957e+07	6.4583e+07	0.001	0.04175	High	3.12743	High	3.05257	High	3.17198	0
	VILTPMTAGSR	3	1	1	Q99715		1145.64	1.77048e+07	2.18391e+07	2.31766e+07	0.001	0.01055	High	2.575	High	2.56069	High	2.51167	0
	QYLVTYTPVAGGETQEVTVR	1	1	1	Q99715		2211.13	2.4263e+06	0	0	0.001	0.03851	High	2.4838					0
	TSDPTMSSFR	1	1	1	Q99715		1128.51	0	1.77308e+07	0	0.001	0.03666			High	2.38195			0
	YEVSVIPEYFSGPGTPLTGNAATEEVR	1	1	1	Q99715		2883.42	0	0	0	0.002	0.04724	High	3.30769					0
	VTFHPTGDDRR	2	1	1	Q99715		1300.64	0	1.79878e+06	0	0.002	0.05686			High	2.12815	High	2.40281	1
	TLENLIPDTK	1	1	1	Q99715		1143.63	4.08681e+07	0	0	0.003	0.06132	High	3.0977					0
	VTWEPAPGEVK	1	1	1	Q99715		1212.63	0	0	3.72841e+07	0.005	0.04374					High	2.70684	0
Q99497	Parkinson disease protein 7 OS=Homo sapiens OX=9606 GN=PARK7 PE=1 SV=2 - [PARK7_HUMAN]	30.16	1	4	4	10	1.54145e+07	2.27526e+07	2.1722e+07	15.1436	30.16	3	4	11.4583	16.4	2	3	11.8121	16.4	3	3	189	19.8785	6.78564
	Sequence	# PSMs	# Proteins	# Protein Groups	Protein Group Accessions	Modifications	MH+ [Da]	A5: Area	B5: Area	C5: Area	q-Value	PEP	A2	XCorr A2	B2	XCorr B2	C2	XCorr C2	# Missed Cleavages
	VTVAGLAGKDPVQCSR	3	1	1	Q99497	C14(Carbamidomethyl)	1657.88	3.84225e+07	3.90128e+07	3.67043e+07	0	3.325e-10	High	4.11371	High	3.93178	High	4.26404	1
	DVVICPDASLEDAKK	5	1	1	Q99497	C5(Carbamidomethyl)	1659.83	6.3481e+06	6.4923e+06	6.73983e+06	0	6.63e-10	High	3.98464	High	3.77803	High	4.09081	1
	EGPYDVVVLPGGNLGAQNLSESAAVK	1	1	1	Q99497		2584.34	1.47293e+06	0	0	0	0.009028	High	3.39666					0
	DVVICPDASLEDAK	1	1	1	Q99497	C5(Carbamidomethyl)	1531.74	0	0	0	0	2.713e-05					High	3.45722	0
Q96KK5	Histone H2A type 1-H OS=Homo sapiens OX=9606 GN=H2AC12 PE=1 SV=3 - [H2A1H_HUMAN]	21.88	10	2	2	3	1.16417e+07	2.80253e+07	26955572	9.91851	21.88	2	3		0				0			128	13.8978	10.8872
	Sequence	# PSMs	# Proteins	# Protein Groups	Protein Group Accessions	Modifications	MH+ [Da]	A5: Area	B5: Area	C5: Area	q-Value	PEP	A2	XCorr A2	B2	XCorr B2	C2	XCorr C2	# Missed Cleavages
	VTIAQGGVLPNIQAVLLPK	2	10	1	Q96KK5		1931.18	411183	0	0	0	0.0003582	High	3.53719					0
	AGLQFPVGR	1	10	1	Q96KK5		944.536	2.28722e+07	0	0	0	0.006864	High	3.24331					0
Q96HE7	ERO1-like protein alpha OS=Homo sapiens OX=9606 GN=ERO1A PE=1 SV=2 - [ERO1A_HUMAN]	5.56	1	2	2	6	4.53655e+06	4.73807e+06	5.60079e+06	8.6576	5.56	2	2	8.89582	5.56	2	2	8.30542	5.56	2	2	468	54.3581	5.68115
	Sequence	# PSMs	# Proteins	# Protein Groups	Protein Group Accessions	Modifications	MH+ [Da]	A5: Area	B5: Area	C5: Area	q-Value	PEP	A2	XCorr A2	B2	XCorr B2	C2	XCorr C2	# Missed Cleavages
	LGAVDESLSEETQK	3	1	1	Q96HE7		1505.74	3.49875e+06	3.97916e+06	4.51644e+06	0	3.385e-05	High	4.95784	High	5.38383	High	4.80401	0
	FDGILTEGEGPR	3	1	1	Q96HE7		1290.64	5.57435e+06	5.49698e+06	6.68514e+06	0	0.006855	High	3.69976	High	3.51199	High	3.5014	0
Q96CG8	Collagen triple helix repeat-containing protein 1 OS=Homo sapiens OX=9606 GN=CTHRC1 PE=1 SV=1 - [CTHR1_HUMAN]	9.88	1	2	2	22	1.18742e+07	1.36508e+07	1.19885e+07	32.1366	9.88	2	8	30.0977	9.88	2	8	23.8899	9.88	2	6	243	26.2071	7.98682
	Sequence	# PSMs	# Proteins	# Protein Groups	Protein Group Accessions	Modifications	MH+ [Da]	A5: Area	B5: Area	C5: Area	q-Value	PEP	A2	XCorr A2	B2	XCorr B2	C2	XCorr C2	# Missed Cleavages
	GDASTGWNSVSR	15	1	1	Q96CG8		1236.56	1.12437e+07	11713369	8.79666e+06	0	0.0004135	High	4.43724	High	4.18551	High	4.40421	0
	ESFEESWTPNYK	7	1	1	Q96CG8		1516.67	1.25046e+07	1.55882e+07	1.51803e+07	0	0.0006773	High	3.84349	High	3.58088	High	3.75507	0
Q96AY3	Peptidyl-prolyl cis-trans isomerase FKBP10 OS=Homo sapiens OX=9606 GN=FKBP10 PE=1 SV=1 - [FKB10_HUMAN]	4.64	1	2	2	2	1.36108e+06	1.84814e+06	2.52106e+06		0			5.3648	4.64	2	2		0			582	64.2042	5.61768
	Sequence	# PSMs	# Proteins	# Protein Groups	Protein Group Accessions	Modifications	MH+ [Da]	A5: Area	B5: Area	C5: Area	q-Value	PEP	A2	XCorr A2	B2	XCorr B2	C2	XCorr C2	# Missed Cleavages
	GGTYDTYVGSGWLIK	1	1	1	Q96AY3		1616.8	0	1.99559e+06	0	0	0.008907			High	2.97364			0
	IIIPPFLAYGEK	1	1	1	Q96AY3		1360.8	0	1.70069e+06	0	0.002	0.05139			High	2.39116			0
Q969H8	Myeloid-derived growth factor OS=Homo sapiens OX=9606 GN=MYDGF PE=1 SV=1 - [MYDGF_HUMAN]	13.87	1	2	2	10	1.85213e+06	1.31163e+07	1.33143e+07	5.54456	13.87	2	2	8.54604	13.87	2	4	8.20599	13.87	2	4	173	18.7833	6.68311
	Sequence	# PSMs	# Proteins	# Protein Groups	Protein Group Accessions	Modifications	MH+ [Da]	A5: Area	B5: Area	C5: Area	q-Value	PEP	A2	XCorr A2	B2	XCorr B2	C2	XCorr C2	# Missed Cleavages
	SYLYFTQFK	5	1	1	Q969H8		1196.6	2.29738e+06	2.11881e+06	2.04226e+06	0	0.008333	High	2.52489	High	2.73693	High	2.54453	0
	ESDVPLKTEEFEVTK	5	1	1	Q969H8		1750.88	1.40688e+06	24113712	2.45864e+07	0.002	0.06731	High	3.01967	High	3.27002	High	3.21056	1
Q92598	Heat shock protein 105 kDa OS=Homo sapiens OX=9606 GN=HSPH1 PE=1 SV=1 - [HS105_HUMAN]	3.15	1	2	2	2	0	480946	0		0			7.64899	3.15	2	2		0			858	96.8037	5.38916
	Sequence	# PSMs	# Proteins	# Protein Groups	Protein Group Accessions	Modifications	MH+ [Da]	A5: Area	B5: Area	C5: Area	q-Value	PEP	A2	XCorr A2	B2	XCorr B2	C2	XCorr C2	# Missed Cleavages
	GCALQCAILSPAFK	1	1	1	Q92598	C2(Carbamidomethyl); C6(Carbamidomethyl)	1535.77	0	0	0	0	0.004078			High	4.22035			0
	VLGTAFDPFLGGK	1	1	1	Q92598		1321.73	0	480946	0	0.002	0.06076			High	3.42865			0
Q8NBS9	Thioredoxin domain-containing protein 5 OS=Homo sapiens OX=9606 GN=TXNDC5 PE=1 SV=2 - [TXND5_HUMAN]	14.35	1	5	5	20	1.9311e+07	1.63383e+07	1.73414e+07	27.3159	14.35	5	8	23.5138	12.04	4	6	24.0643	12.27	4	6	432	47.5987	5.97314
	Sequence	# PSMs	# Proteins	# Protein Groups	Protein Group Accessions	Modifications	MH+ [Da]	A5: Area	B5: Area	C5: Area	q-Value	PEP	A2	XCorr A2	B2	XCorr B2	C2	XCorr C2	# Missed Cleavages
	VDCTAHSDVCSAQGVR	4	1	1	Q8NBS9	C3(Carbamidomethyl); C10(Carbamidomethyl)	1761.77	2.39767e+07	2.74555e+07	2.75743e+07	0	1.925e-08	High	5.87786	High	5.74077	High	5.5924	0
	VDCTQHYELCSGNQVR	5	1	1	Q8NBS9	C3(Carbamidomethyl); C10(Carbamidomethyl)	1965.86	1.86428e+07	2.08489e+07	2.00268e+07	0	5.931e-14	High	4.90764	High	5.4904	High	5.51928	0
	IAEVDCTAER	2	1	1	Q8NBS9	C6(Carbamidomethyl)	1163.54	4.35951e+06	0	4.42312e+06	0	3.636e-07	High	2.83685			High	3.55748	0
	TLAPTWEELSK	6	1	1	Q8NBS9		1274.67	1.53136e+07	0	0	0	0.003085	High	2.42313	High	2.8211	High	2.75443	0
	GYPTLLLFR	3	1	1	Q8NBS9		1079.63	824267	710606	0	0.001	0.03617	High	2.229	High	2.34645			0
Q8N2S1	Latent-transforming growth factor beta-binding protein 4 OS=Homo sapiens OX=9606 GN=LTBP4 PE=1 SV=2 - [LTBP4_HUMAN]	15.15	1	18	18	74	2.71762e+07	2.75824e+07	3.14007e+07	90.4827	14.29	16	24	93.0163	13.49	16	24	100.736	14.22	17	26	1624	173.32	5.42725
	Sequence	# PSMs	# Proteins	# Protein Groups	Protein Group Accessions	Modifications	MH+ [Da]	A5: Area	B5: Area	C5: Area	q-Value	PEP	A2	XCorr A2	B2	XCorr B2	C2	XCorr C2	# Missed Cleavages
	SRGPGAPCQDVDECAR	3	1	1	Q8N2S1	C8(Carbamidomethyl); C14(Carbamidomethyl)	1774.77	1.96358e+07	2.24148e+07	22254629	0	7.232e-15	High	5.30467	High	5.44414	High	5.88995	1
	GGYTCVCPDGFLLDSSR	6	1	1	Q8N2S1	C5(Carbamidomethyl); C7(Carbamidomethyl)	1903.84	2.72618e+06	2.20263e+06	2.50765e+06	0	1.386e-11	High	5.00635	High	4.77398	High	5.66744	0
	AGPDLASCLDVDECR	3	1	1	Q8N2S1	C8(Carbamidomethyl); C14(Carbamidomethyl)	1677.73	2.51379e+06	2.35391e+06	1.76663e+06	0	3.517e-06	High	4.91779	High	5.12498	High	4.88529	0
	VSGPWEEADAEAVAR	3	1	1	Q8N2S1		1586.75	4.19239e+06	5.5537e+06	5.09637e+06	0	1.937e-13	High	4.91568	High	5.50761	High	5.5778	0
	GSACEEDVDECAQEPPPCGPGR	3	1	1	Q8N2S1	C4(Carbamidomethyl); C11(Carbamidomethyl); C18(Carbamidomethyl)	2416.95	6.64867e+06	7.13005e+06	8.74025e+06	0	8.642e-05	High	4.70126	High	4.7281	High	4.48673	0
	LECIDNDECADEEPACEGGR	3	1	1	Q8N2S1	C3(Carbamidomethyl); C9(Carbamidomethyl); C16(Carbamidomethyl)	2338.9	2.72846e+06	2.61263e+06	3.32269e+06	0	8.204e-07	High	4.46765	High	4.93095	High	4.84437	0
	ECYFDTAAPDACDNILAR	7	1	1	Q8N2S1	C2(Carbamidomethyl); C12(Carbamidomethyl)	2101.91	1.96395e+06	2.31669e+06	2.65538e+06	0	9.662e-06	High	4.06637	High	4.67368	High	4.21703	0
	EDGYSDASGFGYCFR	2	1	1	Q8N2S1	C13(Carbamidomethyl)	1730.69	895640	0	0	0	0.0004134	High	3.96482					0
	GGECASPLPGLR	3	1	1	Q8N2S1	C4(Carbamidomethyl)	1213.61	1.95978e+07	2.21124e+07	23504945	0	1.282e-06	High	3.87301	High	3.62145	High	4.07213	0
	DGGCSLPILR	6	1	1	Q8N2S1	C4(Carbamidomethyl)	1087.56	2.67556e+07	2.8331e+07	2.71697e+07	0	0.0004326	High	3.73055	High	3.96624	High	4.17792	0
	AAECLDVDECHR	3	1	1	Q8N2S1	C4(Carbamidomethyl); C10(Carbamidomethyl)	1474.61	609932	2.09827e+06	2.01669e+06	0	1.353e-07	High	3.44233	High	3.51048	High	3.6943	0
	SSCISQHVISEAK	3	1	1	Q8N2S1	C3(Carbamidomethyl)	1445.71	3.11116e+07	27467041	4.06334e+07	0	0.00208	High	3.32932	High	3.55532	High	3.1572	0
	YNTRPLGQEPPR	2	1	1	Q8N2S1		1427.75	1.02131e+07	0	9.41495e+06	0	0.0002282	High	3.30645			High	2.88597	0
	GCQLCPPFGSEGFR	10	1	1	Q8N2S1	C2(Carbamidomethyl); C5(Carbamidomethyl)	1611.71	1.62198e+07	2.02987e+07	1.75316e+07	0	0.004234	High	3.07305	High	3.13081	High	3.13167	0
	DVDECQLFR	5	1	1	Q8N2S1	C5(Carbamidomethyl)	1181.53	2.36613e+07	26949256	2.63989e+07	0	9.534e-05	High	2.87366	High	3.22372	High	3.28737	0
	GYLAPSGDLSLR	6	1	1	Q8N2S1		1248.66	1.37983e+07	1.6577e+07	1.60693e+07	0	0.008898	High	2.78033	High	2.82992	High	2.81557	0
	GPGAPCQDVDECAR	2	1	1	Q8N2S1	C6(Carbamidomethyl); C12(Carbamidomethyl)	1531.63	0	894487	1.13323e+06	0	7.653e-07			High	3.45993	High	3.76363	0
	VSAPDGPCPTGFER	4	1	1	Q8N2S1	C8(Carbamidomethyl)	1489.68	0	1.70525e+07	1.69838e+07	0.001	0.008467			High	3.25581	High	3.62877	0
Q8IVF2	Protein AHNAK2 OS=Homo sapiens OX=9606 GN=AHNAK2 PE=1 SV=2 - [AHNK2_HUMAN]	3.28	1	4	4	9	3.1517e+06	3.96117e+06	3.76375e+06	6.74728	0.47	2	2	13.7815	3.28	4	4	10.7005	3.04	3	3	5795	616.242	5.36377
	Sequence	# PSMs	# Proteins	# Protein Groups	Protein Group Accessions	Modifications	MH+ [Da]	A5: Area	B5: Area	C5: Area	q-Value	PEP	A2	XCorr A2	B2	XCorr B2	C2	XCorr C2	# Missed Cleavages
	TTDLSIQPLSADVK	2	1	1	Q8IVF2		1487.8	2.10893e+06	2.70337e+06	0	0	0.0007988	High	3.46841	High	3.58327			0
	LLEGPVPEEVGLK	3	1	1	Q8IVF2		1379.79	4.19448e+06	4.56938e+06	4.40016e+06	0	0.0001856	High	3.27887	High	2.39561	High	2.57435	0
	TTDLSIQPPSADLK	2	1	1	Q8IVF2		1485.78	0	4.61077e+06	4.39678e+06	0	0.0002239			High	3.96427	High	4.25355	0
	VEADVSLPSMQGDLK	2	1	1	Q8IVF2	M10(Oxidation)	1604.8	0	2.11274e+06	2.4943e+06	0	3.876e-05			High	3.83838	High	3.87259	0
Q86VB7	Scavenger receptor cysteine-rich type 1 protein M130 OS=Homo sapiens OX=9606 GN=CD163 PE=1 SV=2 - [C163A_HUMAN]	2.42	1	2	2	6	3.09001e+06	3.38695e+06	3.25906e+06	9.93113		2	2	8.46577	2.42	2	2	9.07215	2.42	2	2	1156	125.369	5.94775
	Sequence	# PSMs	# Proteins	# Protein Groups	Protein Group Accessions	Modifications	MH+ [Da]	A5: Area	B5: Area	C5: Area	q-Value	PEP	A2	XCorr A2	B2	XCorr B2	C2	XCorr C2	# Missed Cleavages
	HNCDHAEDAGVICSK	3	1	1	Q86VB7	C3(Carbamidomethyl); C13(Carbamidomethyl)	1712.72	1.92153e+06	2.60559e+06	2.40027e+06	0	1.055e-06	High	5.97002	High	5.17581	High	5.01819	0
	QLGCPTAVTAIGR	3	1	1	Q86VB7	C4(Carbamidomethyl)	1343.72	4.25849e+06	4.1683e+06	4.11785e+06	0	2.771e-07	High	3.96111	High	3.28995	High	4.05395	0
Q7Z7G0	Target of Nesh-SH3 OS=Homo sapiens OX=9606 GN=ABI3BP PE=1 SV=2 - [TARSH_HUMAN]	5.43	1	4	4	13	1.74334e+07	2.20382e+07	2.12184e+07	10.5812	2.62	2	3	17.217	5.43	4	5	16.7031	5.43	4	5	1068	117.822	9.42236
	Sequence	# PSMs	# Proteins	# Protein Groups	Protein Group Accessions	Modifications	MH+ [Da]	A5: Area	B5: Area	C5: Area	q-Value	PEP	A2	XCorr A2	B2	XCorr B2	C2	XCorr C2	# Missed Cleavages
	YIQKPDNSPCSITDSVK	3	1	1	Q7Z7G0	C10(Carbamidomethyl)	1951.95	2.17377e+07	2.53947e+07	25051889	0	1.924e-05	High	4.42012	High	4.11648	High	3.85206	0
	FTEAIVDAEPK	6	1	1	Q7Z7G0		1219.63	1.31291e+07	1.34717e+07	1.26714e+07	0	0.001461	High	3.34064	High	3.75293	High	3.45879	0
	TGQQLTSDQLPIK	2	1	1	Q7Z7G0		1428.78	0	2.7248e+07	2.59318e+07	0	0.003169			High	4.03961	High	3.70668	0
	IQSTYDQDHTVPAYVPR	2	1	1	Q7Z7G0		1989.98	0	1.21805e+07	1.15556e+07	0	0.001218			High	2.05905	High	2.57349	0
Q76M96	Coiled-coil domain-containing protein 80 OS=Homo sapiens OX=9606 GN=CCDC80 PE=1 SV=1 - [CCD80_HUMAN]	7.68	1	5	5	7	1.91943e+06	1.43184e+06	2.36419e+06	7.48617	3.58	3	3		0			14.4548	6.42	4	4	950	108.106	9.71533
	Sequence	# PSMs	# Proteins	# Protein Groups	Protein Group Accessions	Modifications	MH+ [Da]	A5: Area	B5: Area	C5: Area	q-Value	PEP	A2	XCorr A2	B2	XCorr B2	C2	XCorr C2	# Missed Cleavages
	SVADLLGSFEGK	2	1	1	Q76M96		1222.64	1178159	0	1.21801e+06	0	0.004739	High	2.95972			High	2.79366	0
	ASGVEGQVVAEGNDGGGGAGRPSLGSEK	1	1	1	Q76M96		2542.23	0	0	2.41164e+06	0	2.4e-09					High	5.15815	0
	VVDDEDLVDQR	1	1	1	Q76M96		1302.62	0	0	0	0	1.209e-07					High	3.95012	0
	SVFDLIDTFQSR	1	1	1	Q76M96		1427.72	0	0	0	0.005	0.09605	High	2.2808					0
	QYYEVPITMK	2	1	1	Q76M96		1271.64	2.66071e+06	0	3.46291e+06	0.005	0.09748	High	2.24566			High	2.55285	0
Q6H9L7	Isthmin-2 OS=Homo sapiens OX=9606 GN=ISM2 PE=1 SV=1 - [ISM2_HUMAN]	4.38	1	2	2	11	2.15593e+06	3.27413e+06	2.5467e+06	9.87811	4.38	2	3	8.78817	4.38	2	3	14.0718	4.38	2	5	571	63.8661	4.80518
	Sequence	# PSMs	# Proteins	# Protein Groups	Protein Group Accessions	Modifications	MH+ [Da]	A5: Area	B5: Area	C5: Area	q-Value	PEP	A2	XCorr A2	B2	XCorr B2	C2	XCorr C2	# Missed Cleavages
	GAGMPNLISTDFSPK	4	1	1	Q6H9L7		1534.76	2.15593e+06	3.61463e+06	2.684e+06	0	0.0002339	High	3.75115	High	3.47366	High	3.17355	0
	FDTTPWILCK	7	1	1	Q6H9L7	C9(Carbamidomethyl)	1280.64	0	2.93364e+06	2.4094e+06	0	1.629e-05	High	3.1874	High	2.7189	High	2.99725	0
Q16881	Thioredoxin reductase 1, cytoplasmic OS=Homo sapiens OX=9606 GN=TXNRD1 PE=1 SV=3 - [TRXR1_HUMAN]	10.02	1	5	5	17	8.3737e+06	4670107	8.33332e+06	14.7256	7.7	4	5	23.8823	7.09	3	5	25.313	10.02	5	7	649	70.8622	7.38623
	Sequence	# PSMs	# Proteins	# Protein Groups	Protein Group Accessions	Modifications	MH+ [Da]	A5: Area	B5: Area	C5: Area	q-Value	PEP	A2	XCorr A2	B2	XCorr B2	C2	XCorr C2	# Missed Cleavages
	LMHQAALLGQALQDSR	7	1	1	Q16881		1751.93	3.76247e+06	4670107	5.47376e+06	0	1.256e-15	High	5.30133	High	5.82047	High	6.32067	0
	VMVLDFVTPTPLGTR	3	1	1	Q16881		1645.91	234466	0	0	0	0.00248	High	2.88191	High	3.36559	High	3.04155	0
	FLIATGERPR	2	1	1	Q16881		1159.66	1.42769e+07	0	1.18648e+07	0	0.0001148	High	1.7248			High	1.64726	0
	WGLGGTCVNVGCIPK	3	1	1	Q16881	C7(Carbamidomethyl); C12(Carbamidomethyl)	1617.8	0	0	0	0	1.431e-05			High	4.57082	High	3.91963	0
	IGLETVGVK	2	1	1	Q16881		915.556	7.08176e+06	0	7.66135e+06	0.004	0.03831	High	2.13737			High	2.53985	0
Q16851	UTP--glucose-1-phosphate uridylyltransferase OS=Homo sapiens OX=9606 GN=UGP2 PE=1 SV=5 - [UGPA_HUMAN]	15.35	1	6	6	14	6.93104e+06	1.11134e+07	1.03295e+07	16.065	9.65	4	6	13.3648	6.89	3	4	14.7599	9.84	4	4	508	56.9047	8.14795
	Sequence	# PSMs	# Proteins	# Protein Groups	Protein Group Accessions	Modifications	MH+ [Da]	A5: Area	B5: Area	C5: Area	q-Value	PEP	A2	XCorr A2	B2	XCorr B2	C2	XCorr C2	# Missed Cleavages
	LVEIAQVPK	3	1	1	Q16851		996.613	1.36539e+07	1.42793e+07	1.34137e+07	0	0.003593	High	3.11079	High	3.17422	High	3.01293	0
	IDIPPGAVLENK	5	1	1	Q16851		1265.72	0	3.36945e+06	0	0	0.003155	High	3.06734	High	3.36187	High	3.02099	0
	CEFVMEVTNK	1	1	1	Q16851	C1(Carbamidomethyl)	1256.57	0	0	0	0	0.01728	High	2.77224					0
	NENTFLDLTVQQIEHLNK	2	1	1	Q16851		2156.11	208196	0	0	0	0.006405	High	2.28703					0
	IQRPPEDSIQPYEK	2	1	1	Q16851		1699.87	0	1.56916e+07	1.54394e+07	0	5.083e-07			High	4.19644	High	4.57365	0
	AMSQDGASQFQEVIR	1	1	1	Q16851		1666.8	0	0	2.13548e+06	0	8.735e-09					High	4.15233	0
Q16787	Laminin subunit alpha-3 OS=Homo sapiens OX=9606 GN=LAMA3 PE=1 SV=2 - [LAMA3_HUMAN]	0.69	1	2	2	4	2.36654e+06	2.95602e+06	2.92274e+06	7.30956	0.69	2	2	7.46987	0.69	2	2		0			3333	366.414	7.23975
	Sequence	# PSMs	# Proteins	# Protein Groups	Protein Group Accessions	Modifications	MH+ [Da]	A5: Area	B5: Area	C5: Area	q-Value	PEP	A2	XCorr A2	B2	XCorr B2	C2	XCorr C2	# Missed Cleavages
	EAELQVDQILTK	2	1	1	Q16787		1386.76	2.51063e+06	3.21096e+06	0	0	0.0003292	High	4.30762	High	4.538			0
	GLLFFAENGDR	2	1	1	Q16787		1238.63	2.22244e+06	2.70109e+06	0	0	0.0007496	High	3.00194	High	2.93187			0
Q16658	Fascin OS=Homo sapiens OX=9606 GN=FSCN1 PE=1 SV=3 - [FSCN1_HUMAN]	9.74	1	4	4	4	1.36796e+07	1.47504e+07	8.27016e+06		0				0			13.6029	9.74	4	4	493	54.4961	7.23975
	Sequence	# PSMs	# Proteins	# Protein Groups	Protein Group Accessions	Modifications	MH+ [Da]	A5: Area	B5: Area	C5: Area	q-Value	PEP	A2	XCorr A2	B2	XCorr B2	C2	XCorr C2	# Missed Cleavages
	LSCFAQTVSPAEK	1	1	1	Q16658	C3(Carbamidomethyl)	1437.71	0	0	1.53015e+07	0	4.126e-10					High	4.88539	0
	YLAADKDGNVTCER	1	1	1	Q16658	C12(Carbamidomethyl)	1611.75	0	0	796508	0	0.0003086					High	2.9785	1
	YLKGDHAGVLK	1	1	1	Q16658		1200.68	0	0	2.25103e+06	0	0.001139					High	2.88845	1
	YLTAEAFGFK	1	1	1	Q16658		1146.59	0	0	7257925	0.006	0.06012					High	2.85058	0
Q16610	Extracellular matrix protein 1 OS=Homo sapiens OX=9606 GN=ECM1 PE=1 SV=2 - [ECM1_HUMAN]	9.26	1	4	4	15	8.22741e+06	1.73372e+07	1.76669e+07	12.9415	7.41	3	4	17.1684	9.26	4	6	14.5447	9.26	4	5	540	60.6353	6.7124
	Sequence	# PSMs	# Proteins	# Protein Groups	Protein Group Accessions	Modifications	MH+ [Da]	A5: Area	B5: Area	C5: Area	q-Value	PEP	A2	XCorr A2	B2	XCorr B2	C2	XCorr C2	# Missed Cleavages
	EVGPPLPQEAVPLQK	4	1	1	Q16610		1601.9	5.81522e+06	6.586e+06	6.71545e+06	0	1.478e-09	High	4.01081	High	3.57071	High	4.03182	0
	LVWEEAMSR	6	1	1	Q16610		1120.55	1.05836e+07	1.45039e+07	1.39789e+07	0	0.003806	High	3.19516	High	3.26512	High	3.1491	0
	FSCFQEEAPQPHYQLR	3	1	1	Q16610	C3(Carbamidomethyl)	2036.94	8.2834e+06	1.09476e+07	1.11352e+07	0	0.004883	High	2.83387	High	2.72822	High	2.80389	0
	NLPATDPLQR	2	1	1	Q16610		1124.61	0	2.65601e+07	2.78866e+07	0.003	0.08549			High	1.84207	High	1.92453	0
Q16531	DNA damage-binding protein 1 OS=Homo sapiens OX=9606 GN=DDB1 PE=1 SV=1 - [DDB1_HUMAN]	2.98	1	3	3	5	3.13952e+06	3.45802e+06	3.05856e+06	6.44468	2.11	2	2	10.069	2.98	3	3		0			1140	126.887	5.26221
	Sequence	# PSMs	# Proteins	# Protein Groups	Protein Group Accessions	Modifications	MH+ [Da]	A5: Area	B5: Area	C5: Area	q-Value	PEP	A2	XCorr A2	B2	XCorr B2	C2	XCorr C2	# Missed Cleavages
	QGQGQLVTCSGAFK	2	1	1	Q16531	C9(Carbamidomethyl)	1480.73	2.89777e+06	3.19778e+06	0	0	0.0001327	High	3.67648	High	4.05755			0
	EMLGGEIIPR	1	1	1	Q16531		1114.6	0	3.23825e+06	0	0.001	0.01895			High	3.069			0
	YLAIAPPIIK	2	1	1	Q16531		1098.7	3.38127e+06	3.93802e+06	0	0.006	0.1224	High	2.7682	High	2.94248			0
Q16363	Laminin subunit alpha-4 OS=Homo sapiens OX=9606 GN=LAMA4 PE=1 SV=4 - [LAMA4_HUMAN]	1.37	1	2	2	2	1.92502e+06	1.75359e+06	0		0			7.74103	1.37	2	2		0			1823	202.397	6.27783
	Sequence	# PSMs	# Proteins	# Protein Groups	Protein Group Accessions	Modifications	MH+ [Da]	A5: Area	B5: Area	C5: Area	q-Value	PEP	A2	XCorr A2	B2	XCorr B2	C2	XCorr C2	# Missed Cleavages
	CICNENYAGPNCER	1	1	1	Q16363	C1(Carbamidomethyl); C3(Carbamidomethyl); C12(Carbamidomethyl)	1756.7	0	1.66102e+06	0	0	5.768e-05			High	4.20052			0
	CLDGYIGDSIR	1	1	1	Q16363	C1(Carbamidomethyl)	1268.6	0	1.84615e+06	0	0	0.001928			High	3.54051			0
Q16270	Insulin-like growth factor-binding protein 7 OS=Homo sapiens OX=9606 GN=IGFBP7 PE=1 SV=1 - [IBP7_HUMAN]	43.97	1	8	8	76	1.03215e+08	1.07932e+08	1.03054e+08	92.4579	43.97	8	26	89.3932	43.97	8	25	85.6685	43.97	8	25	282	29.1114	7.89893
	Sequence	# PSMs	# Proteins	# Protein Groups	Protein Group Accessions	Modifications	MH+ [Da]	A5: Area	B5: Area	C5: Area	q-Value	PEP	A2	XCorr A2	B2	XCorr B2	C2	XCorr C2	# Missed Cleavages
	EDAGEYECHASNSQGQASASAK	9	1	1	Q16270	C8(Carbamidomethyl)	2296.95	4.24855e+07	4.87959e+07	4.80192e+07	0	1.061e-07	High	5.98399	High	5.21683	High	5.86868	0
	AGAAAGGPGVSGVCVCK	7	1	1	Q16270	C14(Carbamidomethyl); C16(Carbamidomethyl)	1517.73	9.10886e+07	1.02164e+08	9.63364e+07	0	4.408e-05	High	5.21381	High	5.3076	High	5.28648	0
	SRYPVCGSDGTTYPSGCQLR	11	1	1	Q16270	C6(Carbamidomethyl); C17(Carbamidomethyl)	2261.02	7.90597e+07	8.25251e+07	7.44258e+07	0	1.777e-06	High	5.20031	High	5.58346	High	5.41083	1
	GTCEQGPSIVTPPK	11	1	1	Q16270	C3(Carbamidomethyl)	1470.73	1.39497e+08	1.39106e+08	1.38399e+08	0	0.002038	High	4.08876	High	4.34209	High	4.19202	0
	GYCAPGMECVK	7	1	1	Q16270	C3(Carbamidomethyl); C9(Carbamidomethyl)	1271.53	5.44003e+07	6.80676e+07	6.44468e+07	0	0.003048	High	3.19916	High	2.83485	High	3.13028	0
	DACGCCPMCAR	5	1	1	Q16270	C3(Carbamidomethyl); C5(Carbamidomethyl); C6(Carbamidomethyl); M8(Oxidation); C9(Carbamidomethyl)	1373.46	177124	0	0	0	0.01006	High	2.56896	High	2.35463			0
	ITVVDALHEIPVK	16	1	1	Q16270		1433.84	1.25222e+07	1.6913e+07	1.51008e+07	0	9.438e-06	High	2.55947	High	3.8449	High	3.43602	0
	DACGCCPMCAR	5	1	1	Q16270	C3(Carbamidomethyl); C5(Carbamidomethyl); C6(Carbamidomethyl); C9(Carbamidomethyl)	1357.47	0	1.80143e+07	1.28277e+07	0	2.09e-06			High	3.1873	High	3.21643	0
	TELLPGDRDNLAIQTR	5	1	1	Q16270		1811.97	5.66122e+07	5.7546e+07	5.68032e+07	0.002	0.01886	High	2.50933	High	2.24207	High	2.42688	1
Q15582	Transforming growth factor-beta-induced protein ig-h3 OS=Homo sapiens OX=9606 GN=TGFBI PE=1 SV=1 - [BGH3_HUMAN]	45.39	1	23	23	289	4.54553e+08	4.76272e+08	4.68596e+08	291.305	45.24	22	90	287.954	27.96	18	101	294.924	26.35	17	98	683	74.634	7.7085
	Sequence	# PSMs	# Proteins	# Protein Groups	Protein Group Accessions	Modifications	MH+ [Da]	A5: Area	B5: Area	C5: Area	q-Value	PEP	A2	XCorr A2	B2	XCorr B2	C2	XCorr C2	# Missed Cleavages
	ADHHATNGVVHLIDK	11	1	1	Q15582		1626.84	2.72616e+08	2.95341e+08	2.79414e+08	0	3e-06	High	5.56229	High	4.92334	High	5.33162	0
	NSLCIENSCIAAHDK	7	1	1	Q15582	C4(Carbamidomethyl); C9(Carbamidomethyl)	1731.79	5.64243e+07	5.96606e+07	5.83856e+07	0	5.802e-06	High	5.11946	High	5.24855	High	5.2312	0
	YLYHGQTLETLGGK	20	1	1	Q15582		1579.82	3.7189e+08	386780123	3.82606e+08	0	2.834e-11	High	4.78594	High	4.7382	High	4.8073	0
	AAVAASGLNTMLEGNGQYTLLAPTNEAFEK	3	1	1	Q15582		3081.54	1.65505e+06	0	0	0	0.0001735	High	4.67561					0
	STVISYECCPGYEK	16	1	1	Q15582	C8(Carbamidomethyl); C9(Carbamidomethyl)	1692.73	3.82574e+08	3.97855e+08	3.93155e+08	0	7.417e-11	High	4.62664	High	4.47899	High	4.73518	0
	SLQGDKLEVSLK	13	1	1	Q15582		1316.75	1.90361e+08	1.92276e+08	1.88949e+08	0	0.001322	High	4.571	High	4.40632	High	4.26973	1
	GCPAALPLSNLYETLGVVGSTTTQLYTDR	4	1	1	Q15582	C2(Carbamidomethyl)	3097.57	941005	0	0	0	0.01479	High	4.45052					0
	NSLCIENSCIAAHDKR	11	1	1	Q15582	C4(Carbamidomethyl); C9(Carbamidomethyl)	1887.89	2.04389e+08	2.09732e+08	2.01017e+08	0	0.0005279	High	4.43404	High	4.61436	High	4.5516	1
	EGVYTVFAPTNEAFR	68	1	1	Q15582		1700.84	1.09003e+08	1.51586e+08	1.54206e+08	0	1.704e-12	High	4.24829	High	4.27601	High	4.71539	0
	QHGPNVCAVQK	3	1	1	Q15582	C7(Carbamidomethyl)	1237.61	6.77253e+06	1.88235e+06	0	0	0.002099	High	3.6916	High	3.77167			0
	NHIIKDQLASK	6	1	1	Q15582		1266.72	3.82823e+07	5.25131e+07	5.0115e+07	0	0.002491	High	3.61063	High	3.65917	High	3.76436	1
	LTLLAPLNSVFK	29	1	1	Q15582		1315.81	2.10715e+07	2.83853e+07	2.17225e+07	0	1.044e-08	High	3.45328	High	3.3283	High	3.5662	0
	YHIGDEILVSGGIGALVR	1	1	1	Q15582		1869.03	0	0	0	0	0.01647	High	3.40769					0
	VISTITNNIQQIIEIEDTFETLR	2	1	1	Q15582		2690.45	413310	0	0	0	0.0078	High	3.38308					0
	STVISYECCPGYEKVPGEK	3	1	1	Q15582	C8(Carbamidomethyl); C9(Carbamidomethyl)	2203.01	5.31808e+06	5.61642e+06	3.34279e+06	0	1.23e-06	High	2.96779	High	2.48942	High	3.23307	1
	VLTPPMGTVMDVLK	25	1	1	Q15582	M10(Oxidation)	1516.82	1.9757e+07	2.98762e+07	36655190	0	0.003192	High	2.82106	High	2.75021	High	3.11673	0
	FSMLVAAIQSAGLTETLNR	1	1	1	Q15582		2022.08	642888	0	0	0	0.01609	High	2.47948					0
	VLTPPMGTVMDVLK	16	1	1	Q15582		1500.82	2.66854e+07	4.37622e+07	3.12937e+07	0	1.508e-06	High	2.47619	High	2.5202	High	2.78667	0
	DGTPPIDAHTR	16	1	1	Q15582		1179.58	2.46955e+07	1.79594e+07	3.27424e+07	0	0.01215	High	2.34287	High	2.62297	High	2.49128	0
	YGTLFTMDR	3	1	1	Q15582		1103.53	8.1385e+06	9371546	9.58706e+06	0	4.898e-05	High	2.1799	High	2.54266	High	2.59141	0
	QAGLGNHLSGSER	7	1	1	Q15582		1325.66	5.1147e+07	6.13218e+07	5.98081e+07	0	0.001659	High	1.93827	High	1.80844	High	2.18205	0
	YLYHGQTLETLGGKK	4	1	1	Q15582		1707.91	0	1.75337e+07	1.71748e+07	0	2.825e-05			High	5.43451	High	5.02303	1
	ILGDPEALR	8	1	1	Q15582		983.555	6.09194e+08	6.4418e+08	630027718	0.002	0.06474	High	2.59845	High	2.83222	High	2.81953	0
	DLLNNHILK	9	1	1	Q15582		1079.63	9.56116e+07	1.98784e+08	1.08397e+08	0.003	0.08075	High	2.89807	High	2.54648	High	3.03196	0
	VLTPPMGTVMDVLK	3	1	1	Q15582	M6(Oxidation); M10(Oxidation)	1532.81	2.01524e+06	0	5.8074e+06	0.003	0.07502	High	2.13656			High	2.65277	0
Q15293	Reticulocalbin-1 OS=Homo sapiens OX=9606 GN=RCN1 PE=1 SV=1 - [RCN1_HUMAN]	3.93	1	2	2	2	8.46474e+06	0	1.48882e+06		0				0			6.63166	3.93	2	2	331	38.8662	4.99561
	Sequence	# PSMs	# Proteins	# Protein Groups	Protein Group Accessions	Modifications	MH+ [Da]	A5: Area	B5: Area	C5: Area	q-Value	PEP	A2	XCorr A2	B2	XCorr B2	C2	XCorr C2	# Missed Cleavages
	TFDQLTPDESKER	1	1	1	Q15293		1565.75	0	0	1.16494e+06	0	0.002364					High	3.72647	1
	TFDQLTPDESK	1	1	1	Q15293		1280.6	0	0	1.81271e+06	0.003	0.02614					High	2.90519	0
Q15149	Plectin OS=Homo sapiens OX=9606 GN=PLEC PE=1 SV=3 - [PLEC_HUMAN]	0.53	1	2	2	3	2.28429e+06	2.67024e+06	610867		0			9.63383	0.53	2	3		0			4684	531.466	5.96045
	Sequence	# PSMs	# Proteins	# Protein Groups	Protein Group Accessions	Modifications	MH+ [Da]	A5: Area	B5: Area	C5: Area	q-Value	PEP	A2	XCorr A2	B2	XCorr B2	C2	XCorr C2	# Missed Cleavages
	CITDPQTGLCLLPLK	1	1	1	Q15149	C1(Carbamidomethyl); C10(Carbamidomethyl)	1728.91	0	744224	0	0	0.009141			High	3.84698			0
	LLFNDVQTLK	2	1	1	Q15149		1190.69	0	4.59626e+06	0	0	0.01301			High	2.90523			0
Q15113	Procollagen C-endopeptidase enhancer 1 OS=Homo sapiens OX=9606 GN=PCOLCE PE=1 SV=2 - [PCOC1_HUMAN]	17.15	1	6	6	51	2.73352e+07	2.97712e+07	2.98857e+07	59.9235	14.92	5	17	62.0704	17.15	6	17	61.4905	14.92	5	17	449	47.942	7.43018
	Sequence	# PSMs	# Proteins	# Protein Groups	Protein Group Accessions	Modifications	MH+ [Da]	A5: Area	B5: Area	C5: Area	q-Value	PEP	A2	XCorr A2	B2	XCorr B2	C2	XCorr C2	# Missed Cleavages
	GESGYVASEGFPNLYPPNK	12	1	1	Q15113		2025.96	3369859	5.50099e+06	7.49855e+06	0	2.157e-05	High	4.84655	High	5.32851	High	5.06617	0
	SQPPEKTEESPSAPDAPTCPK	10	1	1	Q15113	C19(Carbamidomethyl)	2253.04	1.45101e+07	1.68681e+07	1.90718e+07	0	0.0001658	High	4.55884	High	5.52575	High	4.54121	1
	TEESPSAPDAPTCPK	3	1	1	Q15113	C13(Carbamidomethyl)	1586.7	7.17054e+06	7.92487e+06	8.4692e+06	0	0.000811	High	4.50921	High	4.69345	High	4.46902	0
	TGGLDLPSPPTGASLK	13	1	1	Q15113		1510.82	23703381	2.65418e+07	2.63169e+07	0	0.001105	High	3.95527	High	3.80177	High	3.73351	0
	VFDLELHPACR	12	1	1	Q15113	C10(Carbamidomethyl)	1356.68	4.37922e+07	4.59036e+07	4.42682e+07	0	0.0002439	High	3.43903	High	3.74579	High	3.33132	0
	FDLEPDTYCR	1	1	1	Q15113	C9(Carbamidomethyl)	1315.57	0	8.09253e+06	0	0	0.00419			High	3.06541			0
Q15084	Protein disulfide-isomerase A6 OS=Homo sapiens OX=9606 GN=PDIA6 PE=1 SV=1 - [PDIA6_HUMAN]	10	1	3	3	18	1.02768e+07	1.19592e+07	1.23956e+07	28.7912	10	3	7	23.1233	6.82	2	5	26.2679	6.82	2	6	440	48.0913	5.08447
	Sequence	# PSMs	# Proteins	# Protein Groups	Protein Group Accessions	Modifications	MH+ [Da]	A5: Area	B5: Area	C5: Area	q-Value	PEP	A2	XCorr A2	B2	XCorr B2	C2	XCorr C2	# Missed Cleavages
	GSTAPVGGGAFPTIVER	6	1	1	Q15084		1615.85	1.52282e+07	1.68678e+07	1.70214e+07	0	0.0001684	High	5.1431	High	4.96853	High	4.93583	0
	GSFSEQGINEFLR	10	1	1	Q15084		1483.72	5.32535e+06	7.05069e+06	7.7698e+06	0	2.479e-05	High	4.43947	High	4.79741	High	4.60799	0
	NLEPEWAAAASEVK	2	1	1	Q15084		1514.75	0	0	0	0	0.006964	High	3.31244					0
Q15063	Periostin OS=Homo sapiens OX=9606 GN=POSTN PE=1 SV=2 - [POSTN_HUMAN]	27.27	1	15	15	100	6.78024e+07	8.18371e+07	8.49986e+07	160.733	24.88	13	45	101.185	13.04	9	27	102.662	13.04	9	28	836	93.2553	7.53271
	Sequence	# PSMs	# Proteins	# Protein Groups	Protein Group Accessions	Modifications	MH+ [Da]	A5: Area	B5: Area	C5: Area	q-Value	PEP	A2	XCorr A2	B2	XCorr B2	C2	XCorr C2	# Missed Cleavages
	LLYPADTPVGNDQLLEILNK	4	1	1	Q15063		2226.21	3.24907e+06	0	0	0	1.23e-06	High	5.98665					0
	DQGPNVCALQQILGTK	14	1	1	Q15063	C7(Carbamidomethyl)	1741.9	1.30389e+07	2.13672e+07	1.93814e+07	0	2.437e-05	High	5.38297	High	5.28716	High	5.20486	0
	VGLNELYNGQILETIGGK	5	1	1	Q15063		1918.04	1.14048e+06	0	0	0	0.001536	High	4.94054					0
	TTVLYECCPGYMR	11	1	1	Q15063	C7(Carbamidomethyl); C8(Carbamidomethyl)	1649.72	6.09655e+07	6.91178e+07	7.2229e+07	0	2.914e-05	High	4.5641	High	4.96639	High	4.89266	0
	DGHFTLFAPTNEAFEK	23	1	1	Q15063		1823.87	4.09864e+07	5.13482e+07	5.41118e+07	0	7.392e-09	High	4.07427	High	4.88933	High	5.03848	0
	TTVLYECCPGYMR	3	1	1	Q15063	C7(Carbamidomethyl); C8(Carbamidomethyl); M12(Oxidation)	1665.71	4.38445e+06	4.99404e+06	5.51605e+06	0	1.474e-05	High	3.77979	High	4.34719	High	4.20978	0
	GMTSEEKEILIR	6	1	1	Q15063		1405.74	3977786	4.87027e+06	6.09574e+06	0	0.005218	High	3.72788	High	3.76093	High	3.70858	1
	GCPAVLPIDHVYGTLGIVGATTTQR	4	1	1	Q15063	C2(Carbamidomethyl)	2596.37	2.47357e+06	0	0	0	0.006991	High	3.05066					0
	LILQNHILK	7	1	1	Q15063		1091.7	3.48773e+07	3.5088e+07	3.39594e+07	0	0.002855	High	2.78321	High	2.49944	High	2.65325	0
	IIDGVPVEITEK	7	1	1	Q15063		1312.75	1.10125e+07	1.42504e+07	1.35177e+07	0	0.001414	High	2.61421	High	2.91678	High	3.24968	0
	GRDQGPNVCALQQILGTK	2	1	1	Q15063	C9(Carbamidomethyl)	1955.02	0	6470682	5.28063e+06	0	0.0008134			High	4.37982	High	3.68541	1
	IIHGNQIATNGVVHVIDR	2	1	1	Q15063		1956.09	0	6.13658e+07	6.5809e+07	0	3.898e-05			High	3.13405	High	3.28594	0
	ELLTQPGDWTLFVPTNDAFK	3	1	1	Q15063		2292.17	345382	0	0	0.001	0.03991	High	2.86183					0
	GFEPGVTNILK	7	1	1	Q15063		1174.65	101455233	115027723	116957799	0.001	0.03499	High	2.84033	High	2.56421	High	2.86571	0
	GSFTYFAPSNEAWDNLDSDIRR	1	1	1	Q15063		2561.18	717024	0	0	0.003	0.07686	High	2.43139					1
	FSTFLSLLEAADLK	1	1	1	Q15063		1554.85	167038	0	0	0.004	0.08651	High	2.49885					0
Q14767	Latent-transforming growth factor beta-binding protein 2 OS=Homo sapiens OX=9606 GN=LTBP2 PE=1 SV=3 - [LTBP2_HUMAN]	9.28	1	10	10	35	3.29769e+07	3.85465e+07	3.70583e+07	41.9296	3.79	4	10	45.8211	7.14	7	12	41.3296	9.28	10	13	1821	194.923	5.18604
	Sequence	# PSMs	# Proteins	# Protein Groups	Protein Group Accessions	Modifications	MH+ [Da]	A5: Area	B5: Area	C5: Area	q-Value	PEP	A2	XCorr A2	B2	XCorr B2	C2	XCorr C2	# Missed Cleavages
	SLGPGTCTLPLAQR	8	1	1	Q14767	C7(Carbamidomethyl)	1470.78	4.15733e+07	4.33249e+07	4.39374e+07	0	0.000429	High	4.84562	High	4.6145	High	4.75208	0
	GQSGSCVDVNECLTPGVCAHGK	5	1	1	Q14767	C6(Carbamidomethyl); C12(Carbamidomethyl); C18(Carbamidomethyl)	2332.02	2.52446e+07	2.60215e+07	2.37162e+07	0	7.596e-05	High	4.77315	High	4.6618	High	4.69982	0
	GAGGQSMSEAPTGDHAPAPTR	7	1	1	Q14767		1994.91	3.21127e+07	4.6293e+07	4.35212e+07	0	0.001093	High	4.5074	High	5.15758	High	4.69396	0
	GAGGQSMSEAPTGDHAPAPTR	1	1	1	Q14767	M7(Oxidation)	2010.9	4.47821e+06	0	0	0	0.003148	High	4.13937					0
	CHCSPGYVAEAGPPHCTAKE	2	1	1	Q14767	C1(Carbamidomethyl); C3(Carbamidomethyl); C16(Carbamidomethyl)	2227.93	0	0	6.11461e+06	0	1.916e-05			High	5.73249	High	2.96621	1
	CSCEQGYEVTSDEK	2	1	1	Q14767	C1(Carbamidomethyl); C3(Carbamidomethyl)	1691.67	0	1.58054e+07	1.51562e+07	0	1.94e-06			High	5.11221	High	4.52681	0
	CVCSPGYQLHPSQAYCTDDNECLRDPCK	3	1	1	Q14767	C1(Carbamidomethyl); C3(Carbamidomethyl); C16(Carbamidomethyl); C22(Carbamidomethyl); C27(Carbamidomethyl)	3430.42	0	1.62498e+07	1.63187e+07	0	0.01256			High	2.43488	High	2.20778	1
	FCHLPIPQPDREPPGR	2	1	1	Q14767	C2(Carbamidomethyl)	1915.97	0	0	0	0.002	0.0211					High	3.03146	1
	GHAPCSSVLGR	2	1	1	Q14767	C5(Carbamidomethyl)	1140.56	0	1.71537e+06	5.06779e+06	0.003	0.02295			High	2.61838	High	2.46412	0
	KAEEEELARPPR	2	1	1	Q14767		1424.76	6.99049e+06	0	8.1176e+06	0.004	0.08919	High	2.56727			High	2.33425	1
	SSAAGEGTLAR	1	1	1	Q14767	N-Term(Acetyl)	1061.53	0	0	1.41837e+07	0.007	0.07856					High	2.71599	0
Q14766	Latent-transforming growth factor beta-binding protein 1 OS=Homo sapiens OX=9606 GN=LTBP1 PE=1 SV=4 - [LTBP1_HUMAN]	2.03	1	3	3	6	1.72278e+07	9.45513e+06	1.17559e+07		0			8.43465	2.03	3	3	6.72855	2.03	3	3	1721	186.673	5.96045
	Sequence	# PSMs	# Proteins	# Protein Groups	Protein Group Accessions	Modifications	MH+ [Da]	A5: Area	B5: Area	C5: Area	q-Value	PEP	A2	XCorr A2	B2	XCorr B2	C2	XCorr C2	# Missed Cleavages
	LCQIPVHGASVPK	2	1	1	Q14766	C2(Carbamidomethyl)	1405.77	0	1.61542e+07	1.67394e+07	0	1.79e-07			High	3.32465	High	3.79968	0
	YTCICYEGYR	2	1	1	Q14766	C3(Carbamidomethyl); C5(Carbamidomethyl)	1384.57	0	6.87287e+06	6.77247e+06	0	0.000372			High	2.87684	High	2.92887	0
	DQCEDIDECQHR	2	1	1	Q14766	C3(Carbamidomethyl); C9(Carbamidomethyl)	1604.61	0	5.33828e+06	0	0.002	0.07598			High	2.23317	High	1.47778	0
Q14764	Major vault protein OS=Homo sapiens OX=9606 GN=MVP PE=1 SV=4 - [MVP_HUMAN]	3.25	1	2	2	4	333715	824937	873833		0				0			12.4314	3.25	2	4	893	99.2659	5.47803
	Sequence	# PSMs	# Proteins	# Protein Groups	Protein Group Accessions	Modifications	MH+ [Da]	A5: Area	B5: Area	C5: Area	q-Value	PEP	A2	XCorr A2	B2	XCorr B2	C2	XCorr C2	# Missed Cleavages
	LAQDPFPLYPGEVLEK	3	1	1	Q14764		1815.96	0	0	725908	0	6.325e-08					High	3.86524	0
	LFSVPDFVGDACK	1	1	1	Q14764	C12(Carbamidomethyl)	1454.71	0	0	1.02176e+06	0.003	0.02378					High	2.98949	0
Q14315	Filamin-C OS=Homo sapiens OX=9606 GN=FLNC PE=1 SV=3 - [FLNC_HUMAN]	7.45	1	9	14	43	1.86664e+07	2.30008e+07	2.20605e+07	39.6116	4.48	8	12	59.1367	6.53	12	17	43.7858	5.69	11	14	2725	290.841	5.97314
	Sequence	# PSMs	# Proteins	# Protein Groups	Protein Group Accessions	Modifications	MH+ [Da]	A5: Area	B5: Area	C5: Area	q-Value	PEP	A2	XCorr A2	B2	XCorr B2	C2	XCorr C2	# Missed Cleavages
	GAGTGGLGLTVEGPCEAK	3	2	2	O75369;Q14315	C15(Carbamidomethyl)	1673.83	1.49619e+07	1.52023e+07	1.62151e+07	0	2.73e-05	High	5.14492	High	5.22071	High	5.12978	0
	IECDDKGDGSCDVR	10	2	2	P21333;Q14315	C3(Carbamidomethyl); C11(Carbamidomethyl)	1625.66	8.29785e+06	1.55661e+07	1.45762e+07	0	3.176e-05	High	4.21544	High	3.77755	High	3.88333	1
	EAGAGGLSIAVEGPSK	2	2	2	O75369;Q14315		1442.76	3.56905e+06	3.09961e+06	0	0	6.75e-05	High	4.0722	High	3.12927			0
	VHVQPAVDTSGVK	3	1	1	Q14315		1336.73	1.56248e+06	1.96475e+06	1.8421e+06	0	0.004896	High	3.60075	High	3.54222	High	3.30464	0
	GQHVPGSPFQFTVGPLGEGGAHK	5	2	2	P21333;Q14315		2304.17	0	6.23261e+06	7.45556e+06	0	0.006447	High	3.32957	High	4.37988	High	3.89435	0
	VGVTEGCDPTR	5	1	1	Q14315	C7(Carbamidomethyl)	1190.55	4290577	6.71236e+06	5.70267e+06	0	0.003384	High	3.29122	High	3.29087	High	3.20836	0
	LEPGGGAEAQAVR	3	1	1	Q14315		1254.65	8.29939e+06	9.57988e+06	1.01095e+07	0	0.0005027	High	2.90034	High	3.00288	High	2.99319	0
	TDTYVTDNGDGTYR	3	1	1	Q14315		1577.68	32737792	3.82341e+07	3.539e+07	0	0.0001667	High	2.53588	High	3.22983	High	2.46631	0
	VAVGQEQAFSVNTR	1	1	1	Q14315		1505.78	0	1.4158e+06	0	0	0.0003551			High	4.46936			0
	SPFVVNVAPPLDLSK	3	1	1	Q14315		1582.89	0	448970	525812	0	0.001216			High	3.98621	High	3.23372	0
	LTVTSLQETGLK	1	1	1	Q14315		1289.74	0	0	3.21494e+06	0	0.0005102					High	3.78407	0
	DLAEDAPWK	2	3	3	P21333;O75369;Q14315		1044.51	0	1.09505e+07	1.07398e+07	0.001	0.03873			High	2.48305	High	2.44626	0
	EAGDGVFECEYYPVVPGK	1	1	1	Q14315	C9(Carbamidomethyl)	2015.92	0	1.36272e+06	0	0.003	0.08685			High	3.205			0
	VSGPGVEPHGVLR	1	1	1	Q14315		1303.72	0	0	7348442	0.004	0.03492					High	1.79849	0
Q14195	Dihydropyrimidinase-related protein 3 OS=Homo sapiens OX=9606 GN=DPYSL3 PE=1 SV=1 - [DPYL3_HUMAN]	7.89	1	3	3	3	6.19468e+06	6.27178e+06	3.71731e+06		0				0			11.3172	7.89	3	3	570	61.9241	6.49365
	Sequence	# PSMs	# Proteins	# Protein Groups	Protein Group Accessions	Modifications	MH+ [Da]	A5: Area	B5: Area	C5: Area	q-Value	PEP	A2	XCorr A2	B2	XCorr B2	C2	XCorr C2	# Missed Cleavages
	MDENQFVAVTSTNAAK	1	1	1	Q14195		1725.82	0	0	0	0	1.39e-08					High	5.57662	0
	QIGDNLIVPGGVK	1	1	1	Q14195		1309.75	0	0	6.18055e+06	0.001	0.0104					High	3.15265	0
	DNFTAIPEGTNGVEER	1	1	1	Q14195		1748.81	0	0	1.25407e+06	0.001	0.01097					High	2.58795	0
Q14112	Nidogen-2 OS=Homo sapiens OX=9606 GN=NID2 PE=1 SV=3 - [NID2_HUMAN]	8.22	1	8	8	31	2.07482e+07	2.18077e+07	2.09871e+07	44.7003	5.75	5	10	41.3036	7.35	7	10	42.9207	7.56	7	11	1375	151.158	5.2876
	Sequence	# PSMs	# Proteins	# Protein Groups	Protein Group Accessions	Modifications	MH+ [Da]	A5: Area	B5: Area	C5: Area	q-Value	PEP	A2	XCorr A2	B2	XCorr B2	C2	XCorr C2	# Missed Cleavages
	CHPGTGVDYTCECASGYQGDGR	3	1	1	Q14112	C1(Carbamidomethyl); C11(Carbamidomethyl); C13(Carbamidomethyl)	2446.96	6.72466e+06	6.49638e+06	7.39236e+06	0	2.207e-07	High	7.00929	High	5.8849	High	6.69545	0
	ITQTAEGLDPENYLSIK	7	1	1	Q14112		1891.97	1.83226e+06	1.82506e+06	2.01269e+06	0	5.373e-06	High	6.16171	High	5.66765	High	6.08856	0
	ELYHYSDSTVTSTSSR	8	1	1	Q14112		1832.84	2.79898e+07	2.71655e+07	2.79692e+07	0	7.023e-06	High	4.27538	High	4.09532	High	4.04593	0
	EGTSLGEVGGPDLK	3	1	1	Q14112		1358.69	9803732	1.06831e+07	0	0	1.057e-06	High	3.90513	High	3.74899	High	4.05991	0
	VFALYNDEER	6	1	1	Q14112		1255.6	2.4451e+07	2.75744e+07	2.75999e+07	0	1.653e-06	High	3.31171	High	3.33658	High	3.54711	0
	EDTSPAVLGLAAR	2	1	1	Q14112		1299.7	0	2.69689e+06	3.01097e+06	0	0.0005153			High	4.18616	High	3.79589	0
	IETSSLDGENRR	1	1	1	Q14112		1376.68	0	0	5.01381e+06	0	0.005078					High	1.88759	1
	SGYEFADDR	1	1	1	Q14112		1059.44	0	2.75044e+06	0	0.001	0.01715			High	2.44383			0
Q14103	Heterogeneous nuclear ribonucleoprotein D0 OS=Homo sapiens OX=9606 GN=HNRNPD PE=1 SV=1 - [HNRPD_HUMAN]	11.83	1	3	3	11	0	8.89869e+06	1.63473e+07	7.23189	11.83	3	3	15.472	11.83	3	5	7.51221	11.83	3	3	355	38.4103	7.81104
	Sequence	# PSMs	# Proteins	# Protein Groups	Protein Group Accessions	Modifications	MH+ [Da]	A5: Area	B5: Area	C5: Area	q-Value	PEP	A2	XCorr A2	B2	XCorr B2	C2	XCorr C2	# Missed Cleavages
	IFVGGLSPDTPEEK	3	1	1	Q14103		1488.77	0	0	2.58411e+07	0	0.0003844	High	4.28947	High	4.53644	High	4.30722	0
	FGEVVDCTLK	4	1	1	Q14103	C7(Carbamidomethyl)	1167.58	0	1.76638e+07	6.85345e+06	0	0.00395	High	2.94242	High	3.41935	High	3.20498	0
	IDASKNEEDEGHSNSSPR	4	1	1	Q14103		1971.87	0	133613	0	0	9.695e-05	High	2.28964	High	4.39741	High	1.89582	1
Q13813	Spectrin alpha chain, non-erythrocytic 1 OS=Homo sapiens OX=9606 GN=SPTAN1 PE=1 SV=3 - [SPTN1_HUMAN]	8.25	1	17	17	41	1.10272e+07	1.18509e+07	1.1903e+07	33.0104	4.25	9	10	50.5172	6.15	13	15	51.4596	7.32	15	16	2472	284.364	5.35107
	Sequence	# PSMs	# Proteins	# Protein Groups	Protein Group Accessions	Modifications	MH+ [Da]	A5: Area	B5: Area	C5: Area	q-Value	PEP	A2	XCorr A2	B2	XCorr B2	C2	XCorr C2	# Missed Cleavages
	LGESQTLQQFSR	3	1	1	Q13813		1393.72	4.62007e+06	5.25629e+06	4.99391e+06	0	0.001767	High	4.42473	High	4.6021	High	4.55809	0
	LFGAAEVQR	3	1	1	Q13813		990.543	9.62011e+06	0	9.98902e+06	0	0.00298	High	3.55711	High	3.49109	High	3.44737	0
	LIQNNHYAMEDVATR	3	1	1	Q13813		1774.87	3.60269e+06	4.95424e+06	5.73155e+06	0	2.2e-06	High	3.53686	High	4.19824	High	4.06195	0
	KFEEFQTDMAAHEER	2	1	1	Q13813		1867.83	7.22374e+06	0	8.19427e+06	0	5.499e-08	High	3.51258			High	4.40593	1
	DLASVQALLR	3	1	1	Q13813		1085.64	2.00023e+06	2.63355e+06	2.03318e+06	0	0.002681	High	3.47907	High	3.61168	High	3.4196	0
	DLSSVQTLLTK	4	1	1	Q13813		1204.68	0	5.19321e+06	4.71927e+06	0	0.0001224	High	3.47463	High	3.68026	High	3.67899	0
	DLTNVQNLQK	4	1	1	Q13813		1172.63	5.006e+06	6.42342e+06	6.47743e+06	0	0.01334	High	3.37953	High	3.29377	High	3.46087	0
	DLIGVQNLLK	5	1	1	Q13813		1112.67	1.35923e+06	1.70395e+06	1.41088e+06	0	0.0008859	High	2.93643	High	2.67881	High	2.91351	0
	LIQEQHPEEELIK	3	1	1	Q13813		1605.86	1.62377e+07	1.77509e+07	1.60949e+07	0	0.01708	High	2.7106	High	2.37224	High	1.80261	0
	CTELNQAWSSLGK	1	1	1	Q13813	C1(Carbamidomethyl)	1493.71	0	2.06133e+06	0	0	0.01166			High	3.90829			0
	DTEQVDNWMSK	2	1	1	Q13813		1352.59	0	0	5.10603e+06	0	0.002396			High	3.50953	High	3.40332	0
	TATDEAYKDPSNLQGK	2	1	1	Q13813		1737.84	0	1.13784e+07	9625123	0	0.003519			High	3.41059	High	3.67892	1
	DVEDEETWIR	1	1	1	Q13813		1291.59	0	2.59868e+06	0	0	0.01511			High	3.24396			0
	ECEDVMDWINDK	2	1	1	Q13813	C2(Carbamidomethyl)	1553.63	0	341418	454743	0	1.065e-05			High	3.06191	High	3.44504	0
	DLTSWVTEMK	1	1	1	Q13813		1209.59	0	0	1.10888e+06	0	0.005194					High	2.81063	0
	LQTASDESYKDPTNIQSK	1	1	1	Q13813		2024.99	0	0	5.55138e+06	0.002	0.01992					High	2.56235	1
	IDGITIQAR	1	1	1	Q13813		986.568	0	0	3.20688e+06	0.004	0.03307					High	2.20529	0
Q13753	Laminin subunit gamma-2 OS=Homo sapiens OX=9606 GN=LAMC2 PE=1 SV=2 - [LAMC2_HUMAN]	4.44	1	4	4	8	3.95856e+06	4.30463e+06	3.00613e+06	7.75272	2.18	2	2	12.2813	3.44	3	3	11.1538	3.19	3	3	1193	130.892	6.18896
	Sequence	# PSMs	# Proteins	# Protein Groups	Protein Group Accessions	Modifications	MH+ [Da]	A5: Area	B5: Area	C5: Area	q-Value	PEP	A2	XCorr A2	B2	XCorr B2	C2	XCorr C2	# Missed Cleavages
	AGYFGDPLAPNPADK	3	1	1	Q13753		1532.75	7.17869e+06	8.29693e+06	7.65834e+06	0	0.0001055	High	4.8453	High	5.00015	High	4.63414	0
	CVCKPAVTGER	3	1	1	Q13753	C1(Carbamidomethyl); C3(Carbamidomethyl)	1276.62	738435	1.18859e+06	974884	0	0.002731	High	2.90742	High	3.33697	High	2.59286	0
	ACNCNPMGSEPVGCR	1	1	1	Q13753	C2(Carbamidomethyl); C4(Carbamidomethyl); C14(Carbamidomethyl)	1708.68	0	3.42836e+06	0	0	4.062e-05			High	3.94421			0
	IQMDQFMQQLQR	1	1	1	Q13753		1565.76	0	0	385164	0	1.383e-07					High	3.92678	0
Q13751	Laminin subunit beta-3 OS=Homo sapiens OX=9606 GN=LAMB3 PE=1 SV=1 - [LAMB3_HUMAN]	2.22	1	2	2	2	0	3.76576e+06	7.7676e+06		0			7.13374	2.22	2	2		0			1172	129.489	7.21045
	Sequence	# PSMs	# Proteins	# Protein Groups	Protein Group Accessions	Modifications	MH+ [Da]	A5: Area	B5: Area	C5: Area	q-Value	PEP	A2	XCorr A2	B2	XCorr B2	C2	XCorr C2	# Missed Cleavages
	LEMSSLPDLTPTFNK	1	1	1	Q13751		1692.86	0	747236	0	0	0.002167			High	3.89866			0
	IQEVGEITNLR	1	1	1	Q13751		1271.7	0	6.78429e+06	0	0	0.001903			High	3.23508			0
Q13740	CD166 antigen OS=Homo sapiens OX=9606 GN=ALCAM PE=1 SV=2 - [CD166_HUMAN]	10.63	1	5	5	35	2.05516e+07	2.54974e+07	2.41924e+07	39.3184	8.75	4	12	39.5503	10.63	5	12	37.0895	10.63	5	11	583	65.0611	6.25244
	Sequence	# PSMs	# Proteins	# Protein Groups	Protein Group Accessions	Modifications	MH+ [Da]	A5: Area	B5: Area	C5: Area	q-Value	PEP	A2	XCorr A2	B2	XCorr B2	C2	XCorr C2	# Missed Cleavages
	QIGDALPVSCTISASR	6	1	1	Q13740	C10(Carbamidomethyl)	1674.85	1.97203e+07	2.49128e+07	2.40558e+07	0	2.617e-06	High	4.26389	High	4.4457	High	4.1696	0
	LDVPQNLMFGK	13	1	1	Q13740		1261.67	17428338	22402023	2.06668e+07	0	0.000334	High	3.99471	High	3.53541	High	3.3281	0
	ALFLETEQLK	6	1	1	Q13740		1191.67	2.45062e+07	29177350	2.78546e+07	0	6.664e-06	High	3.39782	High	3.57081	High	3.61184	0
	LDVPQNLMFGK	5	1	1	Q13740	M8(Oxidation)	1277.66	3.04604e+06	2.47158e+06	2470436	0	0.01012	High	3.34152	High	2.9033	High	2.87566	0
	YEKPDGSPVFIAFR	3	1	1	Q13740		1625.84	0	0	0	0	4.177e-09	High	3.30029	High	3.96436	High	3.98106	0
	SSNTYTLTDVR	2	1	1	Q13740		1256.62	0	9.21809e+06	0	0	0.003209			High	2.78412	High	3.01384	0
Q13421	Mesothelin OS=Homo sapiens OX=9606 GN=MSLN PE=1 SV=2 - [MSLN_HUMAN]	8.73	1	5	5	18	1.13288e+07	1.87033e+07	1.80487e+07	27.9981	6.19	3	7	20.2226	4.76	3	5	24.3558	4.76	3	6	630	68.9422	6.37939
	Sequence	# PSMs	# Proteins	# Protein Groups	Protein Group Accessions	Modifications	MH+ [Da]	A5: Area	B5: Area	C5: Area	q-Value	PEP	A2	XCorr A2	B2	XCorr B2	C2	XCorr C2	# Missed Cleavages
	IQSFLGGAPTEDLK	11	1	1	Q13421		1475.78	31240424	3.78402e+07	3.59549e+07	0	2.674e-05	High	5.00748	High	4.84353	High	4.85445	0
	VNAIPFTYEQLDVLK	1	1	1	Q13421		1749.96	1.38709e+06	0	0	0	0.002079	High	3.16759					0
	TDAVLPLTVAEVQK	3	1	1	Q13421		1483.84	0	1.51613e+07	1.46981e+07	0	4.841e-05			High	4.64693	High	4.51102	0
	LRTDAVLPLTVAEVQK	2	1	1	Q13421		1753.04	0	3.10849e+06	3.4932e+06	0	0.001947			High	2.90618	High	2.92602	1
	EIDESLIFYK	1	1	1	Q13421		1256.65	1.3589e+06	0	0	0.001	0.03401	High	2.62353					0
Q13308	Inactive tyrosine-protein kinase 7 OS=Homo sapiens OX=9606 GN=PTK7 PE=1 SV=2 - [PTK7_HUMAN]	3.64	1	3	3	10	8.20119e+06	7.5711e+06	6.9116e+06	15.9393	3.64	3	4	13.3062	2.52	2	3	12.3679	2.52	2	3	1070	118.317	7.09326
	Sequence	# PSMs	# Proteins	# Protein Groups	Protein Group Accessions	Modifications	MH+ [Da]	A5: Area	B5: Area	C5: Area	q-Value	PEP	A2	XCorr A2	B2	XCorr B2	C2	XCorr C2	# Missed Cleavages
	CMSSTPAGSIEAQAR	3	1	1	Q13308	C1(Carbamidomethyl)	1565.71	2.9704e+06	3.40041e+06	3.25662e+06	0	3.526e-06	High	4.53857	High	4.87317	High	4.39856	0
	LQDSGTFQCVAR	6	1	1	Q13308	C9(Carbamidomethyl)	1381.66	1.01396e+07	1.17418e+07	1.05666e+07	0	0.0003939	High	4.33416	High	4.33215	High	4.03127	0
	VVLAPQDVVVAR	1	1	1	Q13308		1265.76	1.14935e+07	0	0	0.001	0.03639	High	3.04456					0
Q13219	Pappalysin-1 OS=Homo sapiens OX=9606 GN=PAPPA PE=1 SV=3 - [PAPP1_HUMAN]	6.15	1	7	7	26	1.18846e+07	1.28341e+07	1.27194e+07	23.4093	5.04	6	8	26.6111	5.04	6	8	30.5523	6.15	7	10	1627	180.856	6.17627
	Sequence	# PSMs	# Proteins	# Protein Groups	Protein Group Accessions	Modifications	MH+ [Da]	A5: Area	B5: Area	C5: Area	q-Value	PEP	A2	XCorr A2	B2	XCorr B2	C2	XCorr C2	# Missed Cleavages
	CEDSDASQGLGSNVIHCR	3	1	1	Q13219	C1(Carbamidomethyl); C17(Carbamidomethyl)	2004.86	9.06161e+06	8.54814e+06	8.64593e+06	0	2.386e-06	High	5.21277	High	5.28393	High	4.64413	0
	AFCNYDGGDCCTSTVK	3	1	1	Q13219	C3(Carbamidomethyl); C10(Carbamidomethyl); C11(Carbamidomethyl)	1854.72	5.58529e+06	6.6975e+06	6.10525e+06	0	5.232e-05	High	4.73664	High	4.51758	High	4.5772	0
	SQTGPSVTVTCTEGK	6	1	1	Q13219	C11(Carbamidomethyl)	1551.74	1.06136e+07	1.13277e+07	11372215	0	1.083e-10	High	4.46133	High	4.54017	High	4.73063	0
	LILANCDISK	5	1	1	Q13219	C6(Carbamidomethyl)	1146.62	1.01769e+07	1.1962e+07	1.13361e+07	0	0.00565	High	2.52285	High	2.84406	High	2.97667	0
	ELGSACHLCLEGR	3	1	1	Q13219	C6(Carbamidomethyl); C9(Carbamidomethyl)	1501.7	14863253	1.52125e+07	1.54499e+07	0.001	0.00681	High	2.13381	High	2.4104	High	2.49614	0
	DIPHWLNPTR	5	1	1	Q13219		1248.65	4.76664e+06	5.57298e+06	5.61936e+06	0.001	0.0151	High	1.96808	High	1.34837	High	2.21415	0
	GETYSPAEQSCVHFACEK	1	1	1	Q13219	C11(Carbamidomethyl); C16(Carbamidomethyl)	2099.89	0	0	6.31831e+06	0.003	0.02626					High	2.01713	0
Q13162	Peroxiredoxin-4 OS=Homo sapiens OX=9606 GN=PRDX4 PE=1 SV=1 - [PRDX4_HUMAN]	7.75	1	2	2	10	2.09173e+07	2.5442e+07	2.45154e+07	12.1643	7.75	2	4	9.2133	7.75	2	3	9.21781	7.75	2	3	271	30.5208	6.29053
	Sequence	# PSMs	# Proteins	# Protein Groups	Protein Group Accessions	Modifications	MH+ [Da]	A5: Area	B5: Area	C5: Area	q-Value	PEP	A2	XCorr A2	B2	XCorr B2	C2	XCorr C2	# Missed Cleavages
	QITLNDLPVGR	7	1	1	Q13162		1225.7	9.13113e+06	1.16456e+07	1.17468e+07	0	0.003928	High	3.18119	High	3.03799	High	3.18287	0
	LVQAFQYTDK	3	1	1	Q13162		1212.63	3.27036e+07	3.92385e+07	3.72841e+07	0	0.006317	High	2.94521	High	3.14736	High	3.08725	0
Q12907	Vesicular integral-membrane protein VIP36 OS=Homo sapiens OX=9606 GN=LMAN2 PE=1 SV=1 - [LMAN2_HUMAN]	5.9	1	2	2	2	3.44217e+06	8.61316e+06	6.49791e+06		0				0			5.96999	5.9	2	2	356	40.2031	6.94678
	Sequence	# PSMs	# Proteins	# Protein Groups	Protein Group Accessions	Modifications	MH+ [Da]	A5: Area	B5: Area	C5: Area	q-Value	PEP	A2	XCorr A2	B2	XCorr B2	C2	XCorr C2	# Missed Cleavages
	WTELAGCTADFR	1	1	1	Q12907	C7(Carbamidomethyl)	1426.65	0	0	4.26723e+06	0	1.613e-06					High	3.36187	0
	NCIDITGVR	1	1	1	Q12907	C2(Carbamidomethyl)	1047.53	0	0	8.72858e+06	0	0.004134					High	2.60813	0
Q12841	Follistatin-related protein 1 OS=Homo sapiens OX=9606 GN=FSTL1 PE=1 SV=1 - [FSTL1_HUMAN]	42.53	1	10	10	89	6.14819e+07	6.22813e+07	6.69845e+07	94.478	37.34	9	30	93.7731	30.19	8	27	104.99	42.53	10	32	308	34.9629	5.51611
	Sequence	# PSMs	# Proteins	# Protein Groups	Protein Group Accessions	Modifications	MH+ [Da]	A5: Area	B5: Area	C5: Area	q-Value	PEP	A2	XCorr A2	B2	XCorr B2	C2	XCorr C2	# Missed Cleavages
	CALEDETYADGAETEVDCNR	7	1	1	Q12841	C1(Carbamidomethyl); C18(Carbamidomethyl)	2317.93	4.70014e+06	8.29327e+06	8.80729e+06	0	4.085e-18	High	6.66666	High	6.83176	High	6.8273	0
	CVCACGNWVCTAMTCDGK	9	1	1	Q12841	C1(Carbamidomethyl); C3(Carbamidomethyl); C5(Carbamidomethyl); C10(Carbamidomethyl); C15(Carbamidomethyl)	2149.82	8.43053e+06	7.8909e+06	6.85657e+06	0	2.076e-07	High	4.96455	High	5.39406	High	5.24686	0
	GAQTQTEEEMTR	5	1	1	Q12841		1380.61	0	0	4.04527e+06	0	0.0001652	High	4.06264	High	4.48244	High	4.22001	0
	CLNPSFNPPEKK	6	1	1	Q12841	C1(Carbamidomethyl)	1430.71	8.43288e+07	9.28478e+07	8.83432e+07	0	3.143e-06	High	4.05442	High	4.27914	High	4.3993	1
	ICANVFCGAGR	4	1	1	Q12841	C2(Carbamidomethyl); C7(Carbamidomethyl)	1224.57	1.57464e+07	2.03279e+07	1.95726e+07	0	0.0001122	High	3.9116	High	4.14384	High	4.0826	0
	GAQTQTEEEMTR	3	1	1	Q12841	M10(Oxidation)	1396.61	0	0	0	0	0.0003529	High	3.67606	High	2.77127	High	3.24154	0
	CLNPSFNPPEK	6	1	1	Q12841	C1(Carbamidomethyl)	1302.62	32551675	36023007	3.82689e+07	0	0.01074	High	3.3257	High	3.18295	High	2.93948	0
	IQVDYDGHCK	31	1	1	Q12841	C9(Carbamidomethyl)	1234.56	3.92786e+07	5.02063e+07	5.56609e+07	0	3.447e-06	High	3.30276	High	3.14484	High	3.42688	0
	TYLNHCELHR	15	1	1	Q12841	C6(Carbamidomethyl)	1342.64	60838215	4.37899e+07	5.69495e+07	0	0.002888	High	3.06621	High	3.21681	High	3.19773	0
	SVSPSASPVVCYQSNR	1	1	1	Q12841	C11(Carbamidomethyl)	1737.84	0	0	1.49347e+06	0	3.01e-12					High	5.02864	0
	ECAVTEKGEPTCLCIEQCKPHK	2	1	1	Q12841	C2(Carbamidomethyl); C12(Carbamidomethyl); C14(Carbamidomethyl); C18(Carbamidomethyl)	2674.22	1.41812e+07	0	1.42366e+07	0.002	0.04894	High	1.87532			High	1.29016	1
Q12805	EGF-containing fibulin-like extracellular matrix protein 1 OS=Homo sapiens OX=9606 GN=EFEMP1 PE=1 SV=2 - [FBLN3_HUMAN]	28.4	1	10	10	49	1.80222e+07	2.47901e+07	2.33805e+07	57.1703	23.12	8	16	61.2605	28.4	10	17	58.7544	28.4	10	16	493	54.6042	5.07178
	Sequence	# PSMs	# Proteins	# Protein Groups	Protein Group Accessions	Modifications	MH+ [Da]	A5: Area	B5: Area	C5: Area	q-Value	PEP	A2	XCorr A2	B2	XCorr B2	C2	XCorr C2	# Missed Cleavages
	GSFACQCPPGYQK	10	1	1	Q12805	C5(Carbamidomethyl); C7(Carbamidomethyl)	1499.65	2.35948e+07	2.95895e+07	2.6171e+07	0	0.0001122	High	4.90137	High	5.23345	High	5.03205	0
	NPCQDPYILTPENR	3	1	1	Q12805	C3(Carbamidomethyl)	1716.81	2.55851e+06	3.44467e+06	3.66533e+06	0	0.0003022	High	4.86059	High	5.00238	High	4.93751	0
	FSCMCPQGYQVVR	3	1	1	Q12805	C3(Carbamidomethyl); C5(Carbamidomethyl)	1631.72	5.56942e+06	6.57572e+06	6.74615e+06	0	7.239e-05	High	4.15639	High	3.92538	High	3.82096	0
	DIDECDIVPDACK	6	1	1	Q12805	C5(Carbamidomethyl); C12(Carbamidomethyl)	1549.66	1.41533e+07	1.42851e+07	1.41478e+07	0	8.417e-05	High	4.03249	High	3.78401	High	3.39581	0
	LNCEDIDECR	9	1	1	Q12805	C3(Carbamidomethyl); C9(Carbamidomethyl)	1323.54	1.63184e+07	2.27777e+07	2.19385e+07	0	0.0007314	High	3.87094	High	3.35327	High	3.83622	0
	QTSPVSAMLVLVK	7	1	1	Q12805		1372.8	1.57116e+06	2.33772e+06	1.80512e+06	0	0.002965	High	3.71692	High	3.17701	High	2.93219	0
	ADQVCINLR	3	1	1	Q12805	C5(Carbamidomethyl)	1088.56	1.08006e+07	1.30662e+07	1.29532e+07	0	2.433e-05	High	3.12919	High	3.30418	High	3.32175	0
	IQCAAGYEQSEHNVCQDIDECTAGTHNCR	3	1	1	Q12805	C3(Carbamidomethyl); C15(Carbamidomethyl); C21(Carbamidomethyl); C28(Carbamidomethyl)	3423.41	0	0	0	0	4.206e-06	High	2.26289	High	2.45676	High	3.20806	0
	TCQDINECETTNECR	2	1	1	Q12805	C2(Carbamidomethyl); C8(Carbamidomethyl); C14(Carbamidomethyl)	1929.75	0	1.7252e+06	2.01893e+06	0	7.201e-15			High	4.80358	High	4.977	0
	CVCPVSNAMCR	3	1	1	Q12805	C1(Carbamidomethyl); C3(Carbamidomethyl); C10(Carbamidomethyl)	1353.56	0	22002973	2.2032e+07	0	0.002463			High	3.14532	High	2.6049	0
Q09666	Neuroblast differentiation-associated protein AHNAK OS=Homo sapiens OX=9606 GN=AHNAK PE=1 SV=2 - [AHNK_HUMAN]	11.66	1	21	21	71	4.73823e+07	5.09351e+07	4.94464e+07	79.5944	9.76	17	24	78.8162	10.75	18	24	77.2449	10.56	17	23	5890	628.699	6.15088
	Sequence	# PSMs	# Proteins	# Protein Groups	Protein Group Accessions	Modifications	MH+ [Da]	A5: Area	B5: Area	C5: Area	q-Value	PEP	A2	XCorr A2	B2	XCorr B2	C2	XCorr C2	# Missed Cleavages
	VDVECPDVNIEGPEGK	3	1	1	Q09666	C5(Carbamidomethyl)	1756.82	2.79279e+06	3.8836e+06	0	0	2.539e-10	High	4.60086	High	4.45076	High	4.86219	0
	VNVEAPDVNLEGLGGK	2	1	1	Q09666		1610.84	1.53847e+06	0	3.26333e+06	0	0.00265	High	4.2962			High	4.0999	0
	AEGPEVDVNLPK	6	1	1	Q09666		1267.66	5.53846e+07	6.00246e+07	57606127	0	0.0003874	High	4.2794	High	3.73782	High	3.69026	0
	AEGPDVAVDLPK	6	1	1	Q09666		1210.64	1.18085e+07	1.31547e+07	1.31711e+07	0	0.0003557	High	4.04864	High	4.1508	High	4.09266	0
	FKMPEMNIK	3	1	1	Q09666		1137.58	0	3.77889e+06	3290916	0	4.461e-08	High	3.91216	High	3.94724	High	4.21597	1
	VDVEVPDVSLEGPEGK	4	1	1	Q09666		1668.84	2391035	3.59319e+06	3.93518e+06	0	0.0001418	High	3.89885	High	4.06642	High	3.88897	0
	GEGPEFDVNLSK	3	1	1	Q09666		1291.63	3.59438e+06	4.25493e+06	3.47657e+06	0	2.297e-05	High	3.64185	High	3.17895	High	3.65968	0
	GEGPDVDVNLPK	6	1	1	Q09666		1239.63	44021332	4.63719e+07	4.45644e+07	0	0.001033	High	3.60167	High	3.80061	High	3.63762	0
	IKGDVDVSAPK	3	1	1	Q09666		1128.63	3.29211e+06	4.14872e+06	4.08741e+06	0	0.000268	High	3.51939	High	3.20246	High	3.84816	1
	GEGPDVDVTLPK	3	1	1	Q09666		1226.63	7.18536e+06	7.83002e+06	7.84352e+06	0	0.0008337	High	3.33872	High	3.00568	High	3.05469	0
	GEGPEVDVTLPK	5	1	1	Q09666		1240.65	5.1048e+06	7.24538e+06	5.88501e+06	0	0.001825	High	3.1936	High	2.98567	High	3.04608	0
	GEGPDVDVSLPK	3	1	1	Q09666		1212.62	5.45138e+06	5.96774e+06	9.33932e+06	0	0.002111	High	3.15991	High	3.43254	High	3.13577	0
	GEGPEVDVNLPK	7	1	1	Q09666		1253.64	4.2741e+07	4.64089e+07	46168609	0	0.005532	High	3.15204	High	3.23747	High	3.2372	0
	VEGDLKGPEVDIK	6	1	1	Q09666		1398.75	3.4535e+07	3.66463e+07	3.59306e+07	0	0.00491	High	2.9899	High	2.74143	High	2.88808	1
	VKGDMDVSLPK	1	1	1	Q09666		1188.63	4.59217e+06	0	0	0	0.005166	High	2.87116					1
	VTAPDVDLHLK	2	1	1	Q09666		1207.67	3.08533e+06	3225241	0	0	0.0001669	High	2.7684	High	3.28347			0
	VESEIKVPDVELK	3	1	1	Q09666		1484.83	3.60867e+06	4.71907e+06	4.54645e+06	0	0.002244	High	2.4717	High	2.90832	High	2.35258	1
	VDVEGPDVNIEGPEGK	1	1	1	Q09666		1653.81	0	4.48486e+06	0	0	8.837e-06			High	4.70674			0
	MDAEVPDVNIEGPDAK	1	1	1	Q09666		1699.8	0	1.13934e+06	0	0	0.001231			High	3.56469			0
	VDIDTPDIDIHGPEGK	1	1	1	Q09666		1720.85	0	0	4.80815e+06	0	0.00465					High	2.92385	0
	VDVDVPDVNIEGPDAK	2	1	1	Q09666		1681.83	0	0	0	0.003	0.02307			High	2.68642	High	3.05308	0
Q08629	Testican-1 OS=Homo sapiens OX=9606 GN=SPOCK1 PE=1 SV=1 - [TICN1_HUMAN]	10.93	1	4	4	17	6.08459e+06	6.99508e+06	6.24084e+06	15.1349	4.33	2	5	21.1621	10.93	4	6	17.6612	6.38	3	6	439	49.0925	6.1001
	Sequence	# PSMs	# Proteins	# Protein Groups	Protein Group Accessions	Modifications	MH+ [Da]	A5: Area	B5: Area	C5: Area	q-Value	PEP	A2	XCorr A2	B2	XCorr B2	C2	XCorr C2	# Missed Cleavages
	FDTSILPICK	6	1	1	Q08629	C9(Carbamidomethyl)	1193.63	1.09783e+07	1.34545e+07	1.45745e+07	0	0.00598	High	3.3357	High	3.40197	High	3.17257	0
	SLLGAFIPR	7	1	1	Q08629		973.587	1.19092e+06	1.20854e+06	1.11538e+06	0	0.01321	High	2.97234	High	3.1481	High	2.7372	0
	SLATLCDGPCPCLPEPEPPK	1	1	1	Q08629	C6(Carbamidomethyl); C10(Carbamidomethyl); C12(Carbamidomethyl)	2238.04	0	4.57027e+06	0	0	0.0006706			High	5.07971			0
	DSLGWMFNK	3	1	1	Q08629		1097.51	0	2.96048e+06	3.03267e+06	0	0.0008757			High	3.22532	High	3.26549	0
Q08431	Lactadherin OS=Homo sapiens OX=9606 GN=MFGE8 PE=1 SV=3 - [MFGM_HUMAN]	5.94	1	2	2	6	2.9962e+06	3.94991e+06	3.13686e+06	6.3728	5.94	2	2	5.75253	5.94	2	2	5.35946	5.94	2	2	387	43.0775	8.14795
	Sequence	# PSMs	# Proteins	# Protein Groups	Protein Group Accessions	Modifications	MH+ [Da]	A5: Area	B5: Area	C5: Area	q-Value	PEP	A2	XCorr A2	B2	XCorr B2	C2	XCorr C2	# Missed Cleavages
	GDVFPSYTCTCLK	3	1	1	Q08431	C9(Carbamidomethyl); C11(Carbamidomethyl)	1547.7	1.89816e+06	3.45849e+06	2.14844e+06	0	0.001638	High	3.70224	High	2.91567	High	2.77541	0
	NLFETPILAR	3	1	1	Q08431		1173.67	4.09425e+06	4.44132e+06	4.12528e+06	0	0.003965	High	2.67056	High	2.83686	High	2.58405	0
Q08380	Galectin-3-binding protein OS=Homo sapiens OX=9606 GN=LGALS3BP PE=1 SV=1 - [LG3BP_HUMAN]	17.09	1	7	7	36	1.33465e+07	1.78983e+07	1.65312e+07	45.6523	17.09	7	11	48.9291	12.31	6	13	49.4888	12.31	6	12	585	65.2893	5.2749
	Sequence	# PSMs	# Proteins	# Protein Groups	Protein Group Accessions	Modifications	MH+ [Da]	A5: Area	B5: Area	C5: Area	q-Value	PEP	A2	XCorr A2	B2	XCorr B2	C2	XCorr C2	# Missed Cleavages
	AAFGQGSGPIMLDEVQCTGTEASLADCK	1	1	1	Q08380	C17(Carbamidomethyl); C27(Carbamidomethyl)	2913.32	0	0	0	0	1.026e-07	High	6.79801					0
	ELSEALGQIFDSQR	11	1	1	Q08380		1592.8	5.62977e+06	5.62753e+06	5.23664e+06	0	2.706e-06	High	5.97789	High	5.53132	High	5.46296	0
	YSSDYFQAPSDYR	6	1	1	Q08380		1598.69	9.81778e+06	1.20956e+07	1.30343e+07	0	7.535e-06	High	4.56862	High	4.66823	High	4.44016	0
	ASHEEVEGLVEK	3	1	1	Q08380		1326.66	7412447	8.52615e+06	8.08367e+06	0	1.713e-08	High	3.93615	High	3.76608	High	3.96187	0
	SDLAVPSELALLK	8	1	1	Q08380		1355.79	1.14343e+07	1.94918e+07	1.62911e+07	0	0.0001625	High	3.22815	High	3.24562	High	3.27909	0
	AVDTWSWGER	4	1	1	Q08380		1206.56	1.59651e+07	21142973	1.94628e+07	0	0.0003697	High	2.59554	High	2.71815	High	2.76142	0
	RIDITLSSVK	3	1	1	Q08380		1131.68	1.26401e+07	1.30599e+07	1.38397e+07	0.001	0.0129	High	3.37453	High	3.09759	High	3.53874	1
Q08209	Serine/threonine-protein phosphatase 2B catalytic subunit alpha isoform OS=Homo sapiens OX=9606 GN=PPP3CA PE=1 SV=1 - [PP2BA_HUMAN]	4.99	1	2	2	2	0	866712	0		0			5.95014	4.99	2	2		0			521	58.6503	5.85889
	Sequence	# PSMs	# Proteins	# Protein Groups	Protein Group Accessions	Modifications	MH+ [Da]	A5: Area	B5: Area	C5: Area	q-Value	PEP	A2	XCorr A2	B2	XCorr B2	C2	XCorr C2	# Missed Cleavages
	YENNVMNIR	1	1	1	Q08209		1152.56	0	0	0	0.001	0.01908			High	2.90141			0
	GLTPTGMLPSGVLSGGK	1	1	1	Q08209		1571.85	0	866712	0	0.006	0.1185			High	3.04873			0
Q07954	Prolow-density lipoprotein receptor-related protein 1 OS=Homo sapiens OX=9606 GN=LRP1 PE=1 SV=2 - [LRP1_HUMAN]	2.75	1	8	8	19	1.01427e+07	9.81673e+06	5.72799e+06	15.7692	1.21	4	5	23.4975	1.41	4	6	31.9365	1.98	6	8	4544	504.276	5.38916
	Sequence	# PSMs	# Proteins	# Protein Groups	Protein Group Accessions	Modifications	MH+ [Da]	A5: Area	B5: Area	C5: Area	q-Value	PEP	A2	XCorr A2	B2	XCorr B2	C2	XCorr C2	# Missed Cleavages
	VFFTDYGQIPK	6	1	1	Q07954		1314.68	7495082	9.88059e+06	1.07663e+07	0	0.0004139	High	3.75773	High	4.01164	High	3.99721	0
	LDGLCIPLR	2	1	1	Q07954	C5(Carbamidomethyl)	1056.59	4.80075e+06	0	0	0	0.0134	High	3.30119			High	2.90173	0
	CQPNEHNCLGTELCVPMSR	2	1	1	Q07954	C1(Carbamidomethyl); C8(Carbamidomethyl); C14(Carbamidomethyl)	2301.99	1.44292e+07	1.76305e+07	0	0	0.0005075	High	2.93073	High	2.92874			0
	CNLDGSGLEVIDAMR	3	1	1	Q07954	C1(Carbamidomethyl)	1649.76	0	198761	519810	0	1.682e-05			High	4.55463	High	4.37098	0
	CDGDHDCADGSDEKDCTPR	2	1	1	Q07954	C1(Carbamidomethyl); C7(Carbamidomethyl); C16(Carbamidomethyl)	2209.79	0	1.93907e+06	1.20522e+06	0	3.956e-11			High	3.85976	High	4.52119	1
	LCNGVQDCMDGSDEGPHCR	2	1	1	Q07954	C2(Carbamidomethyl); C8(Carbamidomethyl); C18(Carbamidomethyl)	2206.85	0	0	3.9805e+06	0	1.011e-08					High	4.53929	0
	DCPDGSDEAPEICPQSK	1	1	1	Q07954	C2(Carbamidomethyl); C13(Carbamidomethyl)	1904.78	0	0	2.43715e+06	0	1.737e-10					High	4.09441	0
	NLNAPVQPFEDPEHMK	1	1	1	Q07954		1865.9	8.50379e+06	0	0	0.004	0.09327	High	2.44609					0
Q06830	Peroxiredoxin-1 OS=Homo sapiens OX=9606 GN=PRDX1 PE=1 SV=1 - [PRDX1_HUMAN]	40.2	1	5	6	43	9.54941e+07	1.0238e+08	1.00494e+08	43.5686	34.67	5	12	59.2956	40.2	6	16	54.8438	40.2	6	15	199	22.0963	8.1333
	Sequence	# PSMs	# Proteins	# Protein Groups	Protein Group Accessions	Modifications	MH+ [Da]	A5: Area	B5: Area	C5: Area	q-Value	PEP	A2	XCorr A2	B2	XCorr B2	C2	XCorr C2	# Missed Cleavages
	HGEVCPAGWKPGSDTIKPDVQK	10	1	1	Q06830	C5(Carbamidomethyl)	2406.2	1.08589e+08	1.10383e+08	1.0727e+08	0	4.985e-08	High	4.86374	High	5.12653	High	5.14662	0
	QGGLGPMNIPLVSDPK	10	1	1	Q06830		1622.86	5.84237e+06	8.70032e+06	7.05998e+06	0	3.77e-06	High	4.35364	High	4.94444	High	4.60675	0
	LVQAFQFTDK	6	1	1	Q06830		1196.64	5.39394e+07	6.39756e+07	6.69915e+07	0	0.001233	High	3.57495	High	3.63868	High	3.34172	0
	QITVNDLPVGR	3	2	2	Q06830;P32119		1211.68	1.03326e+08	1.04204e+08	1.03596e+08	0	0.002757	High	3.21771	High	3.06058	High	2.92821	0
	TIAQDYGVLK	9	1	1	Q06830		1107.61	7.45673e+07	80248200	76637246	0	4.375e-06	High	3.06724	High	3.38197	High	3.41319	0
	QGGLGPMNIPLVSDPK	2	1	1	Q06830	M7(Oxidation)	1638.86	0	938157	638255	0	0.001656			High	3.1128	High	3.71496	0
	ATAVMPDGQFK	3	1	1	Q06830		1164.58	0	92552405	90614992	0.001	0.0301			High	2.66883	High	2.59166	0
Q05682	Caldesmon OS=Homo sapiens OX=9606 GN=CALD1 PE=1 SV=3 - [CALD1_HUMAN]	6.94	1	4	4	13	1.75053e+06	2.64333e+06	3.33451e+06	10.1961	3.4	2	4	16.5774	5.3	3	4	18.5243	5.04	3	5	793	93.1754	5.65576
	Sequence	# PSMs	# Proteins	# Protein Groups	Protein Group Accessions	Modifications	MH+ [Da]	A5: Area	B5: Area	C5: Area	q-Value	PEP	A2	XCorr A2	B2	XCorr B2	C2	XCorr C2	# Missed Cleavages
	MQNDTAENETTEKEEK	7	1	1	Q05682		1896.82	1.75304e+06	3.77064e+06	2.89221e+06	0	2.927e-07	High	5.06222	High	5.27074	High	5.12236	1
	YEIEETETVTK	3	1	1	Q05682		1341.65	1.74801e+06	2.64159e+06	1.87753e+06	0	1.007e-06	High	3.03777	High	3.45788	High	3.69927	0
	GNVFSSPTAAGTPNK	1	1	1	Q05682		1447.73	0	1.51777e+06	0	0.001	0.04001			High	3.95492			0
	QQEAALELEELKK	1	1	1	Q05682		1528.83	0	0	5.23379e+06	0.001	0.007824					High	2.8226	1
	MQNDTAENETTEKEEK	1	1	1	Q05682	M1(Oxidation)	1912.82	0	0	0	0.002	0.04768	High	2.09611					1
Q04760	Lactoylglutathione lyase OS=Homo sapiens OX=9606 GN=GLO1 PE=1 SV=4 - [LGUL_HUMAN]	10.33	1	2	2	4	0	4.02184e+06	3.67607e+06		0			6.57824	10.33	2	2	6.0468	10.33	2	2	184	20.7642	5.31299
	Sequence	# PSMs	# Proteins	# Protein Groups	Protein Group Accessions	Modifications	MH+ [Da]	A5: Area	B5: Area	C5: Area	q-Value	PEP	A2	XCorr A2	B2	XCorr B2	C2	XCorr C2	# Missed Cleavages
	DFLLQQTMLR	2	1	1	Q04760		1264.68	0	2.28711e+06	1.66834e+06	0	0.001901			High	3.69742	High	3.31523	0
	VLGMTLIQK	2	1	1	Q04760		1002.61	0	5.75656e+06	5.6838e+06	0	0.004717			High	2.88082	High	2.73156	0
Q01995	Transgelin OS=Homo sapiens OX=9606 GN=TAGLN PE=1 SV=4 - [TAGL_HUMAN]	37.81	1	6	6	117	9.32758e+07	1.13498e+08	1.04075e+08	139.156	37.81	6	39	143.839	28.86	5	41	133.373	28.86	5	37	201	22.5964	8.83643
	Sequence	# PSMs	# Proteins	# Protein Groups	Protein Group Accessions	Modifications	MH+ [Da]	A5: Area	B5: Area	C5: Area	q-Value	PEP	A2	XCorr A2	B2	XCorr B2	C2	XCorr C2	# Missed Cleavages
	TDMFQTVDLFEGK	19	1	1	Q01995		1530.72	1.49321e+07	1.20994e+07	9.96984e+06	0	1.125e-05	High	5.32659	High	4.94654	High	5.05821	0
	TDMFQTVDLFEGK	31	1	1	Q01995	M3(Oxidation)	1546.72	3.1346e+06	5.09565e+06	8.47614e+06	0	5.588e-05	High	4.54775	High	4.93329	High	4.81259	0
	LVEWIIVQCGPDVGRPDR	1	1	1	Q01995	C9(Carbamidomethyl)	2109.1	4.20073e+06	0	0	0	0.0003449	High	4.4043					0
	LVNSLYPDGSKPVK	11	1	1	Q01995		1516.85	1.59933e+08	1.67129e+08	1.63987e+08	0	0.01056	High	4.37203	High	4.62572	High	4.39832	0
	TLMALGSLAVTK	15	1	1	Q01995		1204.7	2.05144e+07	2.53896e+07	2.22682e+07	0	0.0001859	High	4.16163	High	4.49344	High	4.34182	0
	KYDEELEER	17	1	1	Q01995		1210.56	1.26474e+07	3.70866e+07	19137429	0	0.00672	High	3.18921	High	3.53281	High	3.29958	1
	QMEQVAQFLK	8	1	1	Q01995	M2(Oxidation)	1237.63	5.80044e+06	1.29227e+07	7.4294e+06	0	0.01327	High	2.63494	High	2.75405	High	2.56779	0
	QMEQVAQFLK	13	1	1	Q01995		1221.63	9.93796e+07	136276745	125969733	0	0.003388	High	2.43206	High	2.53328	High	2.74357	0
	TLMALGSLAVTK	2	1	1	Q01995	M3(Oxidation)	1220.7	0	3.10058e+06	6.62517e+06	0	1.987e-06			High	2.71461	High	3.14386	0
Q01518	Adenylyl cyclase-associated protein 1 OS=Homo sapiens OX=9606 GN=CAP1 PE=1 SV=5 - [CAP1_HUMAN]	8.42	1	3	3	18	1.68372e+07	1.70427e+07	1.50549e+07	22.7313	5.68	2	5	30.6538	8.42	3	8	22.8262	8.42	3	5	475	51.8687	8.06006
	Sequence	# PSMs	# Proteins	# Protein Groups	Protein Group Accessions	Modifications	MH+ [Da]	A5: Area	B5: Area	C5: Area	q-Value	PEP	A2	XCorr A2	B2	XCorr B2	C2	XCorr C2	# Missed Cleavages
	ALLVTASQCQQPAENK	9	1	1	Q01518	C9(Carbamidomethyl)	1757.9	2.04441e+07	1.99411e+07	1.84975e+07	0	3.281e-13	High	5.58896	High	5.36972	High	6.00575	0
	NSLDCEIVSAK	5	1	1	Q01518	C5(Carbamidomethyl)	1235.6	1.32302e+07	1.63558e+07	1.49478e+07	0	0.000976	High	3.62553	High	3.36358	High	3.30999	0
	LSDLLAPISEQIK	4	1	1	Q01518		1426.82	0	1.48313e+07	1.17193e+07	0	0.00848			High	2.8832	High	2.82098	0
Q01469	Fatty acid-binding protein 5 OS=Homo sapiens OX=9606 GN=FABP5 PE=1 SV=3 - [FABP5_HUMAN]	18.52	1	2	2	2	7.99803e+06	12736982	13222540		0			5.82574	18.52	2	2		0			135	15.1546	7.00537
	Sequence	# PSMs	# Proteins	# Protein Groups	Protein Group Accessions	Modifications	MH+ [Da]	A5: Area	B5: Area	C5: Area	q-Value	PEP	A2	XCorr A2	B2	XCorr B2	C2	XCorr C2	# Missed Cleavages
	TTQFSCTLGEK	1	1	1	Q01469	C6(Carbamidomethyl)	1271.6	0	12736982	0	0.001	0.03233			High	3.22993			0
	LVVECVMNNVTCTR	1	1	1	Q01469	C5(Carbamidomethyl); C12(Carbamidomethyl)	1694.82	0	0	0	0.001	0.02331			High	2.59581			0
Q01082	Spectrin beta chain, non-erythrocytic 1 OS=Homo sapiens OX=9606 GN=SPTBN1 PE=1 SV=2 - [SPTB2_HUMAN]	6.47	1	10	10	27	1.02263e+07	1.09145e+07	1.01467e+07	33.6532	5.88	9	9	37.9323	5.67	9	10	27.9243	4.53	7	8	2364	274.439	5.56689
	Sequence	# PSMs	# Proteins	# Protein Groups	Protein Group Accessions	Modifications	MH+ [Da]	A5: Area	B5: Area	C5: Area	q-Value	PEP	A2	XCorr A2	B2	XCorr B2	C2	XCorr C2	# Missed Cleavages
	TQTAIASEDMPNTLTEAEK	1	1	1	Q01082		2049.97	809334	0	0	0	2.529e-06	High	6.45353					0
	MLTAQDMSYDEAR	3	1	1	Q01082		1530.66	874003	1.09878e+06	1.44988e+06	0	7.354e-05	High	4.66192	High	4.64252	High	3.98329	0
	LNDGNEYLFQAK	3	1	1	Q01082		1411.69	1.09216e+07	1.15876e+07	1.12852e+07	0	0.0001229	High	4.43581	High	4.79431	High	4.62	0
	TQETPSAQMEGFLNR	5	1	1	Q01082		1708.8	0	4.34414e+06	3.81361e+06	0	5.209e-06	High	3.93009	High	5.13995	High	4.97546	0
	TALPAQSAATLPAR	3	1	1	Q01082		1367.77	2.84886e+06	3.26748e+06	3.04553e+06	0	5.809e-08	High	3.8078	High	3.80527	High	3.83997	0
	TAASGIPYHSEVPVSLK	3	1	1	Q01082		1755.94	12795843	1.3567e+07	1.28983e+07	0	0.002774	High	2.69678	High	2.83394	High	3.19195	0
	EGMQLISEKPETEAVVK	3	1	1	Q01082		1887.98	4.69845e+06	4.78212e+06	3.74529e+06	0	0.003331	High	2.67363	High	3.07678	High	2.84612	0
	IVSSSDVGHDEYSTQSLVK	3	1	1	Q01082		2051.01	5.18497e+06	5.1993e+06	6.25669e+06	0	0.005818	High	2.33481	High	2.55114	High	1.9856	0
	FESLEPEMNNQASR	1	1	1	Q01082		1651.74	0	2.9708e+06	0	0	5.401e-05			High	4.1058			0
	LQALDTGWNELHK	2	1	1	Q01082		1524.79	6.96146e+06	7.58901e+06	0	0.001	0.04093	High	2.65884	High	2.231			0
P99999	Cytochrome c OS=Homo sapiens OX=9606 GN=CYCS PE=1 SV=2 - [CYC_HUMAN]	23.81	1	2	2	14	1.3763e+07	1.51465e+07	1.57661e+07	10.344	23.81	2	5	7.42749	23.81	2	4	9.69285	23.81	2	5	105	11.7411	9.56885
	Sequence	# PSMs	# Proteins	# Protein Groups	Protein Group Accessions	Modifications	MH+ [Da]	A5: Area	B5: Area	C5: Area	q-Value	PEP	A2	XCorr A2	B2	XCorr B2	C2	XCorr C2	# Missed Cleavages
	TGQAPGYSYTAANK	6	1	1	P99999		1428.68	7.91479e+06	9.77293e+06	9.59363e+06	0	0.0001072	High	4.2701	High	3.7407	High	3.826	0
	TGPNLHGLFGR	8	1	1	P99999		1168.63	1.96113e+07	2.05201e+07	2.19386e+07	0	0.01527	High	2.61887	High	1.82078	High	2.17312	0
P98160	Basement membrane-specific heparan sulfate proteoglycan core protein OS=Homo sapiens OX=9606 GN=HSPG2 PE=1 SV=4 - [PGBM_HUMAN]	9.59	1	28	28	91	2.07892e+07	3.19587e+07	2.91645e+07	95.2841	6.29	19	24	127.897	8.34	25	35	118.903	8.95	26	32	4391	468.532	6.50732
	Sequence	# PSMs	# Proteins	# Protein Groups	Protein Group Accessions	Modifications	MH+ [Da]	A5: Area	B5: Area	C5: Area	q-Value	PEP	A2	XCorr A2	B2	XCorr B2	C2	XCorr C2	# Missed Cleavages
	CPPGYIGLSCQDCAPGYTR	4	1	1	P98160	C1(Carbamidomethyl); C10(Carbamidomethyl); C13(Carbamidomethyl)	2171.94	6.71115e+06	8.18146e+06	8.45239e+06	0	1.119e-05	High	5.70721	High	5.73585	High	5.49633	0
	DSQVPGPIGCNCDPQGSVSSQCDAAGQCQCK	3	1	1	P98160	C10(Carbamidomethyl); C12(Carbamidomethyl); C22(Carbamidomethyl); C28(Carbamidomethyl); C30(Carbamidomethyl)	3367.38	3.00755e+06	4.35458e+06	4.45222e+06	0	0.00166	High	5.31298	High	3.66372	High	4.61263	0
	CEQCQPGYYGDAQR	4	1	1	P98160	C1(Carbamidomethyl); C4(Carbamidomethyl)	1731.69	7.7379e+06	8.40405e+06	7.61723e+06	0	1.514e-05	High	5.11782	High	4.87756	High	4.99483	0
	CESCAPGYEGNPIQPGGK	3	1	1	P98160	C1(Carbamidomethyl); C4(Carbamidomethyl)	1920.83	4.82733e+06	5.66746e+06	5.41916e+06	0	6.13e-06	High	5.01911	High	3.979	High	4.49315	0
	RCESCAPGYEGNPIQPGGK	4	1	1	P98160	C2(Carbamidomethyl); C5(Carbamidomethyl)	2076.93	7.51661e+06	8437217	8.41756e+06	0	0.0006349	High	4.70665	High	4.89135	High	4.31677	1
	CSATGSPAPTIHWSK	3	1	1	P98160	C1(Carbamidomethyl)	1599.76	1.53239e+07	1.60009e+07	1.52093e+07	0	5.985e-05	High	4.50586	High	4.4582	High	4.34114	0
	CAPGYYGNPSQGQPCQR	3	1	1	P98160	C1(Carbamidomethyl); C15(Carbamidomethyl)	1939.83	2.30566e+06	3.61459e+06	3.39014e+06	0	5.5e-06	High	4.1743	High	4.4974	High	4.07261	0
	SPVISIDPPSSTVQQGQDASFK	3	1	1	P98160		2288.15	2.12323e+06	2.86285e+06	3.06294e+06	0	0.003534	High	4.10208	High	3.92439	High	3.81659	0
	LCNECADGSFHLSTR	4	1	1	P98160	C2(Carbamidomethyl); C5(Carbamidomethyl)	1766.77	1.67207e+07	1.67971e+07	1.47764e+07	0	3.769e-05	High	3.85871	High	3.68671	High	3.67317	0
	SIEYSPQLEDAGSR	7	1	1	P98160		1551.74	2.01583e+07	2.01356e+07	2.13567e+07	0	2.075e-05	High	3.84889	High	4.71581	High	4.5325	0
	ESDQGAYTCEAMNAR	3	1	1	P98160	C9(Carbamidomethyl)	1702.69	9.65602e+06	1.09078e+07	1.08144e+07	0	2.322e-06	High	3.67401	High	4.11901	High	4.37856	0
	SQSVRPGADVTFICTAK	4	1	1	P98160	C14(Carbamidomethyl)	1836.94	1.75034e+07	1.65311e+07	1.77195e+07	0	1.455e-05	High	3.57605	High	4.3832	High	4.2131	0
	ASYAQQPAESR	7	1	1	P98160		1207.58	0	1.05225e+06	819185	0	7.549e-08	High	3.5576	High	3.80267	High	4.15496	0
	AVTLECVSAGEPR	3	1	1	P98160	C6(Carbamidomethyl)	1388.69	0	1.86815e+07	16311440	0	1.001e-08	High	3.52561	High	3.64754	High	3.82631	0
	LEGDTLIIPR	3	1	1	P98160		1126.65	24706075	2.74872e+07	2.80332e+07	0	0.001383	High	3.49046	High	3.50926	High	3.32527	0
	GDLCEHEENPCQLR	3	1	1	P98160	C4(Carbamidomethyl); C11(Carbamidomethyl)	1756.74	4.64304e+06	3.30137e+06	3.33717e+06	0	0.002096	High	3.37414	High	3.40593	High	2.78515	0
	AFAHLQVPER	3	1	1	P98160		1167.63	8.9757e+06	8.71464e+06	8.50966e+06	0	6.809e-05	High	2.82683	High	2.646	High	2.86924	0
	CLCLPGFSGPR	6	1	1	P98160	C1(Carbamidomethyl); C3(Carbamidomethyl)	1263.6	8.63244e+06	1.0205e+07	1.00003e+07	0	2.448e-06	High	2.7795	High	2.84975	High	3.04572	0
	LGTVPQFPR	4	1	1	P98160		1014.58	1.11544e+07	12551780	1.3357e+07	0	0.00594	High	2.20747	High	2.31165	High	2.39654	0
	CSATGSPTPTLEWTGGPGGQLPAK	3	1	1	P98160	C1(Carbamidomethyl)	2370.15	0	5.76786e+06	4.52858e+06	0	6.609e-06			High	5.29542	High	4.88216	0
	ATATSCRPCPCPYIDASR	1	1	1	P98160	C6(Carbamidomethyl); C9(Carbamidomethyl); C11(Carbamidomethyl)	2082.93	0	1.12125e+07	0	0	0.0001176			High	4.20825			0
	GHTPTQPGALNQR	3	1	1	P98160		1376.71	0	1.34295e+07	1.29729e+07	0	0.0002773			High	3.44601	High	3.43656	0
	YELGSGLAVLR	4	1	1	P98160		1177.66	0	7.96316e+06	6.63074e+06	0	2.308e-08			High	3.19636	High	3.21969	0
	EQAWQRPDGQPATR	2	1	1	P98160		1639.8	0	4.82534e+07	3.81036e+07	0	0.005183			High	2.83937	High	2.43223	0
	CPIGYSGLSCESCDAHFTR	1	1	1	P98160	C1(Carbamidomethyl); C10(Carbamidomethyl); C13(Carbamidomethyl)	2216.93	0	0	5.34836e+06	0	1.286e-09					High	4.48343	0
	VGGHLRPGIVQSGGVVR	1	1	1	P98160		1687.98	0	0	2.56652e+06	0	3.63e-09					High	3.56266	0
	QVQFSEEHWVHESGRPVQR	1	1	1	P98160		2335.14	0	0	1.06673e+07	0.003	0.03157					High	1.59017	0
	CRPVNQEIVR	1	1	1	P98160	C1(Carbamidomethyl)	1270.68	0	883432	0	0.007	0.1377			High	2.81932			0
P98095	Fibulin-2 OS=Homo sapiens OX=9606 GN=FBLN2 PE=1 SV=2 - [FBLN2_HUMAN]	10.05	1	9	9	35	1.68243e+07	2.07358e+07	1.99926e+07	37.0709	8.19	7	11	39.8142	7.26	7	11	43.9902	8.19	8	13	1184	126.489	4.81787
	Sequence	# PSMs	# Proteins	# Protein Groups	Protein Group Accessions	Modifications	MH+ [Da]	A5: Area	B5: Area	C5: Area	q-Value	PEP	A2	XCorr A2	B2	XCorr B2	C2	XCorr C2	# Missed Cleavages
	CVDVNECETGVHR	3	1	1	P98095	C1(Carbamidomethyl); C7(Carbamidomethyl)	1574.67	1.72317e+07	1.8712e+07	1.9374e+07	0	3.837e-05	High	4.94073	High	4.5416	High	3.58445	0
	EGETCGAEDNDSCGISLYK	4	1	1	P98095	C5(Carbamidomethyl); C13(Carbamidomethyl)	2104.86	8.25475e+06	8.84221e+06	6.43783e+06	0	2.569e-06	High	4.77971	High	4.92977	High	4.8131	0
	CEDVNECEAQR	6	1	1	P98095	C1(Carbamidomethyl); C7(Carbamidomethyl)	1409.55	553753	866131	663570	0	0.0006524	High	3.77549	High	3.94629	High	3.72595	0
	QCCDCCGLGLR	11	1	1	P98095	C2(Carbamidomethyl); C3(Carbamidomethyl); C5(Carbamidomethyl); C6(Carbamidomethyl)	1398.55	1.98083e+07	24598702	2.31518e+07	0	0.005631	High	3.25396	High	3.17487	High	3.16177	0
	FECPPNYVQVSK	2	1	1	P98095	C3(Carbamidomethyl)	1467.7	0	1.40142e+07	1.31563e+07	0	8.743e-07			High	3.6131	High	3.77787	0
	HCCVSYLQEK	2	1	1	P98095	C2(Carbamidomethyl); C3(Carbamidomethyl)	1323.59	0	1.88967e+07	1.74518e+07	0	4.598e-06			High	3.35367	High	3.46995	0
	SCMAGVLGAK	4	1	1	P98095	C2(Carbamidomethyl)	993.49	0	0	0	0.001	0.00888	High	2.89679	High	2.89805	High	3.15626	0
	ALTCEPGYALK	2	1	1	P98095	C4(Carbamidomethyl)	1222.62	1.34329e+07	0	1.44613e+07	0.005	0.1093	High	2.69413			High	2.77222	0
	SEFSQVASNTIPLPLPQPNTCK	1	1	1	P98095	C21(Carbamidomethyl)	2428.23	394360	0	0	0.008	0.1442	High	2.6904					0
P98066	Tumor necrosis factor-inducible gene 6 protein OS=Homo sapiens OX=9606 GN=TNFAIP6 PE=1 SV=2 - [TSG6_HUMAN]	8.3	1	2	2	2	0	4.72002e+06	0		0			5.8029	8.3	2	2		0			277	31.1833	6.78564
	Sequence	# PSMs	# Proteins	# Protein Groups	Protein Group Accessions	Modifications	MH+ [Da]	A5: Area	B5: Area	C5: Area	q-Value	PEP	A2	XCorr A2	B2	XCorr B2	C2	XCorr C2	# Missed Cleavages
	AVCEFEGGHLATYK	1	1	1	P98066	C3(Carbamidomethyl)	1581.73	0	3.89127e+06	0	0.001	0.04133			High	3.30706			0
	YVAMDPVSK	1	1	1	P98066		1009.5	0	5.54878e+06	0	0.002	0.04981			High	2.49584			0
P80723	Brain acid soluble protein 1 OS=Homo sapiens OX=9606 GN=BASP1 PE=1 SV=2 - [BASP1_HUMAN]	63.44	1	7	7	60	2.36786e+07	2.89745e+07	2.8057e+07	78.3886	63.44	7	21	67.9778	51.1	6	18	76.4805	63.44	7	21	227	22.68	4.62744
	Sequence	# PSMs	# Proteins	# Protein Groups	Protein Group Accessions	Modifications	MH+ [Da]	A5: Area	B5: Area	C5: Area	q-Value	PEP	A2	XCorr A2	B2	XCorr B2	C2	XCorr C2	# Missed Cleavages
	AQGPAASAEEPKPVEAPAANSDQTVTVKE	3	1	1	P80723		2892.43	2.86232e+06	4.17644e+06	5081857	0	3.825e-15	High	6.41694	High	6.71459	High	7.16204	1
	AEPPKAPEQEQAAPGPAAGGEAPK	8	1	1	P80723		2298.15	2.97994e+07	3.19441e+07	2.73685e+07	0	0.008215	High	4.82025	High	4.7348	High	4.14633	1
	SDGAPASDSKPGSSEAAPSSK	14	1	1	P80723		1932.89	18985842	27559245	2.93396e+07	0	0.0001868	High	4.75782	High	4.89032	High	4.83636	0
	KTEAPAAPAAQETK	13	1	1	P80723		1412.74	4.51827e+06	8.0944e+06	6.37877e+06	0	1.154e-07	High	4.60756	High	4.66173	High	4.86998	1
	ESEPQAAAEPAEAK	9	1	1	P80723		1427.67	9.07377e+06	1.26127e+07	1.28982e+07	0	0.003531	High	4.19973	High	4.26809	High	4.14339	0
	ETPAATEAPSSTPK	11	1	1	P80723		1386.68	2.22506e+07	2.74202e+07	2.74628e+07	0	0.0003784	High	3.60411	High	3.61239	High	3.49641	0
	AAEAAAAPAESAAPAAGEEPSKEEGEPK	2	1	1	P80723		2636.26	1.31937e+07	0	11306302	0	0.0001023	High	3.21315			High	2.75566	1
P78417	Glutathione S-transferase omega-1 OS=Homo sapiens OX=9606 GN=GSTO1 PE=1 SV=2 - [GSTO1_HUMAN]	15.35	1	3	3	28	8.56432e+06	1.09334e+07	2.07431e+07	25.5781	9.54	2	9	28.2401	9.54	2	9	28.7624	15.35	3	10	241	27.548	6.59521
	Sequence	# PSMs	# Proteins	# Protein Groups	Protein Group Accessions	Modifications	MH+ [Da]	A5: Area	B5: Area	C5: Area	q-Value	PEP	A2	XCorr A2	B2	XCorr B2	C2	XCorr C2	# Missed Cleavages
	LNECVDHTPK	21	1	1	P78417	C4(Carbamidomethyl)	1212.57	7.87745e+06	1.02135e+07	8.91322e+06	0	0.006932	High	3.75191	High	3.69692	High	3.51129	0
	EDPTVSALLTSEK	6	1	1	P78417		1389.72	9.25118e+06	1.16533e+07	1.16083e+07	0	4.939e-05	High	3.66759	High	3.70301	High	3.77321	0
	GSAPPGPVPEGSIR	1	1	1	P78417		1320.7	0	0	4.17077e+07	0.007	0.07938					High	2.29341	0
P69905	Hemoglobin subunit alpha OS=Homo sapiens OX=9606 GN=HBA1 PE=1 SV=2 - [HBA_HUMAN]	34.51	1	4	4	45	3.37904e+07	4.03414e+07	4.18341e+07	25.6569	34.51	4	13	27.6268	34.51	4	17	28.655	34.51	4	15	142	15.2479	8.67529
	Sequence	# PSMs	# Proteins	# Protein Groups	Protein Group Accessions	Modifications	MH+ [Da]	A5: Area	B5: Area	C5: Area	q-Value	PEP	A2	XCorr A2	B2	XCorr B2	C2	XCorr C2	# Missed Cleavages
	VGAHAGEYGAEALER	6	1	1	P69905		1529.74	74260831	7.49337e+07	73363825	0	1.573e-13	High	5.76679	High	5.54384	High	5.92382	0
	MFLSFPTTK	13	1	1	P69905		1071.56	2.17495e+07	2.5227e+07	2.55023e+07	0	0.001882	High	2.59404	High	2.57546	High	2.61011	0
	LRVDPVNFK	3	1	1	P69905		1087.63	5.36078e+06	5.77107e+06	5.89607e+06	0	0.01544	High	2.56298	High	2.4615	High	2.39205	1
	TYFPHFDLSHGSAQVK	23	1	1	P69905		1833.9	688740	2.08636e+07	2.6636e+07	0	0.0116	High	2.10686	High	2.25732	High	3.10233	0
P69892	Hemoglobin subunit gamma-2 OS=Homo sapiens OX=9606 GN=HBG2 PE=1 SV=2 - [HBG2_HUMAN]	23.13	1	2	3	13	1.1547e+07	1.24656e+07	1.09835e+07		0			17.0827	23.13	3	5	16.7168	23.13	3	5	147	16.1163	7.1958
	Sequence	# PSMs	# Proteins	# Protein Groups	Protein Group Accessions	Modifications	MH+ [Da]	A5: Area	B5: Area	C5: Area	q-Value	PEP	A2	XCorr A2	B2	XCorr B2	C2	XCorr C2	# Missed Cleavages
	LLVVYPWTQR	9	2	2	P68871;P69892		1274.73	1.94203e+07	2.29019e+07	1.9646e+07	0	0.002453	High	3.02544	High	3.04933	High	2.99403	0
	MVTGVASALSSR	2	1	1	P69892		1178.62	0	9.32154e+06	7.95129e+06	0	2.022e-09			High	4.27575	High	4.32635	0
	EFTPEVQASWQK	2	1	1	P69892		1449.71	0	5.17335e+06	5353191	0	0.0006449			High	3.86523	High	3.67119	0
P68871	Hemoglobin subunit beta OS=Homo sapiens OX=9606 GN=HBB PE=1 SV=2 - [HBB_HUMAN]	59.86	1	6	7	43	3.56431e+07	3.54116e+07	3.60923e+07	45.0145	53.74	6	16	35.8842	46.94	6	14	32.4028	46.94	6	13	147	15.9883	7.28369
	Sequence	# PSMs	# Proteins	# Protein Groups	Protein Group Accessions	Modifications	MH+ [Da]	A5: Area	B5: Area	C5: Area	q-Value	PEP	A2	XCorr A2	B2	XCorr B2	C2	XCorr C2	# Missed Cleavages
	FFESFGDLSTPDAVMGNPK	2	1	1	P68871		2058.96	1.0581e+06	0	0	0	3.039e-05	High	5.23774					0
	GTFATLSELHCDK	5	1	1	P68871	C11(Carbamidomethyl)	1478.7	2.26109e+07	2.32609e+07	24085818	0	0.0004687	High	4.05811	High	2.707	High	2.29345	0
	EFTPPVQAAYQK	8	1	1	P68871		1378.71	64898004	5.39293e+07	5.45318e+07	0	0.01108	High	3.14547	High	3.19942	High	3.15552	0
	SAVTALWGK	7	1	1	P68871		932.524	1.21127e+07	2.09459e+07	1.8948e+07	0	0.003403	High	3.0677	High	3.01084	High	2.99725	0
	LLVVYPWTQR	9	2	2	P68871;P69892		1274.73	1.94203e+07	2.29019e+07	1.9646e+07	0	0.002453	High	3.02544	High	3.04933	High	2.99403	0
	VLGAFSDGLAHLDNLK	10	1	1	P68871		1669.9	6.7595e+06	8.2801e+06	8.25836e+06	0	0.002449	High	2.51724	High	2.35265	High	2.13919	0
	LHVDPENFR	2	1	1	P68871		1126.57	0	2.90447e+07	2.96592e+07	0	0.003116			High	2.68765	High	2.60888	0
P68363	Tubulin alpha-1B chain OS=Homo sapiens OX=9606 GN=TUBA1B PE=1 SV=1 - [TBA1B_HUMAN]	26.83	1	9	9	56	7.34164e+06	1.16718e+07	1.17156e+07	56.6654	22.84	7	17	69.1364	18.4	6	20	55.5088	19.29	7	19	451	50.1196	5.05908
	Sequence	# PSMs	# Proteins	# Protein Groups	Protein Group Accessions	Modifications	MH+ [Da]	A5: Area	B5: Area	C5: Area	q-Value	PEP	A2	XCorr A2	B2	XCorr B2	C2	XCorr C2	# Missed Cleavages
	TIGGGDDSFNTFFSETGAGK	1	1	1	P68363		2007.91	1.3395e+06	0	0	0	5.546e-06	High	5.72877					0
	VGINYQPPTVVPGGDLAK	9	1	1	P68363		1824.99	5.96053e+06	1.08442e+07	1.01557e+07	0	5.457e-05	High	4.33648	High	5.12734	High	4.42626	0
	SIQFVDWCPTGFK	11	1	1	P68363	C8(Carbamidomethyl)	1584.76	1.33831e+06	2.20603e+06	1.95478e+06	0	7.937e-08	High	3.79992	High	4.00552	High	4.32427	0
	DVNAAIATIK	9	1	1	P68363		1015.58	1.39285e+07	1.69974e+07	1.85529e+07	0	1.296e-05	High	3.50882	High	3.52321	High	3.61759	0
	IHFPLATYAPVISAEK	10	1	1	P68363		1756.97	1.64995e+06	4.65485e+06	4.43514e+06	0	0.0005637	High	2.88062	High	3.85121	High	3.61582	0
	QLFHPEQLITGK	12	1	1	P68363		1410.78	2.13593e+06	7.17382e+06	6.43798e+06	0	0.004504	High	2.48236	High	2.18407	High	2.22965	0
	EIIDLVLDR	1	1	1	P68363		1085.62	0	0	1.3921e+06	0	0.004287					High	2.69099	0
	NLDIERPTYTNLNR	2	1	1	P68363		1718.89	1.83389e+06	1.67405e+06	0	0.001	0.02021	High	3.4421	High	3.19347			0
	YMACCLLYR	1	1	1	P68363	C4(Carbamidomethyl); C5(Carbamidomethyl)	1249.56	0	0	5.31423e+06	0.002	0.01988					High	2.35921	0
P68104	Elongation factor 1-alpha 1 OS=Homo sapiens OX=9606 GN=EEF1A1 PE=1 SV=1 - [EF1A1_HUMAN]	4.98	2	2	2	6	2.75202e+07	2.6153e+07	26934060	10.3176	4.98	2	3		0			10.2901	4.98	2	3	462	50.1091	9.01221
	Sequence	# PSMs	# Proteins	# Protein Groups	Protein Group Accessions	Modifications	MH+ [Da]	A5: Area	B5: Area	C5: Area	q-Value	PEP	A2	XCorr A2	B2	XCorr B2	C2	XCorr C2	# Missed Cleavages
	YYVTIIDAPGHR	4	2	1	P68104		1404.73	2.78556e+07	0	2.72127e+07	0	1.012e-09	High	3.9922			High	4.03176	0
	IGGIGTVPVGR	2	2	1	P68104		1025.62	27184828	0	2.66554e+07	0	0.001286	High	3.3804			High	3.17002	0
P67936	Tropomyosin alpha-4 chain OS=Homo sapiens OX=9606 GN=TPM4 PE=1 SV=3 - [TPM4_HUMAN]	36.29	1	5	9	45	3.2142e+07	3.54105e+07	3.44071e+07	52.0011	31.45	8	13	67.559	36.29	9	18	52.8522	35.89	8	14	248	28.5045	4.69092
	Sequence	# PSMs	# Proteins	# Protein Groups	Protein Group Accessions	Modifications	MH+ [Da]	A5: Area	B5: Area	C5: Area	q-Value	PEP	A2	XCorr A2	B2	XCorr B2	C2	XCorr C2	# Missed Cleavages
	IQALQQQADEAEDR	6	1	1	P67936		1614.78	2.21842e+07	2.36044e+07	2.17271e+07	0	5.412e-10	High	5.12918	High	5.21416	High	5.37852	0
	KLVILEGELER	6	2	2	P07951;P67936		1298.77	9.26316e+06	1.0977e+07	1.16865e+07	0	7.433e-05	High	5.02101	High	5.02322	High	4.8774	1
	YSEKEDKYEEEIK	4	1	1	P67936		1689.79	4.37563e+07	51240663	4.90601e+07	0	0.0003145	High	4.92561	High	4.79179	High	4.75732	2
	KIQALQQQADEAEDR	3	1	1	P67936		1742.87	2.21268e+07	2.30816e+07	0	0	2.912e-05	High	4.24276	High	4.57854			1
	CGDLEEELKNVTNNLK	5	1	1	P67936	C1(Carbamidomethyl)	1875.92	0	0	1.08653e+06	0	0.0001186	High	4.14052	High	4.02095	High	2.55167	1
	IQLVEEELDR	9	3	3	P67936;P07951;P06753		1243.66	3.04854e+07	31386452	3.2434e+07	0	0.000938	High	3.60765	High	3.49116	High	3.55183	0
	CGDLEEELK	7	2	2	P07951;P67936	C1(Carbamidomethyl)	1092.49	8.11606e+06	2.28882e+07	1.97356e+07	0	0.002413	High	2.9375	High	3.14898	High	3.19026	0
	LEEAEKAADESER	3	3	3	P07951;P06753;P67936		1476.69	2.37089e+06	3.18505e+06	2.87572e+06	0	0.006087	High	2.42579	High	3.34387	High	2.98372	1
	EKAEGDVAALNR	2	1	1	P67936		1272.66	0	2.63711e+06	2.37327e+06	0	0.00696			High	3.60373	High	3.5581	1
P67809	Y-box-binding protein 1 OS=Homo sapiens OX=9606 GN=YBX1 PE=1 SV=3 - [YBOX1_HUMAN]	12.96	1	2	2	4	5.02038e+06	5.36649e+06	1.92446e+06	11.2414	12.96	2	2	10.7133	12.96	2	2		0			324	35.9027	9.87646
	Sequence	# PSMs	# Proteins	# Protein Groups	Protein Group Accessions	Modifications	MH+ [Da]	A5: Area	B5: Area	C5: Area	q-Value	PEP	A2	XCorr A2	B2	XCorr B2	C2	XCorr C2	# Missed Cleavages
	EDGNEEDKENQGDETQGQQPPQR	2	1	1	P67809		2628.11	1.60869e+06	2.33656e+06	0	0	7.139e-07	High	5.86736	High	5.33258			1
	GAEAANVTGPGGVPVQGSK	2	1	1	P67809		1695.88	8.43207e+06	8.39643e+06	0	0	0.0001105	High	5.374	High	5.38071			0
P63244	Receptor of activated protein C kinase 1 OS=Homo sapiens OX=9606 GN=RACK1 PE=1 SV=3 - [RACK1_HUMAN]	16.4	1	4	4	10	2.48376e+06	3.0566e+06	2.6592e+06	8.24062	7.89	2	2	13.984	16.4	4	4	15.3985	12.93	3	4	317	35.0546	7.69385
	Sequence	# PSMs	# Proteins	# Protein Groups	Protein Group Accessions	Modifications	MH+ [Da]	A5: Area	B5: Area	C5: Area	q-Value	PEP	A2	XCorr A2	B2	XCorr B2	C2	XCorr C2	# Missed Cleavages
	YWLCAATGPSIK	4	1	1	P63244	C4(Carbamidomethyl)	1366.69	2.60448e+06	2.51524e+06	2.252e+06	0	0.00105	High	4.18945	High	3.96391	High	4.1598	0
	DGQAMLWDLNEGK	3	1	1	P63244		1476.69	2.36303e+06	3.17742e+06	2.80661e+06	0	4.161e-09	High	4.05118	High	3.79818	High	4.39309	0
	IIVDELKQEVISTSSK	2	1	1	P63244		1789	0	3.12758e+06	2.91898e+06	0	0.00428			High	3.36052	High	3.34741	1
	LWDLTTGTTTR	1	1	1	P63244		1264.66	0	2.8648e+06	0	0.002	0.05348			High	2.8614			0
P63241	Eukaryotic translation initiation factor 5A-1 OS=Homo sapiens OX=9606 GN=EIF5A PE=1 SV=2 - [IF5A1_HUMAN]	19.48	1	2	2	2	1.83347e+07	1.87653e+07	1.17848e+07		0				0			8.04831	19.48	2	2	154	16.8214	5.23682
	Sequence	# PSMs	# Proteins	# Protein Groups	Protein Group Accessions	Modifications	MH+ [Da]	A5: Area	B5: Area	C5: Area	q-Value	PEP	A2	XCorr A2	B2	XCorr B2	C2	XCorr C2	# Missed Cleavages
	KYEDICPSTHNMDVPNIK	1	1	1	P63241	C6(Carbamidomethyl)	2161.02	0	0	5.64254e+06	0	7.985e-12					High	5.37444	1
	EDLRLPEGDLGK	1	1	1	P63241		1341.71	0	0	1.7927e+07	0.006	0.06243					High	2.67387	1
P63104	14-3-3 protein zeta/delta OS=Homo sapiens OX=9606 GN=YWHAZ PE=1 SV=1 - [1433Z_HUMAN]	39.18	1	6	8	95	4.02111e+07	8.32684e+07	8.38649e+07	92.0171	34.29	7	26	102.017	26.94	6	33	110.702	26.94	6	36	245	27.7277	4.79248
	Sequence	# PSMs	# Proteins	# Protein Groups	Protein Group Accessions	Modifications	MH+ [Da]	A5: Area	B5: Area	C5: Area	q-Value	PEP	A2	XCorr A2	B2	XCorr B2	C2	XCorr C2	# Missed Cleavages
	GIVDQSQQAYQEAFEISK	2	1	1	P63104		2041	4.4582e+06	0	0	0	1.395e-07	High	6.52803					0
	SVTEQGAELSNEER	10	1	1	P63104		1548.72	8.2652e+07	9.15148e+07	8.69136e+07	0	3.394e-05	High	5.59212	High	5.5347	High	5.36382	0
	YLAEVAAGDDKK	16	1	1	P63104		1279.66	1.42693e+07	3.63559e+07	3.35994e+07	0	4.523e-07	High	4.12782	High	3.90406	High	4.22022	1
	DSTLIMQLLR	33	5	5	P31946;P62258;P61981;P31947;P63104	M6(Oxidation)	1205.66	6.88111e+06	4.50727e+06	7.4299e+06	0	2.647e-07	High	3.75957	High	3.83442	High	3.86372	0
	DSTLIMQLLR	11	5	5	P31946;P62258;P61981;P31947;P63104		1189.67	2.37119e+07	2.57366e+07	1.57082e+07	0	0.001002	High	3.73299	High	3.56275	High	3.49862	0
	DICNDVLSLLEK	3	1	1	P63104	C3(Carbamidomethyl)	1418.73	854962	0	0	0	0.003031	High	3.35266					0
	YDDMAACMK	8	1	1	P63104	C7(Carbamidomethyl)	1104.42	1.22096e+07	35810866	2.91187e+07	0	0.007154	High	2.67441	High	3.4894	High	3.43087	0
	EMQPTHPIR	10	2	2	P31946;P63104	M2(Oxidation)	1124.55	3.27596e+06	834173	827586	0	0.01717	High	1.63835	High	1.81793	High	1.88823	0
	FLIPNASQAESK	2	1	1	P63104		1304.69	0	1.21934e+08	1.31082e+08	0.008	0.08496			High	1.93046	High	1.95429	0
P62942	Peptidyl-prolyl cis-trans isomerase FKBP1A OS=Homo sapiens OX=9606 GN=FKBP1A PE=1 SV=2 - [FKB1A_HUMAN]	29.63	1	2	2	11	2.31983e+07	2.32617e+07	2.41812e+07	12.6085	29.63	2	3	14.9988	29.63	2	4	15.4985	29.63	2	4	108	11.9431	8.1626
	Sequence	# PSMs	# Proteins	# Protein Groups	Protein Group Accessions	Modifications	MH+ [Da]	A5: Area	B5: Area	C5: Area	q-Value	PEP	A2	XCorr A2	B2	XCorr B2	C2	XCorr C2	# Missed Cleavages
	RGQTCVVHYTGMLEDGKK	3	1	1	P62942	C5(Carbamidomethyl)	2079.02	2.32604e+07	2.32617e+07	2.41812e+07	0	0.0001969	High	4.65696	High	4.58979	High	4.60609	2
	GWEEGVAQMSVGQR	8	1	1	P62942		1533.71	23136272	0	0	0	0.0004677	High	4.0186	High	3.62687	High	3.78851	0
P62937	Peptidyl-prolyl cis-trans isomerase A OS=Homo sapiens OX=9606 GN=PPIA PE=1 SV=2 - [PPIA_HUMAN]	55.76	1	9	9	82	5.16797e+07	6.46035e+07	6.2977e+07	71.8262	54.55	8	28	66.7853	39.39	8	28	68.0988	39.39	8	26	165	18.0009	7.81104
	Sequence	# PSMs	# Proteins	# Protein Groups	Protein Group Accessions	Modifications	MH+ [Da]	A5: Area	B5: Area	C5: Area	q-Value	PEP	A2	XCorr A2	B2	XCorr B2	C2	XCorr C2	# Missed Cleavages
	HTGPGILSMANAGPNTNGSQFFICTAK	1	1	1	P62937	C24(Carbamidomethyl)	2791.35	0	0	0	0	0.0008369	High	4.21487					0
	KITIADCGQLE	8	1	1	P62937	C7(Carbamidomethyl)	1247.63	2.85511e+07	2.85236e+07	2.63106e+07	0	0.004251	High	3.64757	High	3.84792	High	3.74431	1
	EGMNIVEAMER	14	1	1	P62937		1278.59	3.49736e+07	4.42885e+07	4.11827e+07	0	0.002581	High	3.63075	High	3.57538	High	3.6028	0
	FEDENFILK	20	1	1	P62937		1154.58	8.04855e+07	9.29237e+07	9.27246e+07	0	0.0001391	High	3.39078	High	3.18043	High	3.46899	0
	VSFELFADKVPK	7	1	1	P62937		1379.76	5.4758e+06	7.95101e+06	0	0	0.0002338	High	2.96082	High	2.35372	High	3.45086	1
	IIPGFMCQGGDFTR	17	1	1	P62937	C7(Carbamidomethyl)	1598.75	3.95801e+07	5.65984e+07	5.50238e+07	0	0.0008575	High	2.56687	High	2.96719	High	3.12047	0
	SIYGEKFEDENFILK	5	1	1	P62937		1831.92	1.19702e+07	1.04895e+07	1.13884e+07	0	0.001023	High	1.71735	High	1.23453	High	1.22093	1
	IIPGFMCQGGDFTR	3	1	1	P62937	M6(Oxidation); C7(Carbamidomethyl)	1614.75	6.24995e+06	4.95355e+06	6.43926e+06	0	0.01482	High	1.31725	High	1.15836	High	1.06724	0
	VKEGMNIVEAMER	2	1	1	P62937		1505.75	0	2.99654e+07	2.89511e+07	0	5.063e-06			High	3.91898	High	4.25807	1
	VSFELFADK	3	1	1	P62937		1055.54	2.38844e+07	3.11655e+07	3.18215e+07	0.001	0.01255	High	2.07471	High	2.22656	High	2.21309	0
	EGMNIVEAMER	2	1	1	P62937	M3(Oxidation)	1294.58	0	6.0383e+06	6.2583e+06	0.001	0.02619			High	2.84021	High	2.60124	0
P62906	60S ribosomal protein L10a OS=Homo sapiens OX=9606 GN=RPL10A PE=1 SV=2 - [RL10A_HUMAN]	13.36	1	2	2	2	1.46335e+07	15630530	8.82066e+06		0				0			6.72297	13.36	2	2	217	24.8155	9.93506
	Sequence	# PSMs	# Proteins	# Protein Groups	Protein Group Accessions	Modifications	MH+ [Da]	A5: Area	B5: Area	C5: Area	q-Value	PEP	A2	XCorr A2	B2	XCorr B2	C2	XCorr C2	# Missed Cleavages
	FSVCVLGDQQHCDEAK	1	1	1	P62906	C4(Carbamidomethyl); C12(Carbamidomethyl)	1892.84	0	0	1.5341e+07	0	4.744e-07					High	3.44883	0
	KYDAFLASESLIK	1	1	1	P62906		1484.81	0	0	2.30037e+06	0.004	0.03558					High	3.27414	1
P62826	GTP-binding nuclear protein Ran OS=Homo sapiens OX=9606 GN=RAN PE=1 SV=3 - [RAN_HUMAN]	11.11	1	2	2	9	9.23281e+06	1.12074e+07	9.73497e+06	10.5177	11.11	2	3	11.2006	11.11	2	3	11.168	11.11	2	3	216	24.4076	7.48877
	Sequence	# PSMs	# Proteins	# Protein Groups	Protein Group Accessions	Modifications	MH+ [Da]	A5: Area	B5: Area	C5: Area	q-Value	PEP	A2	XCorr A2	B2	XCorr B2	C2	XCorr C2	# Missed Cleavages
	VCENIPIVLCGNK	3	1	1	P62826	C2(Carbamidomethyl); C10(Carbamidomethyl)	1515.77	7.98434e+06	1.01243e+07	9.01138e+06	0	3.288e-05	High	4.08906	High	4.59346	High	4.49672	0
	FNVWDTAGQEK	6	1	1	P62826		1294.61	1.04813e+07	1.22904e+07	1.04586e+07	0	5.406e-06	High	3.22404	High	3.34915	High	3.45496	0
P62805	Histone H4 OS=Homo sapiens OX=9606 GN=H4C1 PE=1 SV=2 - [H4_HUMAN]	33.01	1	3	3	20	7.33522e+07	4.922e+07	4.80745e+07	17.4574	21.36	2	5	26.6125	33.01	3	8	23.7972	33.01	3	7	103	11.3604	11.356
	Sequence	# PSMs	# Proteins	# Protein Groups	Protein Group Accessions	Modifications	MH+ [Da]	A5: Area	B5: Area	C5: Area	q-Value	PEP	A2	XCorr A2	B2	XCorr B2	C2	XCorr C2	# Missed Cleavages
	ISGLIYEETR	9	1	1	P62805		1180.63	5.8307e+07	6.16613e+07	59427270	0	2.71e-08	High	3.9198	High	3.84352	High	4.08536	0
	DNIQGITKPAIR	8	1	1	P62805		1325.76	8.83973e+07	8.49364e+07	8.40939e+07	0	4.423e-06	High	3.07297	High	3.21191	High	3.23864	0
	TVTAMDVVYALK	3	1	1	P62805		1310.71	0	1.06232e+06	702239	0.001	0.02321			High	3.77521	High	3.24113	0
P62736	Actin, aortic smooth muscle OS=Homo sapiens OX=9606 GN=ACTA2 PE=1 SV=1 - [ACTA_HUMAN]	23.61	3	3	8	74	1.04909e+08	1.23692e+08	1.25888e+08		0				0			100.971	20.69	7	27	377	41.9818	5.38916
	Sequence	# PSMs	# Proteins	# Protein Groups	Protein Group Accessions	Modifications	MH+ [Da]	A5: Area	B5: Area	C5: Area	q-Value	PEP	A2	XCorr A2	B2	XCorr B2	C2	XCorr C2	# Missed Cleavages
	SYELPDGQVITIGNER	19	5	2	P60709;P62736		1790.9	5.11826e+07	5.97745e+07	6.48657e+07	0	1.848e-06	High	5.32506	High	5.25011	High	5.07997	0
	DSYVGDEAQSK	26	5	2	P62736;P60709		1198.53	0	1.34214e+06	7.72613e+06	0	0.0004428	High	3.36018	High	3.51335	High	3.58028	0
	EITALAPSTMK	12	5	2	P62736;P60709		1161.62	2.15601e+08	248076785	2.45145e+08	0	0.0003306	High	3.12284	High	3.12391	High	3.1418	0
	EITALAPSTMK	3	5	2	P60709;P62736	M10(Oxidation)	1177.62	0	0	0	0	0.007996	High	2.80135	High	3.27784	High	3.19384	0
	AGFAGDDAPR	2	5	2	P62736;P60709		976.452	0	0	2.2927e+07	0	0.0001364			High	3.1473	High	3.54274	0
	YPIEHGIITNWDDMEK	3	3	1	P62736		1960.93	0	0	6.7653e+07	0	5.243e-10					High	5.16891	0
	QEYDEAGPSIVHR	1	3	1	P62736		1500.71	0	0	5.99585e+06	0	0.00012					High	3.79376	0
	DSYVGDEAQSKR	7	5	2	P60709;P62736		1354.62	1.45461e+06	1.67182e+06	886925	0.001	0.04108	High	2.63055	High	2.47045	High	2.69982	1
	HQGVMVGMGQK	1	2	1	P60709	M5(Oxidation)	1187.57	0	0	0	0.003	0.07643	High	2.4875					0
P62328	Thymosin beta-4 OS=Homo sapiens OX=9606 GN=TMSB4X PE=1 SV=2 - [TYB4_HUMAN]	43.18	1	2	2	36	4.9678e+07	6.17381e+07	5.62719e+07	44.3349	43.18	2	13	41.3266	43.18	2	12	37.8207	43.18	2	11	44	5.04952	5.05908
	Sequence	# PSMs	# Proteins	# Protein Groups	Protein Group Accessions	Modifications	MH+ [Da]	A5: Area	B5: Area	C5: Area	q-Value	PEP	A2	XCorr A2	B2	XCorr B2	C2	XCorr C2	# Missed Cleavages
	TETQEKNPLPSK	33	1	1	P62328		1371.72	4.78391e+07	7.06765e+07	6.14191e+07	0	0.0005284	High	4.27888	High	4.10037	High	3.93798	1
	NPLPSKETIEQEK	3	1	1	P62328		1512.8	5.1517e+07	5.27997e+07	5.11248e+07	0	0.003829	High	2.57613	High	2.33847	High	2.68509	1
P62258	14-3-3 protein epsilon OS=Homo sapiens OX=9606 GN=YWHAE PE=1 SV=1 - [1433E_HUMAN]	44.71	1	9	10	107	4.13834e+07	4.90432e+07	4.75407e+07	108.662	41.18	9	32	124.843	37.25	9	39	114.669	37.25	9	36	255	29.1554	4.7417
	Sequence	# PSMs	# Proteins	# Protein Groups	Protein Group Accessions	Modifications	MH+ [Da]	A5: Area	B5: Area	C5: Area	q-Value	PEP	A2	XCorr A2	B2	XCorr B2	C2	XCorr C2	# Missed Cleavages
	LICCDILDVLDK	12	1	1	P62258	C3(Carbamidomethyl); C4(Carbamidomethyl)	1476.75	3.88086e+06	1.92716e+06	1.81604e+06	0	0.0001521	High	4.36087	High	3.68789	High	3.98087	0
	DSTLIMQLLR	33	5	5	P31946;P62258;P61981;P31947;P63104	M6(Oxidation)	1205.66	6.88111e+06	4.50727e+06	7.4299e+06	0	2.647e-07	High	3.75957	High	3.83442	High	3.86372	0
	DSTLIMQLLR	11	5	5	P31946;P62258;P61981;P31947;P63104		1189.67	2.37119e+07	2.57366e+07	1.57082e+07	0	0.001002	High	3.73299	High	3.56275	High	3.49862	0
	MDDREDLVYQAK	7	1	1	P62258	N-Term(Acetyl)	1524.71	2.59364e+07	2.91889e+07	2.97122e+07	0	0.002898	High	3.5787	High	3.46168	High	3.50298	1
	EAAENSLVAYK	7	1	1	P62258		1194.61	49771664	65919094	64302494	0	0.00192	High	3.52547	High	3.76229	High	3.61135	0
	AAFDDAIAELDTLSEESYK	4	1	1	P62258		2087.98	595397	0	0	0	0.000618	High	3.5241					0
	YLAEFATGNDR	6	1	1	P62258		1256.6	31403966	3.23274e+07	3.28224e+07	0	0.009798	High	3.50364	High	3.49858	High	3.3835	0
	HLIPAANTGESK	8	1	1	P62258		1237.66	4.29747e+07	4.88831e+07	4.54971e+07	0	0.00532	High	3.23379	High	3.46461	High	2.98228	0
	AASDIAMTELPPTHPIR	8	1	1	P62258		1819.95	0	0	0	0	8.571e-05	High	3.03153	High	3.31036	High	3.08201	0
	YDEMVESMK	5	1	1	P62258		1131.48	0	2.24568e+07	2.05164e+07	0	0.003378			High	2.68223	High	2.65841	0
	YLAEFATGNDRK	6	1	1	P62258		1384.69	9.65621e+06	9.90634e+06	1.04004e+07	0.001	0.02407	High	3.62667	High	3.65176	High	3.42328	1
P61981	14-3-3 protein gamma OS=Homo sapiens OX=9606 GN=YWHAG PE=1 SV=2 - [1433G_HUMAN]	17.41	1	2	4	59	2.08804e+07	2.29527e+07	1.83224e+07	54.2509	13.77	3	14	77.4079	13.77	3	22	75.6634	17.41	4	23	247	28.2849	4.89404
	Sequence	# PSMs	# Proteins	# Protein Groups	Protein Group Accessions	Modifications	MH+ [Da]	A5: Area	B5: Area	C5: Area	q-Value	PEP	A2	XCorr A2	B2	XCorr B2	C2	XCorr C2	# Missed Cleavages
	NVTELNEPLSNEER	9	1	1	P61981		1643.8	2.47944e+07	2.56217e+07	2.56353e+07	0	8.121e-05	High	5.22938	High	5.01226	High	5.06171	0
	DSTLIMQLLR	33	5	5	P31946;P62258;P61981;P31947;P63104	M6(Oxidation)	1205.66	6.88111e+06	4.50727e+06	7.4299e+06	0	2.647e-07	High	3.75957	High	3.83442	High	3.86372	0
	DSTLIMQLLR	11	5	5	P31946;P62258;P61981;P31947;P63104		1189.67	2.37119e+07	2.57366e+07	1.57082e+07	0	0.001002	High	3.73299	High	3.56275	High	3.49862	0
	YLAEVATGEK	5	1	1	P61981		1080.56	14134840	17499695	1.36236e+07	0	3.876e-05	High	3.31378	High	3.30437	High	3.32361	0
	YDDMAAAMK	1	2	2	P31946;P61981		1015.43	0	0	0	0	0.004435					High	2.22169	0
P61769	Beta-2-microglobulin OS=Homo sapiens OX=9606 GN=B2M PE=1 SV=1 - [B2MG_HUMAN]	37.82	1	4	4	42	2.61351e+07	5.26702e+07	4.73527e+07	48.0662	37.82	3	16	45.2209	19.33	3	14	39.4793	19.33	3	12	119	13.7059	6.52197
	Sequence	# PSMs	# Proteins	# Protein Groups	Protein Group Accessions	Modifications	MH+ [Da]	A5: Area	B5: Area	C5: Area	q-Value	PEP	A2	XCorr A2	B2	XCorr B2	C2	XCorr C2	# Missed Cleavages
	VNHVTLSQPK	29	1	1	P61769		1122.63	6.56238e+07	7.67841e+07	7.39489e+07	0	0.004562	High	3.8311	High	3.88259	High	3.73534	0
	SNFLNCYVSGFHPSDIEVDLLK	5	1	1	P61769	C6(Carbamidomethyl)	2554.24	644580	0	0	0	0.0007818	High	3.48528					0
	IEKVEHSDLSFSK	3	1	1	P61769		1518.78	1.21368e+07	1.31214e+07	1.30218e+07	0	0.01352	High	3.44338	High	2.95549	High	3.43923	1
	VEHSDLSFSK	5	1	1	P61769		1148.56	0	6.81052e+07	5.50874e+07	0	2.159e-05			High	3.60019	High	3.65286	0
P61026	Ras-related protein Rab-10 OS=Homo sapiens OX=9606 GN=RAB10 PE=1 SV=1 - [RAB10_HUMAN]	11	8	2	2	4	0	4.76685e+06	5.17579e+06					4.8951	11	2	2	4.61688	11	2	2	200	22.5266	8.38232
	Sequence	# PSMs	# Proteins	# Protein Groups	Protein Group Accessions	Modifications	MH+ [Da]	A5: Area	B5: Area	C5: Area	q-Value	PEP	A2	XCorr A2	B2	XCorr B2	C2	XCorr C2	# Missed Cleavages
	LLLIGDSGVGK	2	8	1	P61026		1071.65	0	4.0021e+06	4.03566e+06	0	0.0003349			High	2.40896	High	2.1968	0
	LQIWDTAGQER	2	8	1	P61026		1316.67	0	5.5316e+06	6.31591e+06	0.001	0.02963			High	2.48614	High	2.42008	0
P60903	Protein S100-A10 OS=Homo sapiens OX=9606 GN=S100A10 PE=1 SV=2 - [S10AA_HUMAN]	17.53	1	2	2	13	2.26076e+07	6.16748e+06	7.57067e+06	4.41701	17.53	2	3	19.1101	17.53	2	6	12.3029	17.53	2	4	97	11.1955	7.37158
	Sequence	# PSMs	# Proteins	# Protein Groups	Protein Group Accessions	Modifications	MH+ [Da]	A5: Area	B5: Area	C5: Area	q-Value	PEP	A2	XCorr A2	B2	XCorr B2	C2	XCorr C2	# Missed Cleavages
	EFPGFLENQKDPLAVDK	6	1	1	P60903		1947	3.67811e+07	2.09607e+06	2.63852e+06	0	0.000442	High	1.70034	High	4.43845	High	4.18784	1
	EFPGFLENQK	7	1	1	P60903		1208.6	8.43413e+06	1.02389e+07	1.25028e+07	0.002	0.071	High	2.48516	High	2.46258	High	2.16796	0
P60900	Proteasome subunit alpha type-6 OS=Homo sapiens OX=9606 GN=PSMA6 PE=1 SV=1 - [PSA6_HUMAN]	17.89	1	4	4	24	4.67184e+06	5.38935e+06	5.58551e+06	11.5907	14.23	3	6	21.6249	17.89	4	9	20.2433	17.89	4	9	246	27.3818	6.75635
	Sequence	# PSMs	# Proteins	# Protein Groups	Protein Group Accessions	Modifications	MH+ [Da]	A5: Area	B5: Area	C5: Area	q-Value	PEP	A2	XCorr A2	B2	XCorr B2	C2	XCorr C2	# Missed Cleavages
	YGYEIPVDMLCK	9	1	1	P60900	C11(Carbamidomethyl)	1487.69	0	4.10325e+06	3.90388e+06	0	0.0001914	High	4.04385	High	4.05504	High	3.99536	0
	LLDSSTVTHLFK	10	1	1	P60900		1360.75	5.50855e+06	7.91071e+06	8.25396e+06	0	0.0008707	High	2.32709	High	2.10716	High	1.94677	0
	LYQVEYAFK	2	1	1	P60900		1160.6	0	3623911	3.33102e+06	0	0.01556			High	3.06571	High	2.87872	0
	CDPAGYYCGFK	3	1	1	P60900	C1(Carbamidomethyl); C8(Carbamidomethyl)	1337.54	3.83514e+06	4.15409e+06	4.59871e+06	0.001	0.04371	High	2.1989	High	2.74998	High	2.56066	0
P60842	Eukaryotic initiation factor 4A-I OS=Homo sapiens OX=9606 GN=EIF4A1 PE=1 SV=1 - [IF4A1_HUMAN]	7.14	1	2	2	2	0	3.07726e+06	3.00299e+06		0				0			6.16436	7.14	2	2	406	46.1246	5.47803
	Sequence	# PSMs	# Proteins	# Protein Groups	Protein Group Accessions	Modifications	MH+ [Da]	A5: Area	B5: Area	C5: Area	q-Value	PEP	A2	XCorr A2	B2	XCorr B2	C2	XCorr C2	# Missed Cleavages
	GYDVIAQAQSGTGK	1	1	1	P60842		1394.7	0	0	3.22292e+06	0	5.913e-07					High	3.46542	0
	LQMEAPHIIVGTPGR	1	1	1	P60842		1618.88	0	0	2.78307e+06	0	0.0002459					High	2.69894	0
P60709	Actin, cytoplasmic 1 OS=Homo sapiens OX=9606 GN=ACTB PE=1 SV=1 - [ACTB_HUMAN]	46.13	2	7	12	127	2.34303e+08	2.6577e+08	2.56734e+08	188.359	43.47	11	56	117.592	24	8	34	129.175	24	8	37	375	41.7097	5.47803
	Sequence	# PSMs	# Proteins	# Protein Groups	Protein Group Accessions	Modifications	MH+ [Da]	A5: Area	B5: Area	C5: Area	q-Value	PEP	A2	XCorr A2	B2	XCorr B2	C2	XCorr C2	# Missed Cleavages
	SYELPDGQVITIGNER	19	5	2	P60709;P62736		1790.9	5.11826e+07	5.97745e+07	6.48657e+07	0	1.848e-06	High	5.32506	High	5.25011	High	5.07997	0
	LCYVALDFEQEMATAASSSSLEK	6	2	1	P60709	C2(Carbamidomethyl)	2550.19	122576	0	0	0	0.0001529	High	5.00594					0
	DLYANTVLSGGTTMYPGIADR	4	2	1	P60709		2215.08	3.31172e+06	0	0	0	0.0002469	High	4.73044					0
	VAPEEHPVLLTEAPLNPK	14	2	1	P60709		1954.08	2.30514e+08	2.65286e+08	248925018	0	1.956e-07	High	4.54655	High	4.67416	High	4.75397	0
	QEYDESGPSIVHR	10	2	1	P60709		1516.71	2.56795e+08	2.83947e+08	2.76131e+08	0	2.835e-08	High	3.5757	High	3.29274	High	3.72883	0
	DSYVGDEAQSK	26	5	2	P62736;P60709		1198.53	0	1.34214e+06	7.72613e+06	0	0.0004428	High	3.36018	High	3.51335	High	3.58028	0
	EITALAPSTMK	12	5	2	P62736;P60709		1161.62	2.15601e+08	248076785	2.45145e+08	0	0.0003306	High	3.12284	High	3.12391	High	3.1418	0
	GYSFTTTAER	16	2	1	P60709		1132.53	8.93902e+07	2.19074e+08	2.01313e+08	0	0.003489	High	2.99659	High	3.1401	High	3.11336	0
	CPEALFQPSFLGMESCGIHETTFNSIMK	3	2	1	P60709	C1(Carbamidomethyl); C16(Carbamidomethyl)	3231.49	496000	0	0	0	0.004646	High	2.94004					0
	LCYVALDFEQEMATAASSSSLEK	2	2	1	P60709	C2(Carbamidomethyl); M12(Oxidation)	2566.19	0	0	0	0	0.008602	High	2.85314					0
	EITALAPSTMK	3	5	2	P60709;P62736	M10(Oxidation)	1177.62	0	0	0	0	0.007996	High	2.80135	High	3.27784	High	3.19384	0
	AGFAGDDAPR	2	5	2	P62736;P60709		976.452	0	0	2.2927e+07	0	0.0001364			High	3.1473	High	3.54274	0
	CPEALFQPSFLGMESCGIHETTFNSIMK	2	2	1	P60709	C1(Carbamidomethyl); C16(Carbamidomethyl); M27(Oxidation)	3247.48	166630	0	0	0.001	0.03821	High	2.69137					0
	DSYVGDEAQSKR	7	5	2	P60709;P62736		1354.62	1.45461e+06	1.67182e+06	886925	0.001	0.04108	High	2.63055	High	2.47045	High	2.69982	1
	HQGVMVGMGQK	1	2	1	P60709	M5(Oxidation)	1187.57	0	0	0	0.003	0.07643	High	2.4875					0
P60660	Myosin light polypeptide 6 OS=Homo sapiens OX=9606 GN=MYL6 PE=1 SV=2 - [MYL6_HUMAN]	31.79	1	5	5	27	2.30296e+07	2.60271e+07	2.48931e+07	29.7637	31.79	5	8	34.3741	31.79	5	9	36.9216	31.79	5	10	151	16.9191	4.65283
	Sequence	# PSMs	# Proteins	# Protein Groups	Protein Group Accessions	Modifications	MH+ [Da]	A5: Area	B5: Area	C5: Area	q-Value	PEP	A2	XCorr A2	B2	XCorr B2	C2	XCorr C2	# Missed Cleavages
	NKDQGTYEDYVEGLR	5	1	1	P60660		1786.83	1.46082e+07	1.52457e+07	1.60712e+07	0	2.643e-05	High	4.9589	High	4.8691	High	4.41014	1
	DQGTYEDYVEGLR	3	1	1	P60660		1544.7	2.79044e+06	3.73891e+06	4.36341e+06	0	2.238e-05	High	4.21885	High	4.56369	High	4.39134	0
	ILYSQCGDVMR	6	1	1	P60660	C6(Carbamidomethyl)	1341.63	1.45466e+07	1.66241e+07	1.61715e+07	0	6.612e-09	High	4.02946	High	4.07252	High	4.09013	0
	ALGQNPTNAEVLK	6	1	1	P60660		1354.74	3.59041e+07	3.72433e+07	3.64021e+07	0	0.004672	High	3.91203	High	3.85513	High	3.90342	0
	HVLVTLGEK	6	1	1	P60660		995.593	1.85765e+07	2.42139e+07	2.21058e+07	0	0.01156	High	2.90347	High	2.74528	High	2.85819	0
	ILYSQCGDVMR	1	1	1	P60660	C6(Carbamidomethyl); M10(Oxidation)	1357.63	0	0	0	0	0.0009236					High	3.31915	0
P60174	Triosephosphate isomerase OS=Homo sapiens OX=9606 GN=TPI1 PE=1 SV=4 - [TPIS_HUMAN]	71.89	1	13	13	159	1.51734e+08	1.66746e+08	1.614e+08	245.947	71.89	13	60	197.196	44.58	9	47	216.071	53.01	11	52	249	26.6527	6.90283
	Sequence	# PSMs	# Proteins	# Protein Groups	Protein Group Accessions	Modifications	MH+ [Da]	A5: Area	B5: Area	C5: Area	q-Value	PEP	A2	XCorr A2	B2	XCorr B2	C2	XCorr C2	# Missed Cleavages
	RHVFGESDELIGQK	3	1	1	P60174		1614.83	2.94234e+07	3.31397e+07	3.26871e+07	0	1.917e-06	High	6.12101	High	6.51786	High	6.48491	1
	VTNGAFTGEISPGMIK	12	1	1	P60174		1621.84	4.28311e+07	5.2361e+07	5.2158e+07	0	3.212e-14	High	5.56531	High	5.48083	High	5.78239	0
	VTNGAFTGEISPGMIK	5	1	1	P60174	M14(Oxidation)	1637.83	4.42227e+06	3.50351e+06	4.14933e+06	0	1.343e-11	High	5.49834	High	5.45942	High	5.82327	0
	VPADTEVVCAPPTAYIDFAR	6	1	1	P60174	C9(Carbamidomethyl)	2192.08	4.3674e+06	0	334800	0	4.147e-06	High	4.85977			High	3.3606	0
	DCGATWVVLGHSER	17	1	1	P60174	C2(Carbamidomethyl)	1586.75	1.62467e+08	1.62418e+08	1.59739e+08	0	4.371e-08	High	4.83792	High	4.86935	High	5.19354	0
	IIYGGSVTGATCK	12	1	1	P60174	C12(Carbamidomethyl)	1326.68	2.0957e+08	2.1306e+08	2.14649e+08	0	4.721e-05	High	4.76295	High	4.87359	High	4.82649	0
	SNVSDAVAQSTR	23	1	1	P60174		1234.61	83165467	1.2476e+08	1.09813e+08	0	1.577e-05	High	4.73876	High	4.95981	High	4.60164	0
	HVFGESDELIGQK	27	1	1	P60174		1458.73	5.05731e+07	5.12522e+07	5.8761e+07	0	0.0002333	High	4.67419	High	4.37645	High	4.53146	0
	QSLGELIGTLNAAK	14	1	1	P60174		1414.8	9034925	1.50471e+07	1.35432e+07	0	3.667e-05	High	4.55372	High	4.49954	High	4.53364	0
	VVLAYEPVWAIGTGK	26	1	1	P60174		1602.9	1.61227e+07	2.52278e+07	1.94438e+07	0	8.633e-13	High	4.42825	High	4.80389	High	5.11911	0
	TATPQQAQEVHEK	6	1	1	P60174		1466.73	4.76247e+07	6.1151e+07	3.55894e+07	0	6.777e-08	High	3.62383	High	3.48199	High	3.92889	0
	KQSLGELIGTLNAAK	3	1	1	P60174		1542.89	1.45559e+07	0	2.02703e+07	0	0.01383	High	3.48602			High	3.65497	1
	ELASQPDVDGFLVGGASLKPEFVDIINAK	4	1	1	P60174		3029.6	1.31484e+06	0	0	0	0.003264	High	3.44618					0
	VAHALAEGLGVIACIGEK	1	1	1	P60174	C14(Carbamidomethyl)	1807.99	0	0	0	0	0.007458	High	3.18451					0
P55786	Puromycin-sensitive aminopeptidase OS=Homo sapiens OX=9606 GN=NPEPPS PE=1 SV=2 - [PSA_HUMAN]	3.59	1	3	3	10	2.6167e+06	3.72104e+06	3.45754e+06	11.0409	2.5	2	3	10.6492	2.5	2	3	13.4943	3.59	3	4	919	103.211	5.71924
	Sequence	# PSMs	# Proteins	# Protein Groups	Protein Group Accessions	Modifications	MH+ [Da]	A5: Area	B5: Area	C5: Area	q-Value	PEP	A2	XCorr A2	B2	XCorr B2	C2	XCorr C2	# Missed Cleavages
	VLGATLLPDLIQK	6	1	1	P55786		1380.85	1.73434e+06	3.39854e+06	2.45089e+06	0	0.0007065	High	4.70202	High	4.39696	High	4.36411	0
	IDFVGELNDK	3	1	1	P55786		1149.58	3.49907e+06	4.04355e+06	4.91806e+06	0	0.0182	High	2.52494	High	2.46534	High	2.24985	0
	LSVEGFAVDK	1	1	1	P55786		1064.57	0	0	3.00368e+06	0	0.001198					High	2.7829	0
P55268	Laminin subunit beta-2 OS=Homo sapiens OX=9606 GN=LAMB2 PE=1 SV=2 - [LAMB2_HUMAN]	3.62	1	4	4	5	0	1.79942e+06	4.56504e+06		0			9.72426	2.95	3	3	8.04932	1.61	2	2	1798	195.854	6.52197
	Sequence	# PSMs	# Proteins	# Protein Groups	Protein Group Accessions	Modifications	MH+ [Da]	A5: Area	B5: Area	C5: Area	q-Value	PEP	A2	XCorr A2	B2	XCorr B2	C2	XCorr C2	# Missed Cleavages
	LVTPGETPSWTGSGFVR	2	1	1	P55268		1790.92	0	1.53198e+06	1.40071e+06	0	2.516e-05			High	3.73466	High	4.23753	0
	CDSHDDPALGLVSGQCR	1	1	1	P55268	C1(Carbamidomethyl); C16(Carbamidomethyl)	1886.82	0	3.49288e+06	0	0	0.01448			High	3.28651			0
	GTVPGSTPCDPNSGSCYCK	1	1	1	P55268	C9(Carbamidomethyl); C16(Carbamidomethyl); C18(Carbamidomethyl)	2043.84	0	373415	0	0	0.01252			High	2.70309			0
	GLNCEQCQDFYR	1	1	1	P55268	C4(Carbamidomethyl); C7(Carbamidomethyl)	1589.65	0	0	7.72937e+06	0	7.896e-09					High	3.81179	0
P55145	Mesencephalic astrocyte-derived neurotrophic factor OS=Homo sapiens OX=9606 GN=MANF PE=1 SV=3 - [MANF_HUMAN]	21.98	1	3	3	8	5.16344e+06	8.16344e+06	9.60734e+06	9.14213	21.98	3	3	10.5808	13.74	2	3	6.52259	13.74	2	2	182	20.6868	8.68994
	Sequence	# PSMs	# Proteins	# Protein Groups	Protein Group Accessions	Modifications	MH+ [Da]	A5: Area	B5: Area	C5: Area	q-Value	PEP	A2	XCorr A2	B2	XCorr B2	C2	XCorr C2	# Missed Cleavages
	LCYYIGATDDAATK	4	1	1	P55145	C2(Carbamidomethyl)	1561.73	8.02418e+06	8.44119e+06	8.38751e+06	0	1.147e-05	High	3.91578	High	4.11285	High	3.84527	0
	QIDLSTVDLKK	3	1	1	P55145		1259.73	7.24408e+06	7.88568e+06	10827167	0	0.007518	High	2.79346	High	2.56115	High	2.67732	1
	DVTFSPATIENELIK	1	1	1	P55145		1676.88	222066	0	0	0.004	0.08855	High	2.43289					0
P55072	Transitional endoplasmic reticulum ATPase OS=Homo sapiens OX=9606 GN=VCP PE=1 SV=4 - [TERA_HUMAN]	7.44	1	5	5	22	6.18396e+06	7.62404e+06	7.57067e+06	20.868	5.71	4	6	27.8376	7.44	5	8	26.6138	7.44	5	8	806	89.2657	5.26221
	Sequence	# PSMs	# Proteins	# Protein Groups	Protein Group Accessions	Modifications	MH+ [Da]	A5: Area	B5: Area	C5: Area	q-Value	PEP	A2	XCorr A2	B2	XCorr B2	C2	XCorr C2	# Missed Cleavages
	LDQLIYIPLPDEK	8	1	1	P55072		1556.86	1.27623e+06	1.58014e+06	1.34169e+06	0	9.053e-06	High	3.94727	High	4.12223	High	4.13021	0
	GVLFYGPPGCGK	6	1	1	P55072	C10(Carbamidomethyl)	1251.63	7595406	1.12752e+07	1.07745e+07	0	0.003715	High	3.87534	High	3.93712	High	3.64064	0
	EVDIGIPDATGR	3	1	1	P55072		1242.64	6.72862e+06	7.40168e+06	7.02919e+06	0	2.806e-07	High	3.43753	High	2.62022	High	3.52059	0
	LEILQIHTK	3	1	1	P55072		1094.66	4.22785e+06	4.19526e+06	4.90827e+06	0	0.01661	High	2.10098	High	2.02992	High	1.99271	0
	AIANECQANFISIK	2	1	1	P55072	C6(Carbamidomethyl)	1578.8	0	3.83146e+06	3.71532e+06	0	1.917e-06			High	4.26674	High	4.48585	0
P52823	Stanniocalcin-1 OS=Homo sapiens OX=9606 GN=STC1 PE=1 SV=1 - [STC1_HUMAN]	10.53	1	2	2	10	1.23582e+07	1.32063e+07	1.34806e+07	14.4857	10.53	2	3	14.4066	10.53	2	3	19.0658	10.53	2	4	247	27.6038	7.98682
	Sequence	# PSMs	# Proteins	# Protein Groups	Protein Group Accessions	Modifications	MH+ [Da]	A5: Area	B5: Area	C5: Area	q-Value	PEP	A2	XCorr A2	B2	XCorr B2	C2	XCorr C2	# Missed Cleavages
	SLLECDEDTVSTIR	6	1	1	P52823	C5(Carbamidomethyl)	1637.78	8.25815e+06	9.81229e+06	1.01083e+07	0	5.069e-05	High	4.94053	High	4.87133	High	4.81588	0
	MIAEVQEECYSK	4	1	1	P52823	C9(Carbamidomethyl)	1486.66	1.64583e+07	1.66002e+07	1.68529e+07	0	4.503e-05	High	4.89968	High	5.02224	High	4.94151	0
P52565	Rho GDP-dissociation inhibitor 1 OS=Homo sapiens OX=9606 GN=ARHGDIA PE=1 SV=3 - [GDIR1_HUMAN]	22.55	1	5	5	25	1.36984e+07	1.94577e+07	1.34231e+07	32.1767	22.06	3	8	37.2282	22.55	4	9	34.9747	21.08	3	8	204	23.1927	5.10986
	Sequence	# PSMs	# Proteins	# Protein Groups	Protein Group Accessions	Modifications	MH+ [Da]	A5: Area	B5: Area	C5: Area	q-Value	PEP	A2	XCorr A2	B2	XCorr B2	C2	XCorr C2	# Missed Cleavages
	AEEYEFLTPVEEAPK	18	1	1	P52565		1751.85	1.75256e+07	2.32004e+07	2.30675e+07	0	4.72e-11	High	4.85888	High	5.05995	High	5.34965	0
	IDKTDYMVGSYGPR	2	1	1	P52565		1601.77	2.00546e+07	2.11443e+07	0	0	0.0001177	High	4.04412	High	4.53919			1
	SIQEIQELDKDDESLRK	2	1	1	P52565		2046.05	0	2908287	2.46443e+06	0	0.0005123			High	4.19472	High	4.52346	2
	TDYMVGSYGPR	2	1	1	P52565		1245.56	0	1.40283e+07	1.47375e+07	0	7.424e-06			High	3.32857	High	3.3569	0
	SIQEIQELDKDDESLR	1	1	1	P52565		1917.95	3.51492e+06	0	0	0.004	0.08472	High	2.61737					1
P51884	Lumican OS=Homo sapiens OX=9606 GN=LUM PE=1 SV=2 - [LUM_HUMAN]	29.88	1	8	8	136	3.42511e+08	3.79866e+08	3.77118e+08	156.336	29.88	8	51	109.028	19.53	6	41	118.344	19.53	6	44	338	38.4048	6.60986
	Sequence	# PSMs	# Proteins	# Protein Groups	Protein Group Accessions	Modifications	MH+ [Da]	A5: Area	B5: Area	C5: Area	q-Value	PEP	A2	XCorr A2	B2	XCorr B2	C2	XCorr C2	# Missed Cleavages
	NIPTVNENLENYYLEVNQLEK	10	1	1	P51884		2536.27	9.02261e+06	0	0	0	6.379e-07	High	6.3946					0
	SLEYLDLSFNQIAR	4	1	1	P51884		1668.87	4.53291e+06	0	0	0	4.268e-05	High	5.16695					0
	SLEDLQLTHNK	20	1	1	P51884		1297.68	3.67407e+08	4.02478e+08	3.97189e+08	0	0.001222	High	3.95062	High	4.37373	High	4.29847	0
	ISETSLPPDMYECLR	36	1	1	P51884	C13(Carbamidomethyl)	1810.84	3.17869e+07	40798391	6.84788e+07	0	0.0001363	High	3.69031	High	3.88634	High	3.72937	0
	LKEDAVSAAFK	15	1	1	P51884		1178.65	1.61216e+08	1.78644e+08	1.74516e+08	0	0.001528	High	3.26196	High	3.49143	High	3.53666	1
	ISNIPDEYFK	23	1	1	P51884		1225.62	4.08989e+08	4.56474e+08	4.72743e+08	0	0.003308	High	3.19694	High	3.21919	High	3.12015	0
	ISETSLPPDMYECLR	12	1	1	P51884	M10(Oxidation); C13(Carbamidomethyl)	1826.84	2.07741e+06	2.37042e+06	3.48685e+06	0	0.0003489	High	3.13652	High	3.00737	High	3.20746	0
	NNQIDHIDEK	12	1	1	P51884		1225.59	0	0	2.30603e+07	0	0.01267	High	2.25784	High	2.87867	High	2.55058	0
	ILGPLSYSK	4	1	1	P51884		977.572	251137325	2.80646e+08	2.61422e+08	0.001	0.03178	High	1.89213	High	1.98314	High	1.84648	0
P51858	Hepatoma-derived growth factor OS=Homo sapiens OX=9606 GN=HDGF PE=1 SV=1 - [HDGF_HUMAN]	14.17	1	2	2	7	1.75579e+06	2.92863e+06	2.95521e+06	10.1074	14.17	2	3	6.45439	14.17	2	2	6.931	14.17	2	2	240	26.7719	4.729
	Sequence	# PSMs	# Proteins	# Protein Groups	Protein Group Accessions	Modifications	MH+ [Da]	A5: Area	B5: Area	C5: Area	q-Value	PEP	A2	XCorr A2	B2	XCorr B2	C2	XCorr C2	# Missed Cleavages
	KGFSEGLWEIENNPTVK	4	1	1	P51858		1947.99	2.37467e+06	3.62011e+06	3.20677e+06	0	0.001422	High	3.79806	High	4.2459	High	4.21266	1
	EAATLEVERPLPMEVEK	3	1	1	P51858		1941.01	1.1369e+06	2.23714e+06	2.70364e+06	0	0.003627	High	2.74785	High	2.20849	High	2.71834	0
P50454	Serpin H1 OS=Homo sapiens OX=9606 GN=SERPINH1 PE=1 SV=2 - [SERPH_HUMAN]	5.74	1	2	2	6	1.71839e+07	1.5922e+07	1.59031e+07		0			10.2889	5.74	2	3	11.3688	5.74	2	3	418	46.4112	8.68994
	Sequence	# PSMs	# Proteins	# Protein Groups	Protein Group Accessions	Modifications	MH+ [Da]	A5: Area	B5: Area	C5: Area	q-Value	PEP	A2	XCorr A2	B2	XCorr B2	C2	XCorr C2	# Missed Cleavages
	TGLYNYYDDEKEK	4	1	1	P50454		1637.74	0	1.63591e+07	1.65666e+07	0	1.103e-07			High	4.22429	High	4.35921	1
	LQIVEMPLAHK	2	1	1	P50454		1278.73	0	1.54849e+07	1.52397e+07	0	2.598e-09			High	3.09256	High	3.23264	0
P50395	Rab GDP dissociation inhibitor beta OS=Homo sapiens OX=9606 GN=GDI2 PE=1 SV=2 - [GDIB_HUMAN]	31.46	1	7	11	50	2.31545e+07	2.65184e+07	2.42143e+07	46.5237	23.82	8	15	59.9871	27.19	10	18	49.3532	21.57	8	17	445	50.6309	6.46826
	Sequence	# PSMs	# Proteins	# Protein Groups	Protein Group Accessions	Modifications	MH+ [Da]	A5: Area	B5: Area	C5: Area	q-Value	PEP	A2	XCorr A2	B2	XCorr B2	C2	XCorr C2	# Missed Cleavages
	TDDYLDQPCYETINR	3	1	1	P50395	C9(Carbamidomethyl)	1902.83	1.14142e+07	1.4613e+07	1.42028e+07	0	9.271e-09	High	4.86889	High	5.19924	High	5.31507	0
	NPYYGGESASITPLEDLYK	1	1	1	P50395		2117.02	521754	0	0	0	0.0001096	High	4.402					0
	NTNDANSCQIIIPQNQVNR	11	2	2	P31150;P50395	C8(Carbamidomethyl)	2199.08	3.34645e+07	3.51244e+07	3.33365e+07	0	6.711e-06	High	4.2371	High	4.34993	High	4.31225	0
	FVSISDLLVPK	9	1	1	P50395		1217.72	9.51877e+06	1.34805e+07	1.03212e+07	0	0.000239	High	3.35363	High	3.5166	High	3.36893	0
	FKIPGSPPESMGR	3	1	1	P50395		1402.72	8.50001e+06	9624859	9.64501e+06	0	0.0005287	High	3.21502	High	3.14662	High	3.31086	1
	DWNVDLIPK	10	2	2	P31150;P50395		1099.58	5.80872e+06	7.55049e+06	6.10286e+06	0	0.00516	High	3.07852	High	3.22817	High	3.0473	0
	VICILSHPIK	5	1	1	P50395	C3(Carbamidomethyl)	1179.7	1.032e+07	1.08372e+07	1.11548e+07	0	0.01042	High	2.05085	High	2.0628	High	1.96237	0
	EIRPALELLEPIEQK	1	1	1	P50395		1778.01	0	7.51432e+06	0	0	0.0003099			High	4.76001			0
	MLLYTEVTR	2	2	2	P31150;P50395		1125.6	0	6.33109e+06	6.38041e+06	0	1.113e-05			High	2.78778	High	2.79946	0
	QLICDPSYVK	4	1	1	P50395	C4(Carbamidomethyl)	1222.62	2.45849e+07	2.64393e+07	2.51036e+07	0.001	0.01053	High	2.43786	High	1.93006	High	2.54856	0
	FLMANGQLVK	1	2	2	P31150;P50395		1120.62	0	1.79914e+07	0	0.002	0.04458			High	2.83752			0
P49747	Cartilage oligomeric matrix protein OS=Homo sapiens OX=9606 GN=COMP PE=1 SV=2 - [COMP_HUMAN]	43.2	1	22	22	87	3.60452e+07	4.11384e+07	5.08213e+07	99.9523	35.54	16	26	110.667	37.65	18	29	124.108	38.84	20	32	757	82.8076	4.60205
	Sequence	# PSMs	# Proteins	# Protein Groups	Protein Group Accessions	Modifications	MH+ [Da]	A5: Area	B5: Area	C5: Area	q-Value	PEP	A2	XCorr A2	B2	XCorr B2	C2	XCorr C2	# Missed Cleavages
	VPNSDQKDSDGDGIGDACDNCPQK	4	1	1	P49747	C18(Carbamidomethyl); C21(Carbamidomethyl)	2592.07	4.13231e+06	4.68709e+06	5.6724e+06	0	5.575e-07	High	7.57133	High	5.95829	High	6.74757	1
	ELQETNAALQDVR	4	1	1	P49747		1486.76	2.62055e+07	2.86986e+07	2.8393e+07	0	2.558e-05	High	5.46661	High	5.18308	High	5.00047	0
	GSFQCGPCQPGFVGDQASGCQR	6	1	1	P49747	C5(Carbamidomethyl); C8(Carbamidomethyl); C20(Carbamidomethyl)	2400.01	3.09481e+07	3.09757e+07	3.18088e+07	0	2.194e-07	High	5.37587	High	6.48399	High	6.12185	0
	DSDGDGIGDACDNCPQK	8	1	1	P49747	C11(Carbamidomethyl); C14(Carbamidomethyl)	1823.69	1.68682e+07	1.88462e+07	1.98789e+07	0	2.543e-05	High	5.24836	High	4.93284	High	5.13959	0
	SCVCAVGWAGNGILCGR	1	1	1	P49747	C2(Carbamidomethyl); C4(Carbamidomethyl); C15(Carbamidomethyl)	1836.84	0	0	0	0	0.0001591	High	5.18971					0
	NTDEDKWGDACDNCR	4	1	1	P49747	C11(Carbamidomethyl); C14(Carbamidomethyl)	1855.71	1992265	4.03278e+06	3.58247e+06	0	8.382e-13	High	4.58323	High	4.36836	High	4.83649	1
	NTVMECDACGMQQSVR	5	1	1	P49747	C6(Carbamidomethyl); C9(Carbamidomethyl)	1885.78	5.00043e+06	7.28378e+06	8.0908e+06	0	1.745e-08	High	4.05164	High	6.43513	High	6.23317	0
	DTDLDGFPDEK	12	1	1	P49747		1251.54	4.14941e+07	4.29686e+07	4.05685e+07	0	1.29e-06	High	3.77061	High	4.11818	High	4.11553	0
	DGIGDACDPDADGDGVPNEK	3	1	1	P49747	C7(Carbamidomethyl)	2016.82	3.2297e+06	3.74178e+06	3.35665e+06	0	1.263e-15	High	3.72236	High	4.25194	High	5.66693	0
	IDVCPENAEVTLTDFR	1	1	1	P49747	C4(Carbamidomethyl)	1878.89	588648	0	0	0	0.01716	High	3.45878					0
	KDNCVTVPNSGQEDVDR	4	1	1	P49747	C4(Carbamidomethyl)	1932.88	17956065	1.99986e+07	1.94728e+07	0	0.0009075	High	3.35278	High	4.83491	High	3.82855	1
	CEACPPGYSGPTHQGVGLAFAK	9	1	1	P49747	C1(Carbamidomethyl); C4(Carbamidomethyl)	2304.07	3.56934e+07	4.02672e+07	3.95459e+07	0	0.0009524	High	3.12074	High	3.25194	High	3.22933	0
	NALWHTGDTESQVR	3	1	1	P49747		1613.77	2.48549e+07	2.58816e+07	2.59519e+07	0	1.741e-06	High	2.7901	High	3.22635	High	3.97379	0
	SNPDQADVDHDFVGDACDSDQDQDGDGHQDSR	4	1	1	P49747	C17(Carbamidomethyl)	3517.35	1.11116e+07	1.52684e+07	1.5653e+07	0	0.001248	High	1.6159	High	2.405	High	2.68892	0
	FCPDGSPSECHEHADCVLER	4	1	1	P49747	C2(Carbamidomethyl); C10(Carbamidomethyl); C16(Carbamidomethyl)	2401.97	4825873	5.16248e+06	7.23494e+07	0	0.004016	High	1.28932	High	1.52242	High	1.91656	0
	DTDQDGRGDACDDDIDGDR	2	1	1	P49747	C11(Carbamidomethyl)	2110.8	0	3.16996e+06	2.53892e+06	0	2.049e-11			High	4.51522	High	4.84757	1
	QMEQTYWQANPFR	2	1	1	P49747		1698.78	0	2.10976e+06	1.3125e+06	0	5.226e-10			High	4.02185	High	4.08357	0
	NDDQKDTDQDGRGDACDDDIDGDR	2	1	1	P49747	C16(Carbamidomethyl)	2711.05	0	5.45715e+06	462995	0	0.001628			High	3.7778	High	4.55565	2
	DGIGDACDPDADGDGVPNEKDNCPLVR	1	1	1	P49747	C7(Carbamidomethyl); C23(Carbamidomethyl)	2871.23	0	0	4.15089e+06	0	1.59e-07					High	6.11136	1
	AVAEPGIQLK	5	1	1	P49747		1025.61	1.54837e+07	1.87295e+07	1.85887e+07	0.002	0.05624	High	2.22963	High	2.50554	High	2.49468	0
	LVPNPGQEDADR	2	1	1	P49747		1310.64	0	4.01793e+07	3.93351e+07	0.004	0.04042			High	0.76562	High	1.28897	0
	GDACDDDIDGDRIR	1	1	1	P49747	C4(Carbamidomethyl)	1592.66	0	0	7.38009e+06	0.005	0.04744					High	2.37189	1
P48444	Coatomer subunit delta OS=Homo sapiens OX=9606 GN=ARCN1 PE=1 SV=1 - [COPD_HUMAN]	4.7	1	2	2	2	7.27474e+06	3.28668e+06	2.93593e+06		0				0			5.79848	4.7	2	2	511	57.1741	6.21436
	Sequence	# PSMs	# Proteins	# Protein Groups	Protein Group Accessions	Modifications	MH+ [Da]	A5: Area	B5: Area	C5: Area	q-Value	PEP	A2	XCorr A2	B2	XCorr B2	C2	XCorr C2	# Missed Cleavages
	VTQVDGNSPVR	1	1	1	P48444		1171.61	0	0	2.63335e+06	0.003	0.02325					High	3.43314	0
	GVQLQTHPNVDKK	1	1	1	P48444		1463.8	0	0	3.2385e+06	0.007	0.07288					High	2.36534	1
P48307	Tissue factor pathway inhibitor 2 OS=Homo sapiens OX=9606 GN=TFPI2 PE=1 SV=1 - [TFPI2_HUMAN]	31.91	1	6	6	65	9.66606e+07	1.02283e+08	9.96423e+07	121.469	31.91	5	24	114.972	26.81	5	21	109.326	26.81	5	20	235	26.916	8.52881
	Sequence	# PSMs	# Proteins	# Protein Groups	Protein Group Accessions	Modifications	MH+ [Da]	A5: Area	B5: Area	C5: Area	q-Value	PEP	A2	XCorr A2	B2	XCorr B2	C2	XCorr C2	# Missed Cleavages
	TCDAFTYTGCGGNDNNFVSR	30	1	1	P48307	C2(Carbamidomethyl); C10(Carbamidomethyl)	2255.92	8.30975e+07	8.64302e+07	9.06391e+07	0	1.083e-21	High	7.04693	High	6.83055	High	7.51109	0
	IENRFPDEATCMGFCAPK	10	1	1	P48307	C11(Carbamidomethyl); C15(Carbamidomethyl)	2142.95	2.99452e+07	4.23472e+07	4.25498e+07	0	9.846e-07	High	6.49919	High	6.91283	High	6.72662	1
	LQVSVDDQCEGSTEK	10	1	1	P48307	C9(Carbamidomethyl)	1694.76	1.54965e+08	1.59841e+08	1.48644e+08	0	4.504e-06	High	4.93256	High	5.34897	High	5.09827	0
	YFFNLSSMTCEK	2	1	1	P48307	C10(Carbamidomethyl)	1526.67	493902	0	0	0	0.0001115	High	3.7744					0
	KIPSFCYSPK	10	1	1	P48307	C6(Carbamidomethyl)	1226.63	5.19191e+07	6.05769e+07	5.96435e+07	0	0.003933	High	3.5174	High	3.19279	High	3.30886	1
	FPDEATCMGFCAPK	2	1	1	P48307	C7(Carbamidomethyl); C11(Carbamidomethyl)	1630.68	0	1.25631e+07	1.20285e+07	0	4.491e-06			High	5.1851	High	5.1436	0
	IENRFPDEATCMGFCAPK	1	1	1	P48307	C11(Carbamidomethyl); M12(Oxidation); C15(Carbamidomethyl)	2158.95	0	0	3.6312e+06	0	0.002091					High	4.29401	1
P47756	F-actin-capping protein subunit beta OS=Homo sapiens OX=9606 GN=CAPZB PE=1 SV=4 - [CAPZB_HUMAN]	25.63	1	5	5	8	1.08219e+07	7.7879e+06	6.23188e+06	6.7289	8.3	2	2	9.79211	15.16	3	3	9.8191	17.33	3	3	277	31.3308	5.59229
	Sequence	# PSMs	# Proteins	# Protein Groups	Protein Group Accessions	Modifications	MH+ [Da]	A5: Area	B5: Area	C5: Area	q-Value	PEP	A2	XCorr A2	B2	XCorr B2	C2	XCorr C2	# Missed Cleavages
	SGSGTMNLGGSLTR	3	1	1	P47756		1337.65	5829124	8.34383e+06	7.81722e+06	0	0.0003719	High	4.17607	High	3.9012	High	4.1771	0
	DYLLCDYNR	1	1	1	P47756	C5(Carbamidomethyl)	1231.55	1.58146e+07	0	0	0	0.01086	High	2.55284					0
	KLEVEANNAFDQYR	1	1	1	P47756		1696.84	0	9.76568e+06	0	0	0.007573			High	3.03809			1
	YDPPLEDGAMPSAR	2	1	1	P47756		1518.7	0	5.25418e+06	5.51845e+06	0.001	0.01278			High	2.85282	High	2.93301	0
	QMEKDETVSDCSPHIANIGR	1	1	1	P47756	C11(Carbamidomethyl)	2287.06	0	0	5.35995e+06	0.006	0.06593					High	2.70899	1
P46940	Ras GTPase-activating-like protein IQGAP1 OS=Homo sapiens OX=9606 GN=IQGAP1 PE=1 SV=1 - [IQGA1_HUMAN]	6.82	1	8	8	20	6.09949e+06	7.84653e+06	8.58991e+06	35.4393	5.79	7	9	25.3625	3.92	5	7	16.1567	2.9	4	4	1657	189.134	6.48096
	Sequence	# PSMs	# Proteins	# Protein Groups	Protein Group Accessions	Modifications	MH+ [Da]	A5: Area	B5: Area	C5: Area	q-Value	PEP	A2	XCorr A2	B2	XCorr B2	C2	XCorr C2	# Missed Cleavages
	SWVNQMESQTGEASK	4	1	1	P46940		1681.76	5.22635e+06	5.96281e+06	5.87233e+06	0	1.409e-05	High	5.62045	High	5.40274	High	5.20307	0
	EEIQSSISGVTAAYNR	1	1	1	P46940		1724.85	500496	0	0	0	0.000982	High	4.45393					0
	GLQQQNSDWYLK	4	1	1	P46940		1479.73	0	7.61938e+06	7.34943e+06	0	0.001175	High	4.29165	High	4.19767	High	4.22127	0
	FDVPGDENAEMDAR	1	1	1	P46940		1565.66	1.41414e+06	0	0	0	0.0004371	High	4.07772					0
	ALESGDVNTVWK	3	1	1	P46940		1318.67	8.53747e+06	8.81693e+06	1.11816e+07	0	0.0005979	High	4.03795	High	4.00282	High	4.01629	0
	LIFQMPQNK	5	1	1	P46940		1118.61	4.53463e+06	7.10328e+06	7.23875e+06	0	0.0123	High	2.84807	High	2.72114	High	2.7161	0
	LPYDVTPEQALAHEEVK	1	1	1	P46940		1938.99	0	4.32407e+06	0	0	0.0003712			High	3.64942			0
	ILAIGLINEALDEGDAQK	1	1	1	P46940		1883.02	0	0	0	0.005	0.1063	High	2.86437					0
P43652	Afamin OS=Homo sapiens OX=9606 GN=AFM PE=1 SV=1 - [AFAM_HUMAN]	4.17	1	2	2	4	0	2.31388e+06	1.76515e+06		0			7.77871	4.17	2	2	7.68352	4.17	2	2	599	69.024	5.89697
	Sequence	# PSMs	# Proteins	# Protein Groups	Protein Group Accessions	Modifications	MH+ [Da]	A5: Area	B5: Area	C5: Area	q-Value	PEP	A2	XCorr A2	B2	XCorr B2	C2	XCorr C2	# Missed Cleavages
	AESPEVCFNEESPK	2	1	1	P43652	C7(Carbamidomethyl)	1622.71	0	1.90486e+06	1.89624e+06	0	0.0002454			High	4.07508	High	4.07158	0
	FTDSENVCQER	2	1	1	P43652	C8(Carbamidomethyl)	1384.59	0	2.7229e+06	1.63405e+06	0	0.004973			High	3.70363	High	3.61193	0
P40926	Malate dehydrogenase, mitochondrial OS=Homo sapiens OX=9606 GN=MDH2 PE=1 SV=3 - [MDHM_HUMAN]	17.75	1	5	5	17	9.40436e+06	1.10292e+07	1.08868e+07	22.8506	13.61	4	7	17.5046	14.5	4	5	16.2909	10.36	3	5	338	35.4807	8.67529
	Sequence	# PSMs	# Proteins	# Protein Groups	Protein Group Accessions	Modifications	MH+ [Da]	A5: Area	B5: Area	C5: Area	q-Value	PEP	A2	XCorr A2	B2	XCorr B2	C2	XCorr C2	# Missed Cleavages
	GCDVVVIPAGVPR	6	1	1	P40926	C2(Carbamidomethyl)	1338.73	1.88645e+07	21402494	2.12671e+07	0	0.0002945	High	4.1895	High	3.87689	High	3.78519	0
	TIIPLISQCTPK	6	1	1	P40926	C9(Carbamidomethyl)	1370.78	6.18658e+06	7.55061e+06	7.10451e+06	0	0.001705	High	3.26031	High	3.38994	High	3.19898	0
	IFGVTTLDIVR	1	1	1	P40926		1233.73	955474	0	0	0	0.01824	High	2.94515					0
	MISDAIPELK	3	1	1	P40926		1116.6	3.16197e+06	4.13438e+06	4.28872e+06	0	0.005882	High	2.48582	High	3.31952	High	2.59344	0
	VDFPQDQLTALTGR	1	1	1	P40926		1560.81	0	0	0	0	0.0002856			High	3.78267			0
P40925	Malate dehydrogenase, cytoplasmic OS=Homo sapiens OX=9606 GN=MDH1 PE=1 SV=4 - [MDHC_HUMAN]	11.68	1	3	3	26	1.76338e+07	2.08402e+07	2.01587e+07	31.5703	11.68	3	9	29.2799	11.68	3	8	33.5189	11.68	3	9	334	36.403	7.35693
	Sequence	# PSMs	# Proteins	# Protein Groups	Protein Group Accessions	Modifications	MH+ [Da]	A5: Area	B5: Area	C5: Area	q-Value	PEP	A2	XCorr A2	B2	XCorr B2	C2	XCorr C2	# Missed Cleavages
	VIVVGNPANTNCLTASK	4	1	1	P40925	C12(Carbamidomethyl)	1757.93	2.00302e+07	2.03745e+07	1.95532e+07	0	6.413e-06	High	5.04971	High	5.3222	High	5.24749	0
	GEFVTTVQQR	7	1	1	P40925		1164.6	2.0475e+07	2.33773e+07	2.34945e+07	0	0.003538	High	3.7791	High	3.62347	High	3.61647	0
	FVEGLPINDFSR	15	1	1	P40925		1393.72	1.23962e+07	1.87686e+07	1.74285e+07	0	1.417e-09	High	3.43243	High	3.44375	High	3.49036	0
P39059	Collagen alpha-1(XV) chain OS=Homo sapiens OX=9606 GN=COL15A1 PE=1 SV=2 - [COFA1_HUMAN]	2.02	1	2	2	10	8.80272e+06	7.21344e+06	7.64088e+06	17.6716	2.02	2	4	14.5133	2.02	2	3	14.6387	2.02	2	3	1388	141.632	4.99561
	Sequence	# PSMs	# Proteins	# Protein Groups	Protein Group Accessions	Modifications	MH+ [Da]	A5: Area	B5: Area	C5: Area	q-Value	PEP	A2	XCorr A2	B2	XCorr B2	C2	XCorr C2	# Missed Cleavages
	TADTAVTGLASPLSTGK	6	1	1	P39059		1589.85	8.80272e+06	9.04243e+06	9.29813e+06	0	2.24e-11	High	5.83555	High	5.69027	High	5.8545	0
	DIMTDPSWPQK	4	1	1	P39059		1317.62	0	5.38444e+06	5.98362e+06	0	0.00454	High	3.3583	High	3.19153	High	3.3584	0
P38159	RNA-binding motif protein, X chromosome OS=Homo sapiens OX=9606 GN=RBMX PE=1 SV=3 - [RBMX_HUMAN]	6.65	1	2	2	4	0	6.40714e+06	6.40637e+06		0			6.24292	6.65	2	2	5.8663	6.65	2	2	391	42.3063	10.0522
	Sequence	# PSMs	# Proteins	# Protein Groups	Protein Group Accessions	Modifications	MH+ [Da]	A5: Area	B5: Area	C5: Area	q-Value	PEP	A2	XCorr A2	B2	XCorr B2	C2	XCorr C2	# Missed Cleavages
	LFIGGLNTETNEK	2	1	1	P38159		1435.75	0	9.06855e+06	8.78116e+06	0	0.003024			High	3.85701	High	3.49413	0
	VEQATKPSFESGR	2	1	1	P38159		1435.73	0	3.74572e+06	4.03158e+06	0	0.01194			High	2.38591	High	2.37217	0
P37837	Transaldolase OS=Homo sapiens OX=9606 GN=TALDO1 PE=1 SV=2 - [TALDO_HUMAN]	26.41	1	8	8	43	3.58258e+07	4.02739e+07	4.05432e+07	37.0648	22.85	7	13	39.3929	23.44	7	13	50.5584	26.41	8	17	337	37.5165	6.81494
	Sequence	# PSMs	# Proteins	# Protein Groups	Protein Group Accessions	Modifications	MH+ [Da]	A5: Area	B5: Area	C5: Area	q-Value	PEP	A2	XCorr A2	B2	XCorr B2	C2	XCorr C2	# Missed Cleavages
	LLGELLQDNAK	6	1	1	P37837		1213.68	3.99949e+07	4.80087e+07	4.86476e+07	0	1.361e-08	High	4.45242	High	4.13227	High	4.48334	0
	ALAGCDFLTISPK	10	1	1	P37837	C5(Carbamidomethyl)	1392.73	1.16254e+07	1.42197e+07	1.40083e+07	0	0.0001723	High	4.10703	High	4.19331	High	4.0495	0
	LSFDKDAMVAR	3	1	1	P37837		1252.64	9.7782e+06	1.07677e+07	1.02892e+07	0	2.003e-05	High	3.32904	High	3.1061	High	3.58478	1
	MESALDQLK	5	1	1	P37837	N-Term(Acetyl)	1076.54	5.06934e+06	6.62793e+06	6.39948e+06	0	0.003514	High	3.07334	High	3.19439	High	2.99862	0
	ILDWHVANTDKK	7	1	1	P37837		1439.77	1.54285e+07	1.63309e+07	1.68672e+07	0	0.002847	High	2.12685	High	1.79551	High	2.42097	1
	LSSTWEGIQAGK	2	1	1	P37837		1276.66	0	7.26081e+06	1.21206e+07	0	1.49e-07			High	4.23539	High	4.31084	0
	SYEPLEDPGVK	7	1	1	P37837		1233.61	5.20539e+07	5.6482e+07	5.61148e+07	0.001	0.00947	High	2.70534	High	2.80442	High	2.73012	0
	LGGSQEDQIK	3	1	1	P37837		1074.55	1.49018e+07	0	0	0.001	0.009391	High	2.46054			High	2.75106	0
P37802	Transgelin-2 OS=Homo sapiens OX=9606 GN=TAGLN2 PE=1 SV=3 - [TAGL2_HUMAN]	45.73	1	6	6	70	1.87893e+07	2.20868e+07	1.97374e+07	102.459	45.73	6	28	83.7043	20.1	3	21	85.6758	20.1	3	21	199	22.3772	8.25049
	Sequence	# PSMs	# Proteins	# Protein Groups	Protein Group Accessions	Modifications	MH+ [Da]	A5: Area	B5: Area	C5: Area	q-Value	PEP	A2	XCorr A2	B2	XCorr B2	C2	XCorr C2	# Missed Cleavages
	QMEQISQFLQAAER	22	1	1	P37802		1678.83	3.89039e+06	3.69723e+06	3.6086e+06	0	2.118e-05	High	5.3835	High	4.86812	High	4.55119	0
	DDGLFSGDPNWFPK	9	1	1	P37802		1594.73	5.65183e+06	2.9891e+06	2.72118e+06	0	2.666e-07	High	4.70925	High	4.54706	High	4.73497	0
	TLMNLGGLAVAR	22	1	1	P37802		1215.69	4.28489e+07	5.95742e+07	5.28823e+07	0	3.448e-11	High	4.48722	High	4.34558	High	4.49654	0
	QMEQISQFLQAAER	9	1	1	P37802	M2(Oxidation)	1694.83	803685	704907	565685	0	4.966e-05	High	4.01608	High	3.33839	High	3.65047	0
	NFSDNQLQEGK	1	1	1	P37802		1279.6	7.86699e+06	0	0	0	0.001032	High	3.66339					0
	TLMNLGGLAVAR	2	1	1	P37802	M3(Oxidation)	1231.68	0	204486	0	0	0.01441	High	2.74111	High	2.73089			0
	YGINTTDIFQTVDLWEGK	3	1	1	P37802		2100.04	37214	0	0	0	0.004359	High	2.61258					0
	DGTVLCELINALYPEGQAPVKK	2	1	1	P37802	C6(Carbamidomethyl)	2415.28	0	0	0	0.003	0.06894	High	2.4911					1
P36955	Pigment epithelium-derived factor OS=Homo sapiens OX=9606 GN=SERPINF1 PE=1 SV=4 - [PEDF_HUMAN]	20.1	1	7	7	52	5.05727e+07	4.75538e+07	4.63049e+07	69.7873	20.1	7	20	55.0979	17.22	6	16	54.3671	17.22	6	16	418	46.2833	6.37939
	Sequence	# PSMs	# Proteins	# Protein Groups	Protein Group Accessions	Modifications	MH+ [Da]	A5: Area	B5: Area	C5: Area	q-Value	PEP	A2	XCorr A2	B2	XCorr B2	C2	XCorr C2	# Missed Cleavages
	DTDTGALLFIGK	8	1	1	P36955		1250.67	3.20608e+06	3.57571e+06	3.40909e+06	0	1.06e-08	High	4.25982	High	4.34058	High	4.5167	0
	LQSLFDSPDFSK	13	1	1	P36955		1383.69	5.72588e+07	3.99974e+07	3.8046e+07	0	0.0002929	High	4.01532	High	3.83083	High	3.78172	0
	ELLDTVTAPQK	9	1	1	P36955		1214.67	5.54271e+07	57594691	5.82887e+07	0	0.001271	High	3.73433	High	3.79556	High	3.6009	0
	YGLDSDLSCK	7	1	1	P36955	C9(Carbamidomethyl)	1157.52	3.90322e+07	4.50692e+07	42580070	0	0.002475	High	3.71058	High	3.66627	High	3.69196	0
	TSLEDFYLDEER	1	1	1	P36955		1516.69	2.11345e+06	0	0	0	0.0008806	High	3.38695					0
	TVQAVLTVPK	8	1	1	P36955		1055.65	3.50271e+07	3.58131e+07	3.54932e+07	0	0.002418	High	3.32412	High	3.27905	High	3.13419	0
	ALYYDLISSPDIHGTYK	6	1	1	P36955		1955.98	6.78872e+06	5.54054e+06	6.18668e+06	0	6.236e-05	High	2.60097	High	2.39931	High	2.62874	0
P36871	Phosphoglucomutase-1 OS=Homo sapiens OX=9606 GN=PGM1 PE=1 SV=3 - [PGM1_HUMAN]	14.59	1	6	6	22	5.38871e+06	6.56218e+06	6.8038e+06	20.6252	8.9	4	6	29.3412	14.59	6	8	29.83	14.59	6	8	562	61.4105	6.75635
	Sequence	# PSMs	# Proteins	# Protein Groups	Protein Group Accessions	Modifications	MH+ [Da]	A5: Area	B5: Area	C5: Area	q-Value	PEP	A2	XCorr A2	B2	XCorr B2	C2	XCorr C2	# Missed Cleavages
	ADNFEYSDPVDGSISR	3	1	1	P36871		1771.79	3.41504e+06	4.59582e+06	4.62284e+06	0	2.88e-05	High	5.5925	High	6.00635	High	5.60648	0
	DLEALMFDR	9	1	1	P36871		1109.53	1.86332e+06	2.3185e+06	2.00538e+06	0	1.647e-06	High	3.44965	High	3.64305	High	3.64758	0
	TQAYQDQKPGTSGLR	3	1	1	P36871		1649.83	7.85032e+06	8.37136e+06	8.59065e+06	0	0.005256	High	3.24425	High	3.15701	High	3.17181	0
	FNISNGGPAPEAITDK	2	1	1	P36871		1630.82	0	3.64001e+06	3.43497e+06	0	2.023e-05			High	5.05477	High	4.96116	0
	SGEHDFGAAFDGDGDR	2	1	1	P36871		1652.66	0	4.27574e+06	4.00217e+06	0	0.0004578			High	3.07626	High	3.48872	0
	FFGNLMDASK	3	1	1	P36871		1129.54	4900760	6.71936e+06	7.19793e+06	0.002	0.0647	High	2.04259	High	2.11506	High	2.1554	0
P36222	Chitinase-3-like protein 1 OS=Homo sapiens OX=9606 GN=CHI3L1 PE=1 SV=2 - [CH3L1_HUMAN]	22.45	1	6	6	22	2.32238e+07	2.39705e+07	23784831	38.7572	19.84	5	11	22.6751	12.53	4	6	19.646	12.53	4	5	383	42.5984	8.45557
	Sequence	# PSMs	# Proteins	# Protein Groups	Protein Group Accessions	Modifications	MH+ [Da]	A5: Area	B5: Area	C5: Area	q-Value	PEP	A2	XCorr A2	B2	XCorr B2	C2	XCorr C2	# Missed Cleavages
	SFTLASSETGVGAPISGPGIPGR	2	1	1	P36222		2158.12	2.21288e+06	0	0	0	0.0006897	High	4.54028					0
	GNQWVGYDDQESVK	6	1	1	P36222		1624.73	21292116	2.27251e+07	2.26385e+07	0	8.536e-05	High	4.13784	High	3.80294	High	3.9339	0
	ILGQQVPYATK	3	1	1	P36222		1217.69	2.72865e+07	2.78762e+07	2.72777e+07	0	8.67e-09	High	4.06019	High	3.99903	High	4.37294	0
	EGDGSCFPDALDR	6	1	1	P36222	C6(Carbamidomethyl)	1438.6	2.10929e+07	2.13103e+07	2.14382e+07	0	1.206e-09	High	3.84888	High	4.05851	High	4.25548	0
	EAGTLAYYEICDFLR	3	1	1	P36222	C11(Carbamidomethyl)	1820.87	0	0	0	0	0.002026	High	3.23536					0
	DKQHFTTLIK	2	1	1	P36222		1230.69	0	8.86255e+06	7.71101e+06	0	0.003976			High	3.45534	High	3.56177	1
P35908	Keratin, type II cytoskeletal 2 epidermal OS=Homo sapiens OX=9606 GN=KRT2 PE=1 SV=2 - [K22E_HUMAN]	15.02	1	6	7	31	5.09915e+07	5.26587e+07	5.54204e+07	46.8125	9.7	5	11	46.3074	11.27	5	10	45.0063	11.27	5	10	639	65.3932	8.00146
	Sequence	# PSMs	# Proteins	# Protein Groups	Protein Group Accessions	Modifications	MH+ [Da]	A5: Area	B5: Area	C5: Area	q-Value	PEP	A2	XCorr A2	B2	XCorr B2	C2	XCorr C2	# Missed Cleavages
	FLEQQNQVLQTK	13	2	2	P35908;P04264		1475.79	141991160	1.43758e+08	1.49565e+08	0	7.04e-05	High	5.2976	High	5.2485	High	5.22985	0
	LNDLEEALQQAK	5	1	1	P35908		1371.72	4614793	5.84506e+06	6.10038e+06	0	7.442e-10	High	4.58409	High	4.91656	High	5.01989	0
	SKEEAEALYHSK	1	1	1	P35908		1391.69	1.69297e+06	0	0	0	0.0007136	High	4.43839					1
	VDLLNQEIEFLK	2	1	1	P35908		1460.8	488474	0	0	0	0.005641	High	3.56262					0
	GFSSGSAVVSGGSR	5	1	1	P35908		1254.61	6.36854e+06	0	9.28753e+06	0	0.0006067	High	2.37291	High	3.64181	High	3.32826	0
	GGSGGGGSISGGGYGSGGGSGGR	3	1	1	P35908		1741.76	0	0	0	0	3.816e-12			High	6.14829	High	6.18333	0
	TAAENDFVTLK	2	1	1	P35908		1208.62	0	8.3731e+06	7.4087e+06	0.001	0.01354			High	2.84178	High	3.04847	0
P35579	Myosin-9 OS=Homo sapiens OX=9606 GN=MYH9 PE=1 SV=4 - [MYH9_HUMAN]	10.15	1	15	15	58	1.14991e+07	1.21467e+07	1.14078e+07	60.3898	7.7	11	16	86.9905	8.37	12	23	76.011	6.99	10	19	1960	226.392	5.60498
	Sequence	# PSMs	# Proteins	# Protein Groups	Protein Group Accessions	Modifications	MH+ [Da]	A5: Area	B5: Area	C5: Area	q-Value	PEP	A2	XCorr A2	B2	XCorr B2	C2	XCorr C2	# Missed Cleavages
	IAEFTTNLTEEEEK	1	1	1	P35579		1653.8	2.85597e+06	0	0	0	2.244e-05	High	4.83069					0
	NFINNPLAQADWAAK	7	1	1	P35579		1672.85	1370896	2.3034e+06	2.10231e+06	0	3.27e-05	High	4.69605	High	5.19466	High	5.12733	0
	QLLQANPILEAFGNAK	12	1	1	P35579		1726.96	867996	1.48796e+06	1.19958e+06	0	1.41e-05	High	4.69419	High	4.62209	High	4.5945	0
	QAQQERDELADEIANSSGK	3	1	1	P35579		2088.99	6.94231e+06	6.38854e+06	7.33668e+06	0	6.365e-11	High	4.58986	High	4.48005	High	5.01477	1
	EDQSILCTGESGAGK	3	1	1	P35579	C7(Carbamidomethyl)	1551.7	6899564	8.10797e+06	8.09564e+06	0	2.854e-05	High	4.41755	High	4.72207	High	4.66354	0
	KLEEEQIILEDQNCK	3	1	1	P35579	C14(Carbamidomethyl)	1888.94	1.17944e+07	1.13577e+07	1.1347e+07	0	1.793e-10	High	4.35755	High	4.87587	High	5.04316	1
	NTDQASMPDNTAAQK	7	1	1	P35579		1591.71	3.00807e+06	5.28894e+06	4.08841e+06	0	2.83e-08	High	4.29537	High	5.14915	High	5.76354	0
	TDLLLEPYNK	1	1	1	P35579		1205.65	0	0	0	0	0.01548	High	3.39255					0
	LDPHLVLDQLR	10	1	1	P35579		1318.75	5.54026e+06	8.56844e+06	8.54905e+06	0	0.0001509	High	3.20758	High	3.39649	High	3.04079	0
	ALEQQVEEMK	3	1	1	P35579		1204.59	1.2258e+07	14736976	1.43274e+07	0	0.01483	High	2.8399	High	3.18846	High	2.98616	0
	ADFCIIHYAGK	3	1	1	P35579	C4(Carbamidomethyl)	1294.63	1.04451e+07	1.03453e+07	0	0	0.006213	High	2.71673	High	2.11567			0
	IAQLEEQLDNETK	1	1	1	P35579		1530.77	0	0	0	0	7.911e-05			High	4.26325			0
	VSHLLGINVTDFTR	1	1	1	P35579		1571.86	0	1.88465e+06	0	0.001	0.02887			High	2.61529			0
	DLEAHIDSANK	1	1	1	P35579		1212.59	0	0	0	0.002	0.01589					High	2.80348	0
	KFDQLLAEEK	2	1	1	P35579		1220.66	0	2.86302e+06	2.14935e+06	0.003	0.08461			High	2.89784	High	2.67567	1
P35555	Fibrillin-1 OS=Homo sapiens OX=9606 GN=FBN1 PE=1 SV=4 - [FBN1_HUMAN]	17.52	1	35	35	147	5.00583e+07	5.41995e+07	5.30371e+07	168.252	14.63	28	46	187.508	13.76	29	50	194.411	13.34	28	51	2871	312.083	4.93213
	Sequence	# PSMs	# Proteins	# Protein Groups	Protein Group Accessions	Modifications	MH+ [Da]	A5: Area	B5: Area	C5: Area	q-Value	PEP	A2	XCorr A2	B2	XCorr B2	C2	XCorr C2	# Missed Cleavages
	RPDGEGCVDENECQTKPGICENGR	3	1	1	P35555	C7(Carbamidomethyl); C13(Carbamidomethyl); C20(Carbamidomethyl)	2777.19	1.87096e+07	1.68634e+07	1.73912e+07	0	9.148e-07	High	6.5078	High	7.02577	High	6.8732	0
	GYIGTHCGQPVCESGCLNGGR	3	1	1	P35555	C7(Carbamidomethyl); C12(Carbamidomethyl); C16(Carbamidomethyl)	2278.99	1.51331e+07	1.56459e+07	1.60437e+07	0	7.013e-08	High	6.42361	High	6.50861	High	5.95592	0
	YQCACNPGYHSTPDR	9	1	1	P35555	C3(Carbamidomethyl); C5(Carbamidomethyl)	1825.75	4.82165e+07	5.51656e+07	5.26369e+07	0	7.002e-06	High	5.12822	High	5.07474	High	4.93276	0
	YEDEECTLPIAGR	4	1	1	P35555	C6(Carbamidomethyl)	1552.7	5.30818e+06	5.66825e+06	5.84021e+06	0	6.227e-06	High	4.78946	High	5.16135	High	4.90125	0
	CSCSPGWIGDGIK	6	1	1	P35555	C1(Carbamidomethyl); C3(Carbamidomethyl)	1436.64	2.25677e+07	2.61527e+07	2.64123e+07	0	5.943e-05	High	4.53142	High	4.37543	High	4.4073	0
	CICKPGFQLASDGR	8	1	1	P35555	C1(Carbamidomethyl); C3(Carbamidomethyl)	1608.77	4.97725e+07	51874636	5.2882e+07	0	0.0001751	High	4.49419	High	4.29301	High	4.35657	0
	GTQCEDIDECEVFPGVCK	3	1	1	P35555	C4(Carbamidomethyl); C10(Carbamidomethyl); C17(Carbamidomethyl)	2142.89	1.47806e+06	1.82668e+06	1.44936e+06	0	2.625e-15	High	4.47128	High	4.4142	High	5.27344	0
	CACTYGFTGPQCER	3	1	1	P35555	C1(Carbamidomethyl); C3(Carbamidomethyl); C12(Carbamidomethyl)	1706.68	3.27426e+06	3.58106e+06	3.53042e+06	0	0.0005158	High	4.38749	High	4.54219	High	4.53888	0
	CQCPSGMTLDATGR	6	1	1	P35555	C1(Carbamidomethyl); C3(Carbamidomethyl)	1553.66	1.39567e+07	1.90657e+07	1.79228e+07	0	2.86e-05	High	4.35967	High	4.52332	High	4.34463	0
	DINECETPGICMNGR	6	1	1	P35555	C5(Carbamidomethyl); C11(Carbamidomethyl)	1765.74	1.05993e+07	1.08555e+07	1.03699e+07	0	2.936e-11	High	4.22618	High	4.69007	High	4.86019	0
	CPPGFYTSPDGTR	7	1	1	P35555	C1(Carbamidomethyl)	1454.64	8546338	1.68454e+07	13629648	0	5.776e-05	High	4.15587	High	4.22165	High	4.4709	0
	CLCYDGFMASEDMK	1	1	1	P35555	C1(Carbamidomethyl); C3(Carbamidomethyl)	1726.67	3.12921e+06	0	0	0	2.062e-06	High	3.9949					0
	CECDMGFVPSADGK	3	1	1	P35555	C1(Carbamidomethyl); C3(Carbamidomethyl)	1572.62	1.31671e+07	14423931	1.41495e+07	0	9.331e-06	High	3.97766	High	4.33319	High	3.65917	0
	TGCTDINECEIGAHNCGK	8	1	1	P35555	C3(Carbamidomethyl); C9(Carbamidomethyl); C16(Carbamidomethyl)	2035.84	5.17271e+07	5.55582e+07	5.30642e+07	0	7.746e-14	High	3.85147	High	3.67153	High	5.35162	0
	AWGHPCEMCPAQPHPCR	7	1	1	P35555	C6(Carbamidomethyl); C9(Carbamidomethyl); C16(Carbamidomethyl)	2090.87	4.86754e+07	5.18413e+07	5.31651e+07	0	1.006e-12	High	3.76699	High	3.62222	High	5.24914	0
	CECEIGYELDR	6	1	1	P35555	C1(Carbamidomethyl); C3(Carbamidomethyl)	1443.6	1.66161e+07	1.79568e+07	1.71314e+07	0	0.0002575	High	3.71923	High	3.58456	High	3.42475	0
	GTCWQTVIDGR	6	1	1	P35555	C3(Carbamidomethyl)	1292.61	1.79835e+07	2.303e+07	2.2244e+07	0	1.282e-05	High	3.67223	High	3.63979	High	3.77677	0
	NCEDMDECSIR	7	1	1	P35555	C2(Carbamidomethyl); C8(Carbamidomethyl)	1428.53	1.04598e+07	1.66513e+07	1.65096e+07	0	0.0003829	High	3.64886	High	3.881	High	3.47152	0
	CICPPGYSLQNEK	6	1	1	P35555	C1(Carbamidomethyl); C3(Carbamidomethyl)	1565.72	2.69848e+07	2.64743e+07	2.70461e+07	0	3.178e-11	High	3.53834	High	3.6103	High	3.67025	0
	CEININGATLK	5	1	1	P35555	C1(Carbamidomethyl)	1232.64	1.21052e+07	1.07491e+07	1.20451e+07	0	0.001067	High	3.40144	High	3.64141	High	3.22026	0
	GFMTNGADIDECK	6	1	1	P35555	C12(Carbamidomethyl)	1457.61	7.24982e+06	9.89712e+06	1.04064e+07	0	0.001611	High	3.29108	High	3.4973	High	3.43961	0
	GGGGHDALKGPNVCGSR	1	1	1	P35555	C14(Carbamidomethyl)	1638.79	1.01274e+06	0	0	0	0.007215	High	3.21431					1
	TLPGGNQCIVPICR	5	1	1	P35555	C8(Carbamidomethyl); C13(Carbamidomethyl)	1584.81	3.95655e+07	4.47765e+07	44573257	0	0.000506	High	2.68328	High	2.75188	High	2.75687	0
	AGYQSTLTR	6	1	1	P35555		996.515	0	0	2098416	0	0.00424	High	2.50419	High	2.4895	High	2.58972	0
	DIDECLQNGR	5	1	1	P35555	C5(Carbamidomethyl)	1219.54	5.3095e+06	8.6121e+06	5.24816e+06	0	0.0007995	High	2.21688	High	3.59287	High	3.45338	0
	CPPGFTQHHTSCIDNNECTSDINLCGSK	1	1	1	P35555	C1(Carbamidomethyl); C12(Carbamidomethyl); C18(Carbamidomethyl); C25(Carbamidomethyl)	3249.37	4.06723e+06	0	0	0	0.01476	High	2.0593					0
	CECFPGLAVGLDGR	5	1	1	P35555	C1(Carbamidomethyl); C3(Carbamidomethyl)	1550.72	0	7.28121e+06	7.77321e+06	0	5.314e-06			High	4.86398	High	4.83531	0
	CWSPGVTVAPEMCPIR	1	1	1	P35555	C1(Carbamidomethyl); C13(Carbamidomethyl)	1859.87	0	0	0	0	0.0003315			High	4.59765			0
	NCMDIDECQR	1	1	1	P35555	C2(Carbamidomethyl); C8(Carbamidomethyl)	1340.51	0	1.88122e+06	0	0	0.00565			High	2.89824			0
	NTPEYEELCPR	2	1	1	P35555	C9(Carbamidomethyl)	1407.63	0	4.85458e+06	5.82432e+06	0	0.003247			High	2.88377	High	3.03159	0
	CICNSGYEVDSTGK	1	1	1	P35555	C1(Carbamidomethyl); C3(Carbamidomethyl)	1589.67	0	0	2.07225e+07	0	3.578e-06					High	3.13875	0
	SQCCSSLGAAWGSPCTLCQVDPICGK	1	1	1	P35555	C3(Carbamidomethyl); C4(Carbamidomethyl); C15(Carbamidomethyl); C18(Carbamidomethyl); C24(Carbamidomethyl)	2899.25	0	0	0	0.001	0.0385	High	4.01657					0
	TLCCATVGR	2	1	1	P35555	C3(Carbamidomethyl); C4(Carbamidomethyl)	1037.49	0	0	0	0.001	0.0304			High	2.31274	High	2.20403	0
	GFIYKPDLK	2	1	1	P35555		1080.61	0	4933697	5.03905e+06	0.002	0.04622			High	1.71125	High	1.55666	0
	GYILQEDGR	1	1	1	P35555		1050.52	3.06274e+06	0	0	0.006	0.1196	High	1.93365					0
P35527	Keratin, type I cytoskeletal 9 OS=Homo sapiens OX=9606 GN=KRT9 PE=1 SV=3 - [K1C9_HUMAN]	31.94	1	12	12	79	5.46627e+07	5.95135e+07	5.70007e+07	111.842	30.5	11	25	107.9	24.72	10	26	124.935	24.72	10	28	623	62.0268	5.23682
	Sequence	# PSMs	# Proteins	# Protein Groups	Protein Group Accessions	Modifications	MH+ [Da]	A5: Area	B5: Area	C5: Area	q-Value	PEP	A2	XCorr A2	B2	XCorr B2	C2	XCorr C2	# Missed Cleavages
	GGSGGSHGGGSGFGGESGGSYGGGEEASGSGGGYGGGSGK	3	1	1	P35527		3223.3	3.52284e+06	4.55617e+06	4.91214e+06	0	3.9005e-23	High	9.63947	High	9.31027	High	9.81079	0
	GGSGGSYGGGGSGGGYGGGSGSR	23	1	1	P35527		1791.74	2.07534e+06	4.58032e+06	2.19651e+06	0	1.192e-07	High	6.30356	High	6.90505	High	6.83291	0
	VQALEEANNDLENK	8	1	1	P35527		1586.77	3.85016e+07	42995368	4.17126e+07	0	3.245e-14	High	5.76254	High	5.81972	High	5.90473	0
	SGGGGGGGLGSGGSIR	4	1	1	P35527		1232.6	2.8286e+06	1.70188e+06	1.88096e+06	0	1.982e-10	High	4.6557	High	4.44463	High	4.70513	0
	HGVQELEIELQSQLSK	1	1	1	P35527		1837.97	1.1845e+06	0	0	0	0.0003824	High	3.61466					0
	DIENQYETQITQIEHEVSSSGQEVQSSAK	2	1	1	P35527		3264.53	412671	0	0	0	0.002077	High	3.59575					0
	QGVDADINGLR	9	1	1	P35527		1157.59	4.54196e+07	4.98105e+07	4.76492e+07	0	8.924e-06	High	3.19347	High	3.30477	High	3.34887	0
	FSSSSGYGGGSSR	7	1	1	P35527		1235.54	2.05288e+06	2.5624e+06	2606895	0	4.402e-07	High	2.81326	High	3.20254	High	3.28638	0
	TLLDIDNTR	9	1	1	P35527		1060.57	6.42177e+07	6.65444e+07	6.64155e+07	0	5.849e-05	High	2.66649	High	2.88976	High	2.89313	0
	STMQELNSR	3	1	1	P35527		1065.5	0	0	0	0	0.00547			High	2.66862	High	2.94281	0
	QVLDNLTMEK	2	1	1	P35527		1190.62	0	3.31207e+07	30615799	0	0.01094			High	2.66168	High	2.83908	0
	QVLDNLTMEK	3	1	1	P35527	M8(Oxidation)	1206.61	3.13737e+07	3.10975e+07	2.93117e+07	0.001	0.00875	High	2.6052	High	2.69158	High	2.78268	0
	QEYEQLIAK	4	1	1	P35527		1121.59	5.43507e+07	6.21857e+07	5.69374e+07	0.002	0.06659	High	2.21571	High	2.46364	High	2.40244	0
	STMQELNSR	1	1	1	P35527	M3(Oxidation)	1081.5	0	2.46497e+06	0	0.007	0.127			High	2.15376			0
P35442	Thrombospondin-2 OS=Homo sapiens OX=9606 GN=THBS2 PE=1 SV=2 - [TSP2_HUMAN]	21.25	1	17	18	105	5.73437e+07	6.61437e+07	6.41265e+07	117.543	16.89	14	32	136.294	18.94	16	36	139.52	17.83	15	37	1172	129.908	4.83057
	Sequence	# PSMs	# Proteins	# Protein Groups	Protein Group Accessions	Modifications	MH+ [Da]	A5: Area	B5: Area	C5: Area	q-Value	PEP	A2	XCorr A2	B2	XCorr B2	C2	XCorr C2	# Missed Cleavages
	SCDVTSNTCLGPSIQTR	9	1	1	P35442	C2(Carbamidomethyl); C9(Carbamidomethyl)	1895.87	1.34901e+07	1.39628e+07	1.3247e+07	0	1.363e-15	High	6.30915	High	5.95919	High	6.57288	0
	DGQGDACDPDDDNDGVPDDRDNCR	5	1	1	P35442	C7(Carbamidomethyl); C23(Carbamidomethyl)	2692.98	5.97551e+06	7.90863e+06	7.77921e+06	0	9.71e-10	High	5.72286	High	5.6219	High	5.36824	1
	QVMADSGPIYDQTYAGGR	7	1	1	P35442		1928.89	7.92623e+06	9.34966e+06	8.60271e+06	0	1.497e-15	High	5.65751	High	5.6854	High	5.747	0
	DNCPYVYNTDQR	7	1	1	P35442	C3(Carbamidomethyl)	1544.65	24111144	3.08311e+07	2.85837e+07	0	4.777e-10	High	4.25633	High	3.98987	High	4.28653	0
	LVFNPDQEDLDGDGR	10	1	1	P35442		1689.78	3.02411e+07	3.93164e+07	3.69442e+07	0	3.603e-05	High	4.20598	High	4.59592	High	4.46227	0
	NALWHTGNTPGQVR	9	2	2	P07996;P35442		1550.79	7.8562e+07	8.61504e+07	8.37078e+07	0	0.005216	High	4.07379	High	3.93813	High	3.74819	0
	LCNSPVPQMGGK	6	1	1	P35442	C2(Carbamidomethyl)	1287.62	3.40629e+07	4.65112e+07	4.32727e+07	0	0.01262	High	3.66704	High	3.59336	High	3.63591	0
	GNQPVGVGLEAAK	4	1	1	P35442		1239.68	5.76087e+07	6.57694e+07	6.53991e+07	0	0.0002498	High	3.51221	High	3.8868	High	3.78489	0
	GTTQIDPNWVIR	9	1	1	P35442		1399.74	2.61267e+07	3.10668e+07	2.90102e+07	0	0.005366	High	3.44156	High	3.52571	High	3.53191	0
	QADYDKDEVGDR	16	1	1	P35442		1410.62	2.0936e+06	0	989978	0	0.006863	High	3.32213	High	2.95402	High	2.69725	1
	QVCEPENPCKDK	6	1	1	P35442	C3(Carbamidomethyl); C9(Carbamidomethyl)	1503.67	1.57797e+07	2.08467e+07	1.9104e+07	0	6.206e-08	High	3.25967	High	3.1863	High	3.20478	1
	NFQMVPLDPK	4	1	1	P35442		1188.61	35860480	4.28525e+07	4.10361e+07	0	0.01909	High	2.73258	High	2.75248	High	2.66138	0
	VSNDNQFLWELIGGPPK	1	1	1	P35442		1913.99	0	0	0	0	0.003089	High	2.68063					0
	QVTQTYWEDQPTR	1	1	1	P35442		1651.78	0	9910918	0	0	1.677e-05			High	3.9067			0
	HAECIYLGHFSDPMYK	3	1	1	P35442	C4(Carbamidomethyl)	1967.89	0	0	3.76845e+06	0	2.365e-08			High	3.67792	High	3.89678	0
	ACQGAPCPIDGR	4	1	1	P35442	C2(Carbamidomethyl); C7(Carbamidomethyl)	1301.58	0	41675030	40098738	0	0.0009392			High	3.41626	High	3.34699	0
	DNCQLLFNPR	2	1	1	P35442	C3(Carbamidomethyl)	1276.62	0	4093286	4.73718e+06	0	0.0004374			High	3.2115	High	3.18672	0
	NFQMVPLDPK	1	1	1	P35442	M4(Oxidation)	1204.61	0	3.73576e+06	0	0.001	0.02963			High	3.15677			0
	AYGYSGVSLK	1	1	1	P35442		1044.54	1.81776e+07	0	0	0.003	0.08144	High	2.39828					0
P32119	Peroxiredoxin-2 OS=Homo sapiens OX=9606 GN=PRDX2 PE=1 SV=5 - [PRDX2_HUMAN]	19.19	1	2	3	8	3.83524e+07	3.9247e+07	5.87396e+07	8.81415	19.19	3	3	12.8264	19.19	3	4		0			198	21.8782	5.97314
	Sequence	# PSMs	# Proteins	# Protein Groups	Protein Group Accessions	Modifications	MH+ [Da]	A5: Area	B5: Area	C5: Area	q-Value	PEP	A2	XCorr A2	B2	XCorr B2	C2	XCorr C2	# Missed Cleavages
	QITVNDLPVGR	3	2	2	Q06830;P32119		1211.68	1.03326e+08	1.04204e+08	1.03596e+08	0	0.002757	High	3.21771	High	3.06058	High	2.92821	0
	KEGGLGPLNIPLLADVTR	3	1	1	P32119		1863.08	854660	433525	0	0	0.01246	High	2.893	High	3.80251			1
	LSEDYGVLK	2	1	1	P32119		1023.54	1.08759e+07	13103560	0	0	0.01237	High	2.70344	High	2.81112			0
P31949	Protein S100-A11 OS=Homo sapiens OX=9606 GN=S100A11 PE=1 SV=2 - [S10AB_HUMAN]	42.86	1	4	4	17	2.64784e+07	2.22729e+07	2.32111e+07	30.0061	42.86	4	10	11.2894	27.62	3	4	9.30285	19.05	2	3	105	11.7328	7.12256
	Sequence	# PSMs	# Proteins	# Protein Groups	Protein Group Accessions	Modifications	MH+ [Da]	A5: Area	B5: Area	C5: Area	q-Value	PEP	A2	XCorr A2	B2	XCorr B2	C2	XCorr C2	# Missed Cleavages
	TEFLSFMNTELAAFTK	4	1	1	P31949		1849.92	0	0	0	0	2.556e-06	High	4.17416					0
	CIESLIAVFQK	4	1	1	P31949	C1(Carbamidomethyl)	1307.71	4.67269e+06	5.49618e+06	4.74724e+06	0	0.0001423	High	3.66138	High	4.03918	High	3.65784	0
	DGYNYTLSK	7	1	1	P31949		1060.5	4.82842e+07	5.10308e+07	4.16749e+07	0	0.005081	High	2.64391	High	2.74671	High	2.82841	0
	ISSPTETER	2	1	1	P31949		1019.51	0	1.02916e+07	0	0.001	0.01816	High	1.93625	High	1.76086			0
P31947	14-3-3 protein sigma OS=Homo sapiens OX=9606 GN=SFN PE=1 SV=1 - [1433S_HUMAN]	23.39	1	4	5	64	1.22794e+07	1.29892e+07	9.27405e+06	50.0548	23.39	5	15	82.757	23.39	5	25	77.2391	23.39	5	24	248	27.7567	4.7417
	Sequence	# PSMs	# Proteins	# Protein Groups	Protein Group Accessions	Modifications	MH+ [Da]	A5: Area	B5: Area	C5: Area	q-Value	PEP	A2	XCorr A2	B2	XCorr B2	C2	XCorr C2	# Missed Cleavages
	GAVEKGEELSCEER	4	1	1	P31947	C11(Carbamidomethyl)	1592.73	8.56156e+06	892854	1.39344e+06	0	7.069e-06	High	4.05927	High	4.09691	High	4.27005	1
	DSTLIMQLLR	33	5	5	P31946;P62258;P61981;P31947;P63104	M6(Oxidation)	1205.66	6.88111e+06	4.50727e+06	7.4299e+06	0	2.647e-07	High	3.75957	High	3.83442	High	3.86372	0
	DSTLIMQLLR	11	5	5	P31946;P62258;P61981;P31947;P63104		1189.67	2.37119e+07	2.57366e+07	1.57082e+07	0	0.001002	High	3.73299	High	3.56275	High	3.49862	0
	SNEEGSEEKGPEVR	9	1	1	P31947		1546.7	1.68611e+06	3.42889e+06	2.38231e+06	0	0.0006333	High	3.51479	High	3.70024	High	3.51398	1
	YLAEVATGDDK	4	1	1	P31947		1181.58	0	6.44184e+06	5.1284e+06	0	0.00108	High	3.03957	High	3.55709	High	3.48831	0
	YEDMAAFMK	3	1	1	P31947		1105.48	4.56476e+06	6.7892e+06	6.98554e+06	0	0.0009209	High	2.63684	High	2.70249	High	3.00139	0
P31946	14-3-3 protein beta/alpha OS=Homo sapiens OX=9606 GN=YWHAB PE=1 SV=3 - [1433B_HUMAN]	29.27	1	3	6	71	1.58234e+07	2.10063e+07	1.64622e+07	49.4879	17.89	4	18	74.3002	25.61	5	25	79.2338	29.27	6	28	246	28.0648	4.83057
	Sequence	# PSMs	# Proteins	# Protein Groups	Protein Group Accessions	Modifications	MH+ [Da]	A5: Area	B5: Area	C5: Area	q-Value	PEP	A2	XCorr A2	B2	XCorr B2	C2	XCorr C2	# Missed Cleavages
	AVTEQGHELSNEER	7	1	1	P31946		1598.75	1.79462e+07	2.18466e+07	2.13994e+07	0	8.272e-12	High	4.63581	High	4.76786	High	4.83137	0
	DSTLIMQLLR	33	5	5	P31946;P62258;P61981;P31947;P63104	M6(Oxidation)	1205.66	6.88111e+06	4.50727e+06	7.4299e+06	0	2.647e-07	High	3.75957	High	3.83442	High	3.86372	0
	DSTLIMQLLR	11	5	5	P31946;P62258;P61981;P31947;P63104		1189.67	2.37119e+07	2.57366e+07	1.57082e+07	0	0.001002	High	3.73299	High	3.56275	High	3.49862	0
	EMQPTHPIR	10	2	2	P31946;P63104	M2(Oxidation)	1124.55	3.27596e+06	834173	827586	0	0.01717	High	1.63835	High	1.81793	High	1.88823	0
	QTTVSNSQQAYQEAFEISK	2	1	1	P31946		2159.04	0	2.43353e+06	2.90248e+06	0	3.077e-16			High	5.70573	High	6.43796	0
	YDDMAAAMK	1	2	2	P31946;P61981		1015.43	0	0	0	0	0.004435					High	2.22169	0
	YLSEVASGDNK	7	1	1	P31946		1182.57	5.81207e+06	1.54358e+07	12278913	0.002	0.05973	High	2.90767	High	2.93136	High	3.09834	0
P31150	Rab GDP dissociation inhibitor alpha OS=Homo sapiens OX=9606 GN=GDI1 PE=1 SV=2 - [GDIA_HUMAN]	24.61	1	5	9	43	1.58957e+07	2.13186e+07	1.89344e+07	39.0975	15.44	5	10	53.6755	21.7	8	17	53.0719	22.37	8	16	447	50.5501	5.13525
	Sequence	# PSMs	# Proteins	# Protein Groups	Protein Group Accessions	Modifications	MH+ [Da]	A5: Area	B5: Area	C5: Area	q-Value	PEP	A2	XCorr A2	B2	XCorr B2	C2	XCorr C2	# Missed Cleavages
	TDDYLDQPCLETVNR	6	1	1	P31150	C9(Carbamidomethyl)	1838.83	4.80058e+06	6156331	7.23468e+06	0	1.052e-13	High	5.33004	High	5.31094	High	5.53571	0
	NTNDANSCQIIIPQNQVNR	11	2	2	P31150;P50395	C8(Carbamidomethyl)	2199.08	3.34645e+07	3.51244e+07	3.33365e+07	0	6.711e-06	High	4.2371	High	4.34993	High	4.31225	0
	FQLLEGPPESMGR	3	1	1	P31150		1460.73	6.35049e+06	0	7.79829e+06	0	7.71e-05	High	3.92757			High	4.18894	0
	TFEGVDPQTTSMR	3	1	1	P31150		1468.68	7.87216e+06	1.08389e+07	1.13966e+07	0	0.0004031	High	3.84377	High	3.9325	High	3.8908	0
	DWNVDLIPK	10	2	2	P31150;P50395		1099.58	5.80872e+06	7.55049e+06	6.10286e+06	0	0.00516	High	3.07852	High	3.22817	High	3.0473	0
	QLICDPSYIPDR	3	1	1	P31150	C4(Carbamidomethyl)	1476.72	0	1.08401e+07	1.20701e+07	0	0.01117			High	3.36324	High	3.28628	0
	MLLYTEVTR	2	2	2	P31150;P50395		1125.6	0	6.33109e+06	6.38041e+06	0	1.113e-05			High	2.78778	High	2.79946	0
	IICILSHPIK	4	1	1	P31150	C3(Carbamidomethyl)	1193.71	0	6.82499e+06	6.61539e+06	0	8.834e-05			High	1.57009	High	1.97784	0
	FLMANGQLVK	1	2	2	P31150;P50395		1120.62	0	1.79914e+07	0	0.002	0.04458			High	2.83752			0
P30101	Protein disulfide-isomerase A3 OS=Homo sapiens OX=9606 GN=PDIA3 PE=1 SV=4 - [PDIA3_HUMAN]	34.85	1	14	14	82	5.84568e+07	8.25535e+07	6.52425e+07	106.113	32.87	13	31	84.5877	25.35	11	26	85.2025	25.54	11	25	505	56.7468	6.354
	Sequence	# PSMs	# Proteins	# Protein Groups	Protein Group Accessions	Modifications	MH+ [Da]	A5: Area	B5: Area	C5: Area	q-Value	PEP	A2	XCorr A2	B2	XCorr B2	C2	XCorr C2	# Missed Cleavages
	LSKDPNIVIAK	4	1	1	P30101		1197.73	2.35104e+07	0	2.4524e+07	0	0.0001012	High	4.82449			High	4.69004	1
	MDATANDVPSPYEVR	7	1	1	P30101		1664.77	2.22936e+07	2.32659e+07	21068184	0	3.697e-06	High	4.77446	High	5.23939	High	5.23887	0
	ELSDFISYLQR	6	1	1	P30101		1370.7	2.59796e+06	1.23762e+06	1.22732e+06	0	0.0002216	High	4.13261	High	3.88554	High	3.84798	0
	FLQDYFDGNLK	10	1	1	P30101		1359.67	4.16329e+06	5.09762e+06	4.2142e+06	0	0.0003565	High	4.05145	High	3.49031	High	3.88584	0
	EATNPPVIQEEKPK	7	1	1	P30101		1579.84	6.21338e+06	8.35428e+07	6.7595e+06	0	0.001121	High	3.93006	High	3.88642	High	3.68712	0
	YGVSGYPTLK	11	1	1	P30101		1084.57	8.0958e+07	8.56839e+07	9.03531e+07	0	0.006027	High	3.62663	High	3.56928	High	3.43534	0
	FIQENIFGICPHMTEDNKDLIQGK	1	1	1	P30101	C10(Carbamidomethyl)	2847.4	789819	0	0	0	0.006312	High	3.57754					1
	DLLIAYYDVDYEK	1	1	1	P30101		1619.79	334486	0	0	0	0.004909	High	3.48422					0
	GFPTIYFSPANK	8	1	1	P30101		1341.69	1.02071e+07	1.38256e+07	1.34918e+07	0	0.002626	High	3.46726	High	3.30193	High	3.10505	0
	SEPIPESNDGPVK	9	1	1	P30101		1368.67	70902032	7.84339e+07	7.67585e+07	0	0.01156	High	3.27975	High	3.04078	High	2.70421	0
	DGEEAGAYDGPR	5	1	1	P30101		1236.52	0	2.64325e+07	2.8616e+07	0	0.0009385	High	3.03139	High	3.75662	High	3.67738	0
	FVMQEEFSR	3	1	1	P30101		1172.54	1.99201e+07	2.11581e+07	2.25726e+07	0	0.001767	High	3.02497	High	3.04133	High	2.94542	0
	LAPEYEAAATR	8	1	1	P30101		1191.61	1.64014e+07	2.04017e+07	20564277	0	0.005687	High	2.74649	High	2.67346	High	2.85077	0
	MDATANDVPSPYEVR	1	1	1	P30101	M1(Oxidation)	1680.77	0	2.41136e+06	0	0	0.004282			High	3.5058			0
	TADGIVSHLK	1	1	1	P30101		1040.58	0	7.69575e+06	0	0.001	0.01677			High	2.75544			0
P30086	Phosphatidylethanolamine-binding protein 1 OS=Homo sapiens OX=9606 GN=PEBP1 PE=1 SV=3 - [PEBP1_HUMAN]	31.02	1	4	4	29	2.30334e+07	2.90721e+07	2.85011e+07	46.9911	26.2	3	10	45.2035	26.2	3	9	48.3142	31.02	4	10	187	21.0437	7.53271
	Sequence	# PSMs	# Proteins	# Protein Groups	Protein Group Accessions	Modifications	MH+ [Da]	A5: Area	B5: Area	C5: Area	q-Value	PEP	A2	XCorr A2	B2	XCorr B2	C2	XCorr C2	# Missed Cleavages
	GNDISSGTVLSDYVGSGPPK	10	1	1	P30086		1949.96	1.32227e+07	1.85328e+07	2.00005e+07	0	2.52e-08	High	6.68058	High	7.16888	High	6.8303	0
	LYTLVLTDPDAPSR	7	1	1	P30086		1560.83	1.77497e+07	2.58956e+07	2.4759e+07	0	2.546e-05	High	4.7501	High	5.07764	High	4.85055	0
	NRPTSISWDGLDSGK	11	1	1	P30086		1632.81	3.81279e+07	4.27878e+07	4.07437e+07	0	5.2e-07	High	3.95446	High	4.17964	High	4.05562	0
	CDEPILSNR	1	1	1	P30086	C1(Carbamidomethyl)	1103.52	0	0	0	0.003	0.03113					High	2.43641	0
P30046	D-dopachrome decarboxylase OS=Homo sapiens OX=9606 GN=DDT PE=1 SV=3 - [DOPD_HUMAN]	19.49	1	2	2	29	3.89998e+06	3.82698e+06	3.02542e+06	32.3432	19.49	2	9	34.5341	19.49	2	10	33.8679	19.49	2	10	118	12.7037	7.29834
	Sequence	# PSMs	# Proteins	# Protein Groups	Protein Group Accessions	Modifications	MH+ [Da]	A5: Area	B5: Area	C5: Area	q-Value	PEP	A2	XCorr A2	B2	XCorr B2	C2	XCorr C2	# Missed Cleavages
	SHSAHFFEFLTK	19	1	1	P30046		1450.72	6.18034e+06	5.6627e+06	4.08277e+06	0	4.932e-06	High	4.71569	High	4.43183	High	4.63383	0
	FFPLESWQIGK	10	1	1	P30046		1351.71	1.61962e+06	1.99126e+06	1.96807e+06	0	0.004277	High	2.8661	High	3.06447	High	2.72295	0
P30044	Peroxiredoxin-5, mitochondrial OS=Homo sapiens OX=9606 GN=PRDX5 PE=1 SV=4 - [PRDX5_HUMAN]	15.89	1	2	2	3	0	3.6158e+06	2.36137e+06		0				0			9.92341	15.89	2	3	214	22.0725	8.70459
	Sequence	# PSMs	# Proteins	# Protein Groups	Protein Group Accessions	Modifications	MH+ [Da]	A5: Area	B5: Area	C5: Area	q-Value	PEP	A2	XCorr A2	B2	XCorr B2	C2	XCorr C2	# Missed Cleavages
	GVLFGVPGAFTPGCSK	2	1	1	P30044	C14(Carbamidomethyl)	1593.82	0	0	2.94946e+06	0	0.002117					High	3.60918	0
	VGDAIPAVEVFEGEPGNK	1	1	1	P30044		1827.93	0	0	1.77328e+06	0.002	0.01857					High	3.11989	0
P30041	Peroxiredoxin-6 OS=Homo sapiens OX=9606 GN=PRDX6 PE=1 SV=3 - [PRDX6_HUMAN]	28.13	1	5	5	21	2.37408e+07	2.60293e+07	2.6815e+07	20.5425	23.66	4	6	26.5775	28.13	5	8	24.2244	23.66	4	7	224	25.0192	6.37939
	Sequence	# PSMs	# Proteins	# Protein Groups	Protein Group Accessions	Modifications	MH+ [Da]	A5: Area	B5: Area	C5: Area	q-Value	PEP	A2	XCorr A2	B2	XCorr B2	C2	XCorr C2	# Missed Cleavages
	DINAYNCEEPTEK	6	1	1	P30041	C7(Carbamidomethyl)	1582.68	1.75411e+07	1.96274e+07	19582720	0	9.603e-05	High	4.02968	High	4.27526	High	3.84068	0
	DGDSVMVLPTIPEEEAK	7	1	1	P30041		1829.9	2.07897e+06	2.96578e+06	3.06058e+06	0	0.0007129	High	3.66645	High	4.2983	High	3.89026	0
	LSILYPATTGR	3	1	1	P30041		1191.68	2.19599e+07	2.5229e+07	2.6435e+07	0	2.535e-06	High	3.45288	High	3.45272	High	3.47301	0
	DFTPVCTTELGR	4	1	1	P30041	C6(Carbamidomethyl)	1395.67	3.17213e+07	33231310	3.44273e+07	0	0.003185	High	3.01949	High	2.70173	High	2.86379	0
	VVFVFGPDKK	1	1	1	P30041		1135.65	0	4.58715e+06	0	0.001	0.01849			High	2.25132			1
P30040	Endoplasmic reticulum resident protein 29 OS=Homo sapiens OX=9606 GN=ERP29 PE=1 SV=4 - [ERP29_HUMAN]	9.58	1	2	2	8	1.93511e+06	2.01122e+06	2.13914e+06	7.76294	9.58	2	2	11.1372	9.58	2	3	10.7168	9.58	2	3	261	28.9752	7.31299
	Sequence	# PSMs	# Proteins	# Protein Groups	Protein Group Accessions	Modifications	MH+ [Da]	A5: Area	B5: Area	C5: Area	q-Value	PEP	A2	XCorr A2	B2	XCorr B2	C2	XCorr C2	# Missed Cleavages
	DGDFENPVPYTGAVK	3	1	1	P30040		1608.77	2.33893e+06	2.04551e+06	2.52156e+06	0	0.0007714	High	4.53971	High	4.45862	High	4.14229	0
	SLNILTAFQK	5	1	1	P30040		1134.66	1.5313e+06	1.97694e+06	1.75672e+06	0	0.005445	High	3.22323	High	3.35385	High	3.34731	0
P29966	Myristoylated alanine-rich C-kinase substrate OS=Homo sapiens OX=9606 GN=MARCKS PE=1 SV=4 - [MARCS_HUMAN]	44.88	1	7	7	51	1.86914e+07	2.0692e+07	1.9225e+07	76.514	30.42	5	16	81.6519	44.88	7	17	88.2139	44.88	7	18	332	31.5359	4.44971
	Sequence	# PSMs	# Proteins	# Protein Groups	Protein Group Accessions	Modifications	MH+ [Da]	A5: Area	B5: Area	C5: Area	q-Value	PEP	A2	XCorr A2	B2	XCorr B2	C2	XCorr C2	# Missed Cleavages
	EAGEGGEAEAPAAEGGK	12	1	1	P29966		1529.68	2.14327e+06	3.93431e+06	2.54501e+06	0	4.357e-06	High	5.90564	High	5.52133	High	5.51642	0
	GEAAAERPGEAAVASSPSK	7	1	1	P29966		1784.89	2.92633e+07	3.21093e+07	3.17596e+07	0	4.896e-14	High	5.4544	High	5.5514	High	5.62097	0
	GEPAAAAAPEAGASPVEK	6	1	1	P29966		1622.81	2.30528e+07	2.40604e+07	22041541	0	1.558e-13	High	5.21912	High	5.27807	High	5.30915	0
	EAPAEGEAAEPGSPTAAEGEAASAASSTSSPK	5	1	1	P29966		2915.32	3.75819e+06	5.90631e+06	3.87378e+06	0	0.0001214	High	4.72904	High	5.85845	High	5.06644	0
	VNGDASPAAAESGAK	14	1	1	P29966		1344.65	1.03487e+06	1.70058e+06	1417951	0	7.409e-10	High	4.05509	High	4.23502	High	4.33972	0
	EELQANGSAPAADKEEPAAAGSGAASPSAAEK	3	1	1	P29966		2982.41	0	2.56851e+06	2.64976e+06	0	2.676e-05			High	7.80617	High	7.51774	1
	AEDGATPSPSNETPKK	4	1	1	P29966		1628.78	0	2.58596e+06	2.1597e+06	0	0.004714			High	3.19612	High	2.90372	1
P29401	Transketolase OS=Homo sapiens OX=9606 GN=TKT PE=1 SV=3 - [TKT_HUMAN]	14.29	1	5	5	34	2.29671e+07	2.45995e+07	2.46767e+07	41.7133	14.29	5	11	51.5029	14.29	5	12	48.9126	12.36	4	11	623	67.8347	7.66455
	Sequence	# PSMs	# Proteins	# Protein Groups	Protein Group Accessions	Modifications	MH+ [Da]	A5: Area	B5: Area	C5: Area	q-Value	PEP	A2	XCorr A2	B2	XCorr B2	C2	XCorr C2	# Missed Cleavages
	TSRPENAIIYNNNEDFQVGQAK	6	1	1	P29401		2508.22	1.29289e+07	1.33886e+07	1.44111e+07	0	5.195e-08	High	6.79268	High	6.4373	High	6.23448	0
	ILATPPQEDAPSVDIANIR	11	1	1	P29401		2020.08	4.63451e+06	8.3489e+06	9.09797e+06	0	5.176e-13	High	4.90858	High	5.29228	High	5.43671	0
	SVPTSTVFYPSDGVATEK	8	1	1	P29401		1884.93	1.76965e+07	2.0465e+07	1.93123e+07	0	1.761e-06	High	4.13079	High	4.17046	High	4.07976	0
	LGQSDPAPLQHQMDIYQK	7	1	1	P29401		2069.03	3.82759e+07	3.80061e+07	4.03065e+07	0	1.111e-06	High	2.98762	High	3.2998	High	3.41369	0
	VLDPFTIKPLDR	2	1	1	P29401		1413.82	1.28884e+07	1.53275e+07	0	0.002	0.05077	High	1.48411	High	1.15246			0
P28074	Proteasome subunit beta type-5 OS=Homo sapiens OX=9606 GN=PSMB5 PE=1 SV=3 - [PSB5_HUMAN]	9.51	1	2	2	4	3.5194e+06	5.98696e+06	6.14355e+06		0			6.9206	9.51	2	2	6.80796	9.51	2	2	263	28.4622	6.91748
	Sequence	# PSMs	# Proteins	# Protein Groups	Protein Group Accessions	Modifications	MH+ [Da]	A5: Area	B5: Area	C5: Area	q-Value	PEP	A2	XCorr A2	B2	XCorr B2	C2	XCorr C2	# Missed Cleavages
	ATAGAYIASQTVK	2	1	1	P28074		1280.69	0	4.61255e+06	4.64622e+06	0	0.002816			High	4.25122	High	4.17094	0
	VSSDNVADLHEK	2	1	1	P28074		1313.64	0	7.36137e+06	7.64087e+06	0	0.003879			High	2.66939	High	2.63702	0
P28070	Proteasome subunit beta type-4 OS=Homo sapiens OX=9606 GN=PSMB4 PE=1 SV=4 - [PSB4_HUMAN]	9.09	1	2	2	4	5.17846e+06	7.60575e+06	7.32688e+06		0			6.53133	9.09	2	2	6.40986	9.09	2	2	264	29.1855	5.97314
	Sequence	# PSMs	# Proteins	# Protein Groups	Protein Group Accessions	Modifications	MH+ [Da]	A5: Area	B5: Area	C5: Area	q-Value	PEP	A2	XCorr A2	B2	XCorr B2	C2	XCorr C2	# Missed Cleavages
	TQNPMVTGTSVLGVK	2	1	1	P28070		1531.83	0	6.15755e+06	5.6055e+06	0	0.0001813			High	4.31995	High	4.14124	0
	FQIATVTEK	2	1	1	P28070		1036.57	0	9.05395e+06	9.04827e+06	0.002	0.01965			High	2.21139	High	2.26862	0
P27816	Microtubule-associated protein 4 OS=Homo sapiens OX=9606 GN=MAP4 PE=1 SV=3 - [MAP4_HUMAN]	3.91	1	3	3	7	0	4.67927e+06	5.48306e+06		0			13.7893	3.91	3	4	9.87731	2.69	2	3	1152	120.93	5.42725
	Sequence	# PSMs	# Proteins	# Protein Groups	Protein Group Accessions	Modifications	MH+ [Da]	A5: Area	B5: Area	C5: Area	q-Value	PEP	A2	XCorr A2	B2	XCorr B2	C2	XCorr C2	# Missed Cleavages
	DMAQLPETEIAPAK	1	1	1	P27816		1513.76	0	2.27677e+06	0	0.001	0.0171			High	4.53437			0
	VGSLDNVGHLPAGGAVK	4	1	1	P27816		1590.87	0	9.61789e+06	8.87257e+06	0.001	0.01344			High	3.17487	High	3.32815	0
	NVVLPTETEVAPAK	2	1	1	P27816		1467.81	0	2.14313e+06	2.09355e+06	0.004	0.03908			High	3.15518	High	3.39557	0
P27797	Calreticulin OS=Homo sapiens OX=9606 GN=CALR PE=1 SV=1 - [CALR_HUMAN]	26.38	1	6	6	62	7.36566e+07	8.28161e+07	7.89537e+07	104.722	26.38	6	27	67.5858	15.35	4	17	67.6471	15.35	4	18	417	48.1118	4.43701
	Sequence	# PSMs	# Proteins	# Protein Groups	Protein Group Accessions	Modifications	MH+ [Da]	A5: Area	B5: Area	C5: Area	q-Value	PEP	A2	XCorr A2	B2	XCorr B2	C2	XCorr C2	# Missed Cleavages
	HEQNIDCGGGYVK	21	1	1	P27797	C7(Carbamidomethyl)	1476.66	3.61946e+07	4.53586e+07	4.31871e+07	0	1.064e-07	High	4.98957	High	4.88879	High	4.98924	0
	IDDPTDSKPEDWDKPEHIPDPDAK	11	1	1	P27797		2760.27	1.91431e+07	5.53922e+07	5.35867e+07	0	0.0001615	High	4.71964	High	4.75894	High	4.17644	0
	IDNSQVESGSLEDDWDFLPPKK	6	1	1	P27797		2519.21	2.52401e+06	0	0	0	0.0006794	High	4.6317					1
	IKDPDASKPEDWDER	14	1	1	P27797		1800.85	1.3632e+08	1.38577e+08	131559570	0	0.0003269	High	4.38924	High	4.53358	High	3.94482	1
	EQFLDGDGWTSR	9	1	1	P27797		1410.63	48455307	5.44792e+07	51714679	0	0.0002139	High	3.70356	High	3.91243	High	3.70581	0
	KPEDWDEEMDGEWEPPVIQNPEYK	1	1	1	P27797		2960.31	937342	0	0	0	0.01187	High	3.40254					0
P27695	DNA-(apurinic or apyrimidinic site) endonuclease OS=Homo sapiens OX=9606 GN=APEX1 PE=1 SV=2 - [APEX1_HUMAN]	8.49	1	2	2	3	4.19933e+06	5.88642e+06	6.23244e+06	9.29811	8.49	2	3		0				0			318	35.5322	8.11865
	Sequence	# PSMs	# Proteins	# Protein Groups	Protein Group Accessions	Modifications	MH+ [Da]	A5: Area	B5: Area	C5: Area	q-Value	PEP	A2	XCorr A2	B2	XCorr B2	C2	XCorr C2	# Missed Cleavages
	EAAGEGPALYEDPPDQK	1	1	1	P27695		1786.83	2.54808e+06	0	0	0	0.0007311	High	4.30329					0
	ICSWNVDGLR	2	1	1	P27695	C2(Carbamidomethyl)	1219.6	5.85058e+06	0	0	0	0.001284	High	2.56532					0
P26885	Peptidyl-prolyl cis-trans isomerase FKBP2 OS=Homo sapiens OX=9606 GN=FKBP2 PE=1 SV=2 - [FKBP2_HUMAN]	18.31	1	2	2	5	6.87965e+06	6.43446e+06	5.82439e+06		0			12.6791	18.31	2	3	7.25764	18.31	2	2	142	15.6393	9.12939
	Sequence	# PSMs	# Proteins	# Protein Groups	Protein Group Accessions	Modifications	MH+ [Da]	A5: Area	B5: Area	C5: Area	q-Value	PEP	A2	XCorr A2	B2	XCorr B2	C2	XCorr C2	# Missed Cleavages
	GWDQGLLGMCEGEK	3	1	1	P26885	C10(Carbamidomethyl)	1579.7	0	3.24493e+06	3.1528e+06	0	1.34e-05			High	5.40525	High	4.79367	0
	LVIPSELGYGER	2	1	1	P26885		1332.73	0	9.624e+06	8.49597e+06	0	0.001384			High	2.53563	High	2.46396	0
P26641	Elongation factor 1-gamma OS=Homo sapiens OX=9606 GN=EEF1G PE=1 SV=3 - [EF1G_HUMAN]	5.49	1	3	3	15	2.03548e+07	2.26406e+07	2.30829e+07	10.0112	5.49	3	4	13.5642	5.49	2	4	18.5092	5.49	3	7	437	50.0871	6.66846
	Sequence	# PSMs	# Proteins	# Protein Groups	Protein Group Accessions	Modifications	MH+ [Da]	A5: Area	B5: Area	C5: Area	q-Value	PEP	A2	XCorr A2	B2	XCorr B2	C2	XCorr C2	# Missed Cleavages
	KLDPGSEETQTLVR	8	1	1	P26641		1572.83	3.20865e+07	3.71523e+07	3.69678e+07	0	4.742e-05	High	3.84636	High	4.17595	High	4.03698	1
	LDPGSEETQTLVR	2	1	1	P26641		1444.73	8.64789e+06	0	8.67038e+06	0	5.961e-05	High	2.4839			High	2.78488	0
	STFVLDEFKR	5	1	1	P26641		1241.66	2.03301e+07	8.12904e+06	2.36106e+07	0	3.502e-05	High	1.62235	High	2.56431	High	2.90886	1
P26447	Protein S100-A4 OS=Homo sapiens OX=9606 GN=S100A4 PE=1 SV=1 - [S10A4_HUMAN]	19.8	1	2	2	10	1.98859e+07	2.72052e+07	2.13328e+07	9.42997	19.8	2	4		0			9.75697	19.8	2	6	101	11.7207	6.11279
	Sequence	# PSMs	# Proteins	# Protein Groups	Protein Group Accessions	Modifications	MH+ [Da]	A5: Area	B5: Area	C5: Area	q-Value	PEP	A2	XCorr A2	B2	XCorr B2	C2	XCorr C2	# Missed Cleavages
	ALDVMVSTFHK	5	1	1	P26447		1247.65	2.6585e+07	0	2.63397e+07	0	0.01198	High	2.46682			High	2.53557	0
	ALDVMVSTFHK	2	1	1	P26447	M5(Oxidation)	1263.65	0	0	4.00206e+06	0.001	0.01417					High	1.88246	0
	LMSNLDSNR	1	1	1	P26447		1049.51	0	0	1.6326e+07	0.002	0.01615					High	2.66668	0
	LMSNLDSNR	2	1	1	P26447	M2(Oxidation)	1065.5	1.31867e+07	0	0	0.003	0.08171	High	2.43724					0
P26038	Moesin OS=Homo sapiens OX=9606 GN=MSN PE=1 SV=3 - [MOES_HUMAN]	6.59	1	3	4	30	4.68664e+06	7.81819e+06	7.29902e+06	22.4346	4.85	3	9	26.3739	6.59	4	10	27.4754	6.59	4	11	577	67.7778	6.40479
	Sequence	# PSMs	# Proteins	# Protein Groups	Protein Group Accessions	Modifications	MH+ [Da]	A5: Area	B5: Area	C5: Area	q-Value	PEP	A2	XCorr A2	B2	XCorr B2	C2	XCorr C2	# Missed Cleavages
	IGFPWSEIR	17	2	2	P15311;P26038		1104.59	6.78806e+06	9.94087e+06	8.9775e+06	0	2.758e-05	High	2.85322	High	2.97512	High	2.8524	0
	AQMVQEDLEK	5	1	1	P26038		1190.58	3199745	4.14415e+06	0	0	0.00379	High	2.68179	High	2.80678	High	2.91812	0
	ALTSELANAR	2	1	1	P26038		1045.57	0	7606586	0	0	0.006524			High	2.93505	High	2.77491	0
	EDAVLEYLK	6	1	1	P26038		1079.57	4.07211e+06	5.9071e+06	5.62054e+06	0.001	0.02449	High	2.15664	High	2.01597	High	2.00678	0
P25789	Proteasome subunit alpha type-4 OS=Homo sapiens OX=9606 GN=PSMA4 PE=1 SV=1 - [PSA4_HUMAN]	9.96	1	2	2	8	4.1689e+06	4.3133e+06	4.15593e+06	8.67108	9.96	2	2	11.8346	9.96	2	3	11.5011	9.96	2	3	261	29.4652	7.72314
	Sequence	# PSMs	# Proteins	# Protein Groups	Protein Group Accessions	Modifications	MH+ [Da]	A5: Area	B5: Area	C5: Area	q-Value	PEP	A2	XCorr A2	B2	XCorr B2	C2	XCorr C2	# Missed Cleavages
	ATCIGNNSAAAVSMLK	3	1	1	P25789	C3(Carbamidomethyl)	1607.8	6.75911e+06	6.89404e+06	6.59513e+06	0	8.349e-07	High	5.07576	High	4.82317	High	4.8417	0
	LLDEVFFSEK	5	1	1	P25789		1226.64	1.57869e+06	1.73256e+06	1.71673e+06	0	0.0006328	High	3.59533	High	3.58335	High	3.41123	0
P25788	Proteasome subunit alpha type-3 OS=Homo sapiens OX=9606 GN=PSMA3 PE=1 SV=2 - [PSA3_HUMAN]	8.63	1	2	2	2	8.87554e+06	1.19008e+07	1.12458e+07		0				0			6.57223	8.63	2	2	255	28.4151	5.32568
	Sequence	# PSMs	# Proteins	# Protein Groups	Protein Group Accessions	Modifications	MH+ [Da]	A5: Area	B5: Area	C5: Area	q-Value	PEP	A2	XCorr A2	B2	XCorr B2	C2	XCorr C2	# Missed Cleavages
	AVENSSTAIGIR	1	1	1	P25788		1217.66	0	0	1.19095e+07	0	1.207e-07					High	3.79236	0
	SNFGYNIPLK	1	1	1	P25788		1152.61	0	0	1.0582e+07	0	0.003546					High	2.77987	0
P25786	Proteasome subunit alpha type-1 OS=Homo sapiens OX=9606 GN=PSMA1 PE=1 SV=1 - [PSA1_HUMAN]	10.27	1	2	2	6	9.22578e+06	1.6982e+07	1.736e+07	13.1775	10.27	2	4		0			6.77805	10.27	2	2	263	29.5369	6.60986
	Sequence	# PSMs	# Proteins	# Protein Groups	Protein Group Accessions	Modifications	MH+ [Da]	A5: Area	B5: Area	C5: Area	q-Value	PEP	A2	XCorr A2	B2	XCorr B2	C2	XCorr C2	# Missed Cleavages
	NQYDNDVTVWSPQGR	3	1	1	P25786		1778.82	1.11496e+06	0	0	0	1.664e-08	High	3.62365			High	3.71053	0
	ETLPAEQDLTTK	3	1	1	P25786		1345.69	1.73366e+07	0	1.736e+07	0	0.0001545	High	2.97382			High	3.06752	0
P24821	Tenascin OS=Homo sapiens OX=9606 GN=TNC PE=1 SV=3 - [TENA_HUMAN]	19.76	1	29	29	118	44543890	5.08605e+07	4.89556e+07	158.199	18.45	27	44	140.225	14.86	23	39	133.868	12.63	19	35	2201	240.7	4.89404
	Sequence	# PSMs	# Proteins	# Protein Groups	Protein Group Accessions	Modifications	MH+ [Da]	A5: Area	B5: Area	C5: Area	q-Value	PEP	A2	XCorr A2	B2	XCorr B2	C2	XCorr C2	# Missed Cleavages
	CICNEGYSGEDCSEVSPPK	1	1	1	P24821	C1(Carbamidomethyl); C3(Carbamidomethyl); C12(Carbamidomethyl)	2187.87	3.94975e+06	0	0	0	6.462e-07	High	5.88805					0
	LPVGSQCSVDLESASGEK	3	1	1	P24821	C7(Carbamidomethyl)	1862.89	3.63438e+06	3.70369e+06	3.9829e+06	0	1.961e-15	High	5.37898	High	5.50474	High	5.84182	0
	SQTVSAIATTAMGSPK	4	1	1	P24821		1549.8	5.24454e+06	6.19562e+06	5.68966e+06	0	2.616e-13	High	5.09358	High	5.21709	High	5.69034	0
	EQCTAGAGCCLQPATGR	3	1	1	P24821	C3(Carbamidomethyl); C9(Carbamidomethyl); C10(Carbamidomethyl)	1836.79	5.6088e+06	7.41198e+06	7.3645e+06	0	3.682e-15	High	5.06791	High	4.78787	High	5.24448	0
	ITYVPITGGTPSMVTVDGTK	5	1	1	P24821		2037.07	1.89305e+06	3.33966e+06	3.06993e+06	0	2.449e-05	High	4.94959	High	5.11163	High	4.8526	0
	SFSTFDKDTDSAITNCALSYK	2	1	1	P24821	C16(Carbamidomethyl)	2371.09	5.5504e+06	0	0	0	0.01272	High	4.74668					1
	EEFWLGLDNLNK	3	1	1	P24821		1477.74	1.1827e+06	588541	0	0	8.318e-05	High	4.41986	High	2.57982			0
	CVNGMCVCDDGYTGEDCRDR	3	1	1	P24821	C1(Carbamidomethyl); C6(Carbamidomethyl); C8(Carbamidomethyl); C17(Carbamidomethyl)	2438.9	3.50057e+06	5.17529e+06	3.52232e+06	0	0.0003254	High	4.14435	High	4.8505	High	4.85172	1
	AVDIPGLEAATPYR	8	1	1	P24821		1472.79	0	1.47095e+07	1.44859e+07	0	0.005473	High	4.06469	High	4.15681	High	4.10747	0
	GLEPGQEYNVLLTAEK	9	1	1	P24821		1760.92	7.10752e+06	9.3274e+06	1.00446e+07	0	3.976e-05	High	3.97365	High	4.27939	High	3.75485	0
	DHGETAFAVYDK	6	1	1	P24821		1352.62	1.68449e+07	2.1356e+07	1.73928e+07	0	1.982e-08	High	3.97001	High	4.05708	High	4.10903	0
	ITAQGQYELR	6	1	1	P24821		1178.62	3.37819e+07	4.46306e+07	3.94727e+07	0	0.001616	High	3.94507	High	3.77368	High	3.90003	0
	LLDPQEFTLSGTQR	3	1	1	P24821		1604.84	1.9192e+06	2.23761e+06	2.13403e+06	0	2.249e-05	High	3.8897	High	3.90995	High	3.78468	0
	ETSVEVEWDPLDIAFETWEIIFR	1	1	1	P24821		2824.37	0	0	0	0	0.001527	High	3.74483					0
	ETFTTGLDAPR	6	1	1	P24821		1207.6	3.82157e+07	3.77019e+07	4.11251e+07	0	0.0008031	High	3.74166	High	3.78494	High	3.5167	0
	QSEPLEITLLAPER	10	1	1	P24821		1595.87	1.78477e+06	2.86923e+06	2.40609e+06	0	0.01884	High	3.72529	High	3.69895	High	3.61334	0
	GYDCSDMSCPNDCHQHGR	6	1	1	P24821	C4(Carbamidomethyl); C9(Carbamidomethyl); C13(Carbamidomethyl)	2195.79	5813053	1.68685e+07	1.77461e+07	0	5.383e-10	High	3.63231	High	3.94333	High	4.22148	0
	GHEHSIQFAEMK	3	1	1	P24821		1413.66	1.4125e+07	2.6443e+07	2.24686e+07	0	4.782e-06	High	3.58935	High	3.9053	High	4.33917	0
	REEFWLGLDNLNK	1	1	1	P24821		1633.84	1.22134e+06	0	0	0	0.001613	High	3.34792					1
	LDAPSQIEVK	7	1	1	P24821		1099.6	5.43391e+07	6.07447e+07	5.6923e+07	0	0.001823	High	3.19444	High	3.11145	High	3.33621	0
	YAPISGGDHAEVDVPK	2	1	1	P24821		1654.82	2.77729e+06	3.03569e+06	0	0	2.689e-05	High	3.02533	High	4.40848			0
	CVNGQCVCHEGFMGK	3	1	1	P24821	C1(Carbamidomethyl); C6(Carbamidomethyl); C8(Carbamidomethyl)	1782.73	1.49645e+07	1.71138e+07	1.62045e+07	0	0.001015	High	3.00815	High	3.48542	High	3.41115	0
	FTTDLDSPR	6	1	1	P24821		1051.51	4.10769e+07	47206298	48818668	0	0.001382	High	2.95542	High	2.85988	High	3.01587	0
	GYDCSDMSCPNDCHQHGR	7	1	1	P24821	C4(Carbamidomethyl); M7(Oxidation); C9(Carbamidomethyl); C13(Carbamidomethyl)	2211.78	1.54612e+06	2.6569e+06	2.21256e+06	0	1.401e-12	High	2.94822	High	3.09507	High	3.32315	0
	WQPAIATVDSYVISYTGEK	1	1	1	P24821		2128.07	0	0	0	0	0.01115	High	2.36711					0
	EDKESNPATINAATELDTPK	2	1	1	P24821		2144.05	0	1.61534e+07	1.65716e+07	0	2.278e-10			High	4.94061	High	5.20599	1
	NMNKEDEGEITK	2	1	1	P24821		1407.64	0	1.02544e+06	752393	0	0.009356			High	2.10219	High	2.12841	1
	VATYLPAPEGLK	2	1	1	P24821		1258.72	25067468	2.91725e+07	0	0.001	0.03778	High	2.8062	High	3.041			0
	NMNKEDEGEITK	1	1	1	P24821	M2(Oxidation)	1423.64	1.02316e+06	0	0	0.001	0.03597	High	2.59751					1
	EVIVGPDTTSYSLADLSPSTHYTAK	1	1	1	P24821		2652.31	1.38268e+06	0	0	0.003	0.07672	High	2.71963					0
	AYAAGFGDR	1	1	1	P24821		927.437	0	1762912	0	0.006	0.121			High	2.65198			0
P24593	Insulin-like growth factor-binding protein 5 OS=Homo sapiens OX=9606 GN=IGFBP5 PE=1 SV=1 - [IBP5_HUMAN]	19.85	1	3	3	93	4.99365e+07	6.22749e+07	5.99177e+07	124.502	19.85	3	30	130.951	19.85	3	32	127.184	19.85	3	31	272	30.55	8.20654
	Sequence	# PSMs	# Proteins	# Protein Groups	Protein Group Accessions	Modifications	MH+ [Da]	A5: Area	B5: Area	C5: Area	q-Value	PEP	A2	XCorr A2	B2	XCorr B2	C2	XCorr C2	# Missed Cleavages
	EPGCGCCMTCALAEGQSCGVYTER	5	1	1	P24593	C4(Carbamidomethyl); C6(Carbamidomethyl); C7(Carbamidomethyl); C10(Carbamidomethyl); C18(Carbamidomethyl)	2753.07	8.86052e+06	7.84848e+06	1.05268e+07	0	3.004e-13	High	5.28048	High	4.78258	High	5.51215	0
	ALSMCPPSPLGCELVK	47	1	1	P24593	M4(Oxidation); C5(Carbamidomethyl); C12(Carbamidomethyl)	1774.86	1.91932e+07	2.38264e+07	2.9418e+07	0	2.394e-09	High	4.72126	High	4.75195	High	4.81505	0
	ALSMCPPSPLGCELVK	32	1	1	P24593	C5(Carbamidomethyl); C12(Carbamidomethyl)	1758.87	1.02242e+08	1.42127e+08	1.33506e+08	0	2.785e-10	High	4.68877	High	4.58457	High	4.71029	0
	QDEEKPLHALLHGR	9	1	1	P24593		1642.87	3.87067e+07	3.68492e+07	3.57199e+07	0	0.0001126	High	3.9026	High	3.66813	High	3.37836	0
P24043	Laminin subunit alpha-2 OS=Homo sapiens OX=9606 GN=LAMA2 PE=1 SV=4 - [LAMA2_HUMAN]	4.87	1	11	11	26	3.3588e+06	2.53561e+07	2.56408e+07	18.6267	1.86	5	6	40.7581	4.87	11	12	26.3306	3.24	7	8	3122	343.684	6.40479
	Sequence	# PSMs	# Proteins	# Protein Groups	Protein Group Accessions	Modifications	MH+ [Da]	A5: Area	B5: Area	C5: Area	q-Value	PEP	A2	XCorr A2	B2	XCorr B2	C2	XCorr C2	# Missed Cleavages
	VTADGEQTGQDAER	3	1	1	P24043		1476.66	291392	500929	455313	0	2.36e-11	High	4.23719	High	4.51932	High	4.5513	0
	LVEHVPGQPVR	3	1	1	P24043		1230.7	6.07836e+06	6523466	6.37577e+06	0	0.001256	High	3.39933	High	3.37484	High	3.40888	0
	NTWWQSPSIK	2	1	1	P24043		1246.63	2.19012e+06	2.79357e+06	0	0	0.008769	High	3.32938	High	3.23156			0
	QFGLTTSIPFR	6	1	1	P24043		1266.69	1.80791e+06	2.67856e+06	2.16161e+06	0	0.00176	High	2.68812	High	2.50023	High	2.69892	0
	SGFFNLQEDNWK	2	1	1	P24043		1484.69	663727	896216	0	0	0.0008938	High	2.47872	High	3.53471			0
	CNAGGSFSEVCHSQTGQCECR	2	1	1	P24043	C1(Carbamidomethyl); C11(Carbamidomethyl); C18(Carbamidomethyl); C20(Carbamidomethyl)	2430.94	0	3079069	2.5127e+06	0	5.73e-07			High	5.21888	High	3.89684	0
	LFVGGAPPEFQPSPLR	1	1	1	P24043		1711.92	0	1.9854e+06	0	0	6.091e-05			High	4.02969			0
	VAPQQDDLDSPQQISISNAEAR	2	1	1	P24043		2382.17	0	1.78486e+06	2.05804e+06	0	2.163e-06			High	3.52506	High	3.86415	0
	GCVPCNCNSFGSK	1	1	1	P24043	C2(Carbamidomethyl); C5(Carbamidomethyl); C7(Carbamidomethyl)	1486.6	0	0	0	0.001	0.03813			High	3.12471			0
	AEECYYDENVAR	2	1	1	P24043	C4(Carbamidomethyl)	1518.62	0	6.64658e+07	6.80338e+07	0.001	0.02093			High	2.28738	High	2.26643	0
	IYFGGLPTLR	2	1	1	P24043		1136.65	0	1.35058e+06	1272229	0.003	0.02259			High	2.99688	High	3.02394	0
P23528	Cofilin-1 OS=Homo sapiens OX=9606 GN=CFL1 PE=1 SV=3 - [COF1_HUMAN]	25.3	1	2	2	7	4.12412e+07	8.44087e+07	8.54812e+07	34.7924	25.3	2	7		0				0			166	18.4907	8.08936
	Sequence	# PSMs	# Proteins	# Protein Groups	Protein Group Accessions	Modifications	MH+ [Da]	A5: Area	B5: Area	C5: Area	q-Value	PEP	A2	XCorr A2	B2	XCorr B2	C2	XCorr C2	# Missed Cleavages
	HELQANCYEEVKDR	5	1	1	P23528	C7(Carbamidomethyl)	1790.82	8.23007e+07	0	0	0	3.753e-07	High	6.4093					1
	NIILEEGKEILVGDVGQTVDDPYATFVK	2	1	1	P23528		3062.61	181689	0	0	0.003	0.06312	High	4.13541					1
P23284	Peptidyl-prolyl cis-trans isomerase B OS=Homo sapiens OX=9606 GN=PPIB PE=1 SV=2 - [PPIB_HUMAN]	41.2	1	10	10	104	1.07711e+08	1.2154e+08	1.19652e+08	112.396	41.2	9	33	126.499	41.2	9	34	132.595	41.2	10	37	216	23.7275	9.40771
	Sequence	# PSMs	# Proteins	# Protein Groups	Protein Group Accessions	Modifications	MH+ [Da]	A5: Area	B5: Area	C5: Area	q-Value	PEP	A2	XCorr A2	B2	XCorr B2	C2	XCorr C2	# Missed Cleavages
	DTNGSQFFITTVK	12	1	1	P23284		1457.73	5.16987e+07	5.73751e+07	5.65381e+07	0	9.191e-11	High	5.02843	High	5.04118	High	5.14727	0
	TVDNFVALATGEK	20	1	1	P23284		1364.71	86273740	104772028	99983804	0	7.697e-11	High	4.91724	High	4.88547	High	5.06422	0
	HYGPGWVSMANAGK	11	1	1	P23284		1474.7	4.73319e+07	5.07397e+07	5.16705e+07	0	5.75e-05	High	4.30779	High	4.84949	High	4.30203	0
	VIKDFMIQGGDFTR	5	1	1	P23284		1626.84	2.21719e+07	3.21482e+07	3.06531e+07	0	0.001913	High	4.10116	High	3.26238	High	3.88248	1
	DKPLKDVIIADCGK	7	1	1	P23284	C12(Carbamidomethyl)	1571.85	1.20095e+08	1.25844e+08	1.20076e+08	0	2.212e-06	High	4.04039	High	4.30307	High	4.57487	1
	DFMIQGGDFTR	16	1	1	P23284		1286.59	4.37262e+07	5.23544e+07	5.07835e+07	0	4.928e-07	High	3.53541	High	3.60771	High	3.73925	0
	VLEGMEVVR	13	1	1	P23284		1031.56	1.16765e+08	1.34005e+08	1.38897e+08	0	0.00339	High	3.06615	High	3.05011	High	3.05924	0
	IEVEKPFAIAKE	6	1	1	P23284		1373.77	4.4506e+07	4.37853e+07	4.62818e+07	0	0.001001	High	2.4217	High	3.03953	High	2.81885	1
	IEVEKPFAIAK	13	1	1	P23284		1244.73	3.47869e+07	3.70101e+07	3.57459e+07	0	0.000198	High	2.39959	High	3.6864	High	3.57963	0
	DVIIADCGK	1	1	1	P23284	C7(Carbamidomethyl)	990.496	0	0	1.89595e+07	0.001	0.008036					High	2.39363	0
P23142	Fibulin-1 OS=Homo sapiens OX=9606 GN=FBLN1 PE=1 SV=4 - [FBLN1_HUMAN]	18.92	1	9	9	39	3.62346e+07	4.21711e+07	3.99373e+07	56.3077	18.92	9	15	48.2651	13.09	7	12	50.4344	13.09	7	12	703	77.1624	5.22412
	Sequence	# PSMs	# Proteins	# Protein Groups	Protein Group Accessions	Modifications	MH+ [Da]	A5: Area	B5: Area	C5: Area	q-Value	PEP	A2	XCorr A2	B2	XCorr B2	C2	XCorr C2	# Missed Cleavages
	SQETGDLDVGGLQETDK	6	1	1	P23142		1791.83	1.09149e+07	1.17211e+07	1.2006e+07	0	4.129e-16	High	6.09515	High	6.24263	High	6.6072	0
	CVDVDECAPPAEPCGK	7	1	1	P23142	C1(Carbamidomethyl); C7(Carbamidomethyl); C14(Carbamidomethyl)	1803.75	1.59281e+07	1.90863e+07	17790849	0	5.274e-15	High	4.55818	High	4.28633	High	4.88904	0
	DSSCGTGYELTEDNSCK	3	1	1	P23142	C4(Carbamidomethyl); C16(Carbamidomethyl)	1922.75	2.78921e+06	3651823	3865948	0	7.034e-10	High	4.05563	High	4.57232	High	4.97171	0
	MCVDVNECQR	5	1	1	P23142	C2(Carbamidomethyl); C8(Carbamidomethyl)	1310.53	1.77319e+07	2.82292e+07	2.46667e+07	0	0.0006275	High	3.87093	High	4.02643	High	3.94558	0
	MVQEQCCHSQLEELHCATGISLANEQDR	2	1	1	P23142	C6(Carbamidomethyl); C7(Carbamidomethyl); C16(Carbamidomethyl)	3343.48	0	0	0	0	0.009702	High	3.73739					0
	YMDGMTVGVVR	3	1	1	P23142		1227.59	1.00184e+07	1.35249e+07	1.38228e+07	0	9.334e-05	High	3.43252	High	3.64007	High	3.3556	0
	TGYYFDGISR	6	1	1	P23142		1178.55	4.87455e+07	5.24732e+07	5.34914e+07	0	0.001396	High	3.24199	High	3.35852	High	3.26478	0
	LGESCINTVGSFR	1	1	1	P23142	C5(Carbamidomethyl)	1439.71	4.2771e+06	0	0	0	0.001098	High	3.10724					0
	DCSLPYATESK	6	1	1	P23142	C2(Carbamidomethyl)	1270.57	42226317	4.5811e+07	4.16537e+07	0	0.0001163	High	3.10225	High	2.94645	High	3.34152	0
P22897	Macrophage mannose receptor 1 OS=Homo sapiens OX=9606 GN=MRC1 PE=1 SV=1 - [MRC1_HUMAN]	2.61	1	3	3	7	1.19086e+06	1809697	672360	6.61294	1.85	2	2	7.47714	1.85	2	2	8.95825	1.58	2	3	1456	165.905	6.53662
	Sequence	# PSMs	# Proteins	# Protein Groups	Protein Group Accessions	Modifications	MH+ [Da]	A5: Area	B5: Area	C5: Area	q-Value	PEP	A2	XCorr A2	B2	XCorr B2	C2	XCorr C2	# Missed Cleavages
	YFWTGLSDIQTK	4	1	1	P22897		1458.73	503164	602852	672360	0	0.0001899	High	3.65765	High	3.98697	High	3.24794	0
	YLNWLPGSPSAEPGK	2	1	1	P22897		1615.82	1.87856e+06	3.01654e+06	0	0	0.002195	High	2.95529	High	3.49017			0
	NWGQASLECLR	1	1	1	P22897	C9(Carbamidomethyl)	1333.63	0	0	0	0	0.0003225					High	2.64921	0
P22692	Insulin-like growth factor-binding protein 4 OS=Homo sapiens OX=9606 GN=IGFBP4 PE=1 SV=2 - [IBP4_HUMAN]	10.47	1	2	2	3	5.26959e+07	3.02199e+07	5.26694e+07		0			8.92175	10.47	2	3		0			258	27.9155	7.15186
	Sequence	# PSMs	# Proteins	# Protein Groups	Protein Group Accessions	Modifications	MH+ [Da]	A5: Area	B5: Area	C5: Area	q-Value	PEP	A2	XCorr A2	B2	XCorr B2	C2	XCorr C2	# Missed Cleavages
	CRPPVGCEELVR	2	1	1	P22692	C1(Carbamidomethyl); C7(Carbamidomethyl)	1471.72	0	5.39408e+07	0	0	1.973e-06			High	5.70857			0
	THEDLYIIPIPNCDR	1	1	1	P22692	C13(Carbamidomethyl)	1855.91	0	6.4991e+06	0	0.007	0.1341			High	1.70037			0
P22626	Heterogeneous nuclear ribonucleoproteins A2/B1 OS=Homo sapiens OX=9606 GN=HNRNPA2B1 PE=1 SV=2 - [ROA2_HUMAN]	15.01	1	3	4	7	1.09217e+07	8.64707e+06	8.59561e+06		0			11.0528	15.01	4	5	6.7532	7.37	2	2	353	37.4067	8.95361
	Sequence	# PSMs	# Proteins	# Protein Groups	Protein Group Accessions	Modifications	MH+ [Da]	A5: Area	B5: Area	C5: Area	q-Value	PEP	A2	XCorr A2	B2	XCorr B2	C2	XCorr C2	# Missed Cleavages
	IDTIEIITDR	2	1	1	P22626		1188.65	0	1.38649e+07	1.27522e+07	0	0.0006876			High	3.81585	High	3.74037	0
	LFVGGIKEDTEEHHLR	2	2	2	P09651;P22626		1879.98	0	4.67078e+06	4.43901e+06	0	0.0003994			High	2.6634	High	3.01282	1
	YHTINGHNAEVR	1	1	1	P22626		1410.7	0	2.04622e+06	0	0.003	0.09056			High	2.3617			0
	GFGFVTFDDHDPVDK	2	1	1	P22626		1695.78	0	7.40555e+06	0	0.005	0.1072			High	2.44584			0
P22314	Ubiquitin-like modifier-activating enzyme 1 OS=Homo sapiens OX=9606 GN=UBA1 PE=1 SV=3 - [UBA1_HUMAN]	2.65	1	2	2	2	2.03107e+06	4.59935e+06	5.18099e+06	7.83372	2.65	2	2		0				0			1058	117.774	5.75732
	Sequence	# PSMs	# Proteins	# Protein Groups	Protein Group Accessions	Modifications	MH+ [Da]	A5: Area	B5: Area	C5: Area	q-Value	PEP	A2	XCorr A2	B2	XCorr B2	C2	XCorr C2	# Missed Cleavages
	YDGQVAVFGSDLQEK	1	1	1	P22314		1655.8	629249	0	0	0	0.0001197	High	4.02201					0
	DNPGVVTCLDEAR	1	1	1	P22314	C8(Carbamidomethyl)	1445.67	3.43289e+06	0	0	0	0.01891	High	3.81171					0
P22105	Tenascin-X OS=Homo sapiens OX=9606 GN=TNXB PE=1 SV=5 - [TENX_HUMAN]	14.11	1	36	36	119	5.33597e+07	4.94998e+07	4.78126e+07	140.36	11.26	27	38	151.424	10.67	29	40	154.186	10.7	30	41	4244	458.1	5.17334
	Sequence	# PSMs	# Proteins	# Protein Groups	Protein Group Accessions	Modifications	MH+ [Da]	A5: Area	B5: Area	C5: Area	q-Value	PEP	A2	XCorr A2	B2	XCorr B2	C2	XCorr C2	# Missed Cleavages
	VGGEESEVTVGGLEPGR	3	1	1	P22105		1671.83	5.60843e+06	5693431	5.88442e+06	0	6.364e-06	High	5.01394	High	5.31094	High	5.16423	0
	VRGEESEVTVGGLEPGRK	3	1	1	P22105		1899	6.39457e+06	6.08131e+06	6.31729e+06	0	0.0002881	High	4.96023	High	5.28594	High	5.23984	2
	LGELWVTDPTPDSLR	8	1	1	P22105		1698.88	1.75081e+06	2.33647e+06	2.48843e+06	0	8.849e-05	High	4.9442	High	4.90614	High	4.81307	0
	DAQGQPQAVPVSGDLR	6	1	1	P22105		1637.83	2.04484e+07	2.04185e+07	1.87527e+07	0	0.0001207	High	4.85422	High	4.37771	High	4.78587	0
	DCGEEMQNGAGASR	2	1	1	P22105	C2(Carbamidomethyl)	1481.58	0	0	0	0	3.525e-05	High	4.48635	High	4.84607			0
	LSQLSVTDVTTSSLR	3	1	1	P22105		1606.87	2.03919e+06	2.29888e+06	1.64309e+06	0	8.185e-06	High	4.36721	High	4.31812	High	4.21697	0
	VGGEESEVTVGGLEPGRK	5	1	1	P22105		1799.92	3.53579e+07	36383629	3.69764e+07	0	0.001204	High	4.27283	High	3.96899	High	3.89351	1
	VGPISAVAITAGR	3	1	1	P22105		1211.72	7.44111e+06	8.02914e+06	8.15722e+06	0	8.56e-10	High	4.16617	High	4.11961	High	4.29556	0
	VRGEESEVTVGGLEPGR	3	1	1	P22105		1770.9	1.10024e+07	1.12016e+07	1.12006e+07	0	0.002474	High	4.15812	High	4.99491	High	4.26172	1
	LGPLSAEGTTGLAPAGQTSEESRPR	3	1	1	P22105		2482.27	1.71793e+07	1.83519e+07	1.74383e+07	0	0.001652	High	4.03269	High	4.28953	High	4.11462	0
	DKDGPQVVPVEGHER	1	1	1	P22105		1661.83	9.60394e+06	0	0	0	0.009711	High	3.97652					1
	GEESEVTVGGLEPGR	3	1	1	P22105		1515.74	3.68041e+06	3.8699e+06	3.85296e+06	0	0.0006274	High	3.91434	High	4.41595	High	4.3741	0
	CVCDPGYTGEDCGTR	3	1	1	P22105	C1(Carbamidomethyl); C3(Carbamidomethyl); C12(Carbamidomethyl)	1746.66	2.10386e+06	2.61962e+06	2.65792e+06	0	2.254e-06	High	3.90726	High	4.94988	High	4.70829	0
	YGPLTADGTTAPER	3	1	1	P22105		1448.71	7.96413e+06	8.39336e+06	8.36085e+06	0	0.0002513	High	3.82351	High	3.43959	High	3.61948	0
	VTISGLEPDNK	3	1	1	P22105		1172.62	8.66031e+06	9.9466e+06	9.73239e+06	0	0.01501	High	3.70303	High	4.07456	High	3.99088	0
	LGVLTVTDTTPDSMR	7	1	1	P22105		1605.83	1.08789e+07	1.56012e+07	1.55472e+07	0	2.498e-06	High	3.64751	High	3.7942	High	3.92639	0
	EVTVQGLEPSR	6	1	1	P22105		1214.64	1.31862e+07	1.4651e+07	1.44327e+07	0	0.001118	High	3.56901	High	3.443	High	3.49495	0
	CVCDPGYTGDDCGMR	2	1	1	P22105	C1(Carbamidomethyl); C3(Carbamidomethyl); C12(Carbamidomethyl)	1762.64	1.71809e+06	2.69174e+06	0	0	6.092e-06	High	3.54276	High	4.42464			0
	CVCWPGYTGTDCGSR	1	1	1	P22105	C1(Carbamidomethyl); C3(Carbamidomethyl); C12(Carbamidomethyl)	1775.7	1.43562e+06	0	0	0	0.0001664	High	3.50726					0
	AVAVSGLDPAR	6	1	1	P22105		1055.59	1.38002e+07	1.9718e+07	15072391	0	1.576e-06	High	3.39624	High	3.60495	High	3.8304	0
	FLLFGIQDGK	7	1	1	P22105		1137.64	1.39978e+06	1.85313e+06	1.47804e+06	0	0.0009115	High	3.33605	High	2.9493	High	3.11825	0
	HGPLTADGTTEAR	3	1	1	P22105		1325.65	8.74903e+06	1.71017e+06	2.96606e+06	0	7.582e-05	High	3.21788	High	3.95529	High	3.79934	0
	VNWMPPPSR	2	1	1	P22105		1083.54	0	0	3.75042e+06	0	0.005417	High	3.08173			High	3.06534	0
	VPGHEDGVTISGLEPDHK	1	1	1	P22105		1886.93	49892167	0	0	0	0.0004092	High	3.01374					0
	FDSFTVQYK	11	1	1	P22105		1134.55	74828902	8.22812e+07	77953311	0	0.007152	High	2.91551	High	2.96651	High	2.82978	0
	TLSPVLESPR	3	1	1	P22105		1098.62	2.28107e+07	2.25839e+07	2.36603e+07	0	0.01131	High	2.39136	High	2.30142	High	2.35787	0
	TITTMIDGPQDLR	2	1	1	P22105		1460.75	0	4.29227e+06	4167982	0	8.229e-05			High	4.65344	High	4.24536	0
	CVCNPGYTGEDCGVR	2	1	1	P22105	C1(Carbamidomethyl); C3(Carbamidomethyl); C12(Carbamidomethyl)	1743.69	0	4.39735e+06	3.82894e+06	0	6.442e-12			High	4.50241	High	4.56716	0
	VSYQLADGGEPQSVQVDGQAR	2	1	1	P22105		2204.07	0	2.01335e+06	2.84599e+06	0	8.337e-08			High	4.41052	High	4.92876	0
	FVVSYVSAGNQR	2	1	1	P22105		1326.69	0	5.57556e+06	0	0	2.007e-09			High	2.97722	High	4.31257	0
	CVCEDGYSGEDCGVR	1	1	1	P22105	C1(Carbamidomethyl); C3(Carbamidomethyl); C12(Carbamidomethyl)	1762.66	0	0	2.49786e+06	0	2.576e-06					High	3.91149	0
	YEVTVVSVR	1	1	1	P22105		1051.59	0	0	1.37082e+07	0	0.002113					High	2.34651	0
	DGQPQVVPVEGSLR	1	1	1	P22105		1480.78	0	3.58865e+06	0	0.001	0.02699			High	2.9614			0
	LQVVPVAANQR	2	1	1	P22105		1194.7	0	2.98345e+07	2.85082e+07	0.001	0.01173			High	2.32597	High	2.65167	0
	LQGLIPGAR	3	1	1	P22105		924.567	1.53811e+07	1.67544e+07	1.6497e+07	0.003	0.08044	High	3.19381	High	3.35183	High	3.02264	0
	DCGEEMQNGAGASR	1	1	1	P22105	C2(Carbamidomethyl); M6(Oxidation)	1497.57	86459.3	0	0	0.005	0.09739	High	2.92523					0
	SVTVTPLDAGR	1	1	1	P22105		1115.61	0	0	1.09511e+07	0.006	0.05894					High	2.6845	0
P21980	Protein-glutamine gamma-glutamyltransferase 2 OS=Homo sapiens OX=9606 GN=TGM2 PE=1 SV=2 - [TGM2_HUMAN]	4.8	1	2	2	6	3.35618e+06	2.88872e+06	2.3619e+06		0			11.9908	4.8	2	3	12.4733	4.8	2	3	687	77.2797	5.22412
	Sequence	# PSMs	# Proteins	# Protein Groups	Protein Group Accessions	Modifications	MH+ [Da]	A5: Area	B5: Area	C5: Area	q-Value	PEP	A2	XCorr A2	B2	XCorr B2	C2	XCorr C2	# Missed Cleavages
	VVSGMVNCNDDQGVLLGR	2	1	1	P21980	C8(Carbamidomethyl)	1932.93	0	1.36016e+06	1.19176e+06	0	1.862e-09			High	4.54872	High	5.32666	0
	TVEIPDPVEAGEEVK	4	1	1	P21980		1611.82	0	4.41728e+06	3.53203e+06	0	7.174e-05			High	3.83973	High	3.73308	0
P21810	Biglycan OS=Homo sapiens OX=9606 GN=BGN PE=1 SV=2 - [PGS1_HUMAN]	5.71	1	2	2	13	7.65102e+06	8.98011e+06	7.56567e+06	12.3253	5.71	2	4	16.0156	5.71	2	5	13.1483	5.71	2	4	368	41.6275	7.51807
	Sequence	# PSMs	# Proteins	# Protein Groups	Protein Group Accessions	Modifications	MH+ [Da]	A5: Area	B5: Area	C5: Area	q-Value	PEP	A2	XCorr A2	B2	XCorr B2	C2	XCorr C2	# Missed Cleavages
	IQAIELEDLLR	7	1	1	P21810		1312.75	1.70943e+06	1.82104e+06	1.43107e+06	0	1.24e-07	High	3.15866	High	3.37195	High	3.55304	0
	VVQCSDLGLK	6	1	1	P21810	C4(Carbamidomethyl)	1118.59	1.35926e+07	1.61392e+07	1.37003e+07	0	0.0003081	High	3.08773	High	3.56196	High	3.34633	0
P21333	Filamin-A OS=Homo sapiens OX=9606 GN=FLNA PE=1 SV=4 - [FLNA_HUMAN]	18.7	1	30	33	159	4.31131e+07	6.24103e+07	6.32008e+07	174.659	14.58	24	52	192.195	15.64	29	56	176.275	15.19	28	51	2647	280.564	6.06201
	Sequence	# PSMs	# Proteins	# Protein Groups	Protein Group Accessions	Modifications	MH+ [Da]	A5: Area	B5: Area	C5: Area	q-Value	PEP	A2	XCorr A2	B2	XCorr B2	C2	XCorr C2	# Missed Cleavages
	VQVQDNEGCPVEALVK	8	1	1	P21333	C9(Carbamidomethyl)	1784.9	1.81114e+07	2.01806e+07	20062578	0	8.026e-06	High	6.01716	High	6.04034	High	5.73108	0
	LQVEPAVDTSGVQCYGPGIEGQGVFR	1	1	1	P21333	C14(Carbamidomethyl)	2763.35	534860	0	0	0	0.0001495	High	5.47537					0
	VTAQGPGLEPSGNIANK	10	1	1	P21333		1652.87	5.28631e+07	5.22577e+07	5.3066e+07	0	1.743e-05	High	5.06733	High	5.28016	High	4.90903	0
	VNQPASFAVSLNGAK	5	1	1	P21333		1502.81	8.81848e+06	8.89762e+06	8.63963e+06	0	4.648e-05	High	4.96283	High	5.34629	High	4.95199	0
	GAGTGGLGLAVEGPSEAK	5	1	1	P21333		1570.82	6.5031e+06	8.45099e+06	7.89708e+06	0	3.329e-05	High	4.91279	High	5.70597	High	4.95474	0
	IECDDKGDGSCDVR	10	2	2	P21333;Q14315	C3(Carbamidomethyl); C11(Carbamidomethyl)	1625.66	8.29785e+06	1.55661e+07	1.45762e+07	0	3.176e-05	High	4.21544	High	3.77755	High	3.88333	1
	FGGEHVPNSPFQVTALAGDQPSVQPPLR	2	1	1	P21333		2945.51	1.13627e+06	0	0	0	0.0097	High	4.10808					0
	FNEEHIPDSPFVVPVASPSGDAR	7	1	1	P21333		2467.2	2.82369e+06	1.82399e+06	2.0533e+06	0	0.001592	High	4.07093	High	4.11385	High	3.87553	0
	YGGDEIPFSPYR	12	1	1	P21333		1400.66	3.79924e+07	4.69693e+07	4.54744e+07	0	8.841e-05	High	4.06727	High	3.54446	High	4.01606	0
	THEAEIVEGENHTYCIR	3	1	1	P21333	C15(Carbamidomethyl)	2057.94	2.51325e+06	2.94145e+06	4138097	0	3.318e-11	High	3.65571	High	3.09408	High	4.02702	0
	YAPSEAGLHEMDIR	4	1	1	P21333		1588.75	2.669e+06	3.76565e+07	2.75191e+06	0	1.815e-09	High	3.63306	High	4.26701	High	4.32209	0
	ATCAPQHGAPGPGPADASK	5	1	1	P21333	C3(Carbamidomethyl)	1789.84	8.89609e+06	9.86876e+06	9.56631e+06	0	3.814e-10	High	3.40542	High	4.19438	High	4.41822	0
	LDVQFSGLTK	1	1	1	P21333		1107.61	3.51357e+06	0	0	0	0.002778	High	3.3661					0
	GQHVPGSPFQFTVGPLGEGGAHK	5	2	2	P21333;Q14315		2304.17	0	6.23261e+06	7.45556e+06	0	0.006447	High	3.32957	High	4.37988	High	3.89435	0
	TFSVWYVPEVTGTHK	19	1	1	P21333		1750.89	1.40062e+07	2.14723e+07	1.63629e+07	0	0.001369	High	3.23359	High	3.36491	High	3.15789	0
	AWGPGLEGGVVGK	3	1	1	P21333		1226.66	0	1.61661e+07	1.48166e+07	0	2.297e-05	High	3.01255	High	2.88263	High	3.303	0
	WGDEHIPGSPYR	6	1	1	P21333		1413.66	3.07833e+07	3.25415e+07	28761408	0	2.176e-05	High	2.90198	High	3.03324	High	3.17897	0
	YGGPYHIGGSPFK	3	1	1	P21333		1379.68	1.57893e+07	1.68615e+07	1.60616e+07	0	0.005282	High	2.89898	High	3.06576	High	3.11893	0
	ANLPQSFQVDTSK	7	1	1	P21333		1434.73	0	0	0	0	1.594e-05	High	2.6693	High	2.91339	High	2.95569	0
	ENGVYLIDVK	8	1	1	P21333		1149.62	1.77299e+07	1.94774e+07	1.90332e+07	0	0.007147	High	2.62132	High	3.03356	High	2.88075	0
	VEPGLGADNSVVR	7	1	1	P21333		1312.69	3.84839e+07	4.15149e+07	41375628	0	0.003667	High	2.54548	High	2.04009	High	1.80024	0
	YNEQHVPGSPFTAR	2	1	1	P21333		1602.77	0	2.66008e+06	3.01385e+06	0	0.0005877			High	4.47805	High	3.63506	0
	AYGPGIEPTGNMVK	2	1	1	P21333		1433.72	0	27896379	25016826	0	0.0001371			High	4.02334	High	4.26633	0
	MDCQECPEGYR	2	1	1	P21333	C3(Carbamidomethyl); C6(Carbamidomethyl)	1444.54	0	1.69379e+07	10497415	0	0.0002206			High	3.88398	High	3.71934	0
	TGVAVNKPAEFTVDAK	3	1	1	P21333		1646.89	0	2.12605e+07	1.99204e+07	0	3.625e-08			High	3.5859	High	4.44143	0
	NGHVGISFVPK	2	1	1	P21333		1154.64	0	4.31447e+06	4.70676e+06	0	0.01496			High	3.50091	High	3.22767	0
	YGGQPVPNFPSK	3	1	1	P21333		1290.65	0	88003887	9.1062e+07	0	2.311e-05			High	3.40074	High	3.6994	0
	TGVELGKPTHFTVNAK	4	1	1	P21333		1698.93	1.59312e+07	1.37129e+07	1.46905e+07	0.001	0.01961	High	1.65885	High	3.43783	High	2.14934	0
	CSGPGLSPGMVR	1	1	1	P21333	C1(Carbamidomethyl)	1217.58	0	8.00441e+06	0	0.001	0.02318			High	3.07068			0
	DLAEDAPWK	2	3	3	P21333;O75369;Q14315		1044.51	0	1.09505e+07	1.07398e+07	0.001	0.03873			High	2.48305	High	2.44626	0
	FNGTHIPGSPFK	3	1	1	P21333		1301.67	2.26356e+07	2.30848e+07	2.21444e+07	0.002	0.04618	High	2.31905	High	2.42135	High	2.42133	0
	DKGEYTLVVK	3	1	1	P21333		1151.64	0	17046330	0	0.003	0.02678			High	3.51237	High	3.44176	1
	EGPYSISVLYGDEEVPR	1	1	1	P21333		1909.94	0	0	0	0.005	0.1083	High	2.44019					0
P21291	Cysteine and glycine-rich protein 1 OS=Homo sapiens OX=9606 GN=CSRP1 PE=1 SV=3 - [CSRP1_HUMAN]	16.06	1	2	2	6	4.07141e+06	4.74468e+06	4.86132e+06	5.6854	16.06	2	2	6.26554	16.06	2	2	6.40744	16.06	2	2	193	20.5538	8.57275
	Sequence	# PSMs	# Proteins	# Protein Groups	Protein Group Accessions	Modifications	MH+ [Da]	A5: Area	B5: Area	C5: Area	q-Value	PEP	A2	XCorr A2	B2	XCorr B2	C2	XCorr C2	# Missed Cleavages
	GYGYGQGAGTLSTDKGESLGIK	3	1	1	P21291		2159.07	0	3.94497e+06	4.11041e+06	0	0.0004289	High	3.28338	High	3.58891	High	3.60756	1
	SCFLCMVCK	3	1	1	P21291	C2(Carbamidomethyl); C5(Carbamidomethyl); C8(Carbamidomethyl)	1204.51	4.07141e+06	5.5444e+06	5.61224e+06	0	0.0004046	High	2.40202	High	2.67663	High	2.79988	0
P20908	Collagen alpha-1(V) chain OS=Homo sapiens OX=9606 GN=COL5A1 PE=1 SV=3 - [CO5A1_HUMAN]	8	1	8	9	86	6.85791e+07	7.68812e+07	7.6526e+07	114.095	8	9	34	69.4042	4.68	6	27	65.5972	4.03	5	25	1838	183.447	5.05908
	Sequence	# PSMs	# Proteins	# Protein Groups	Protein Group Accessions	Modifications	MH+ [Da]	A5: Area	B5: Area	C5: Area	q-Value	PEP	A2	XCorr A2	B2	XCorr B2	C2	XCorr C2	# Missed Cleavages
	DLQLCHPDFPDGEYWVDPNQGCSR	4	1	1	P20908	C5(Carbamidomethyl); C22(Carbamidomethyl)	2905.24	3.87281e+06	0	0	0	8.497e-06	High	6.02956					0
	FLGSNDEEMSYDNNPYIR	3	1	1	P20908		2163.94	3.0802e+06	0	0	0	4.14e-06	High	5.29223					0
	VLDFHNLPDGITK	25	1	1	P20908		1468.79	6.51751e+07	8.46676e+07	8.60961e+07	0	0.001739	High	4.64521	High	3.38438	High	4.34861	0
	SPVFLYEDHTGKPGPEDYPLFR	26	1	1	P20908		2564.25	5.82666e+06	5.43623e+06	5.20467e+06	0	0.0008334	High	4.55013	High	3.9267	High	3.10946	0
	ENPGSWFSEFK	12	1	1	P20908		1327.6	7.07728e+06	9.39405e+06	8.64172e+06	0	5.755e-06	High	3.35022	High	3.46511	High	3.66144	0
	TGPIGPQGAPGKPGPDGLR	6	1	1	P20908		1771.95	70466240	72144927	7.09838e+07	0	1.45e-05	High	3.23817	High	2.86937	High	3.34363	0
	TVLEIDTPK	6	1	1	P20908		1015.57	7.00958e+07	7.3831e+07	7.24981e+07	0	0.006741	High	2.67078	High	2.60025	High	2.64467	0
	LGVPGLPGYPGR	2	2	2	P20908;P12107		1182.67	3.02701e+06	3.237e+06	0	0.001	0.01851	High	2.60735	High	2.97147			0
	QLYPASAFPEDFSILTTVK	2	1	1	P20908		2127.12	0	0	0	0.002	0.05533	High	2.16739					0
P20742	Pregnancy zone protein OS=Homo sapiens OX=9606 GN=PZP PE=1 SV=4 - [PZP_HUMAN]	6.34	1	5	8	52	4.3757e+07	4.85364e+07	5.17492e+07	56.5967	6.34	8	20	53.1644	5.4	7	18	46.0183	6.34	8	14	1482	163.76	6.37939
	Sequence	# PSMs	# Proteins	# Protein Groups	Protein Group Accessions	Modifications	MH+ [Da]	A5: Area	B5: Area	C5: Area	q-Value	PEP	A2	XCorr A2	B2	XCorr B2	C2	XCorr C2	# Missed Cleavages
	TLLVEAEGIEQEK	3	1	1	P20742		1458.78	2.16411e+06	3.4916e+06	3.16287e+06	0	6.497e-05	High	4.56958	High	5.19009	High	5.05019	0
	MVSGFIPLKPTVK	10	2	2	P01023;P20742		1416.84	4.14575e+07	4.30874e+07	4.89491e+07	0	0.0002014	High	4.11376	High	3.43666	High	2.12245	0
	IREEGTDLEVTANR	3	1	1	P20742		1602.81	7.3701e+06	7.23011e+06	7.24573e+06	0	0.01008	High	4.04198	High	4.24044	High	3.95215	1
	SSGSLLNNAIK	8	2	2	P01023;P20742		1103.61	3.5052e+07	3.98173e+07	4.16816e+07	0	1.952e-05	High	3.6895	High	3.86874	High	3.8969	0
	ISEITNIVSK	6	1	1	P20742		1103.64	9.91308e+06	1.07225e+07	1.10514e+07	0	0.01249	High	3.43024	High	3.47636	High	3.24183	0
	ATVLNYLPK	17	2	2	P01023;P20742		1018.6	5.47615e+07	62704632	6.46169e+07	0	8.726e-05	High	3.15817	High	3.0777	High	3.23428	0
	IQHPFTVEEFVLPK	2	1	1	P20742		1683.92	3.14412e+06	0	4.16607e+06	0	5.396e-05	High	2.28403			High	3.03108	0
	QTLSWTVTPK	3	1	1	P20742		1160.64	6.9884e+06	8.4132e+06	8664337	0.001	0.02618	High	2.76211	High	3.25981	High	2.94887	0
P20618	Proteasome subunit beta type-1 OS=Homo sapiens OX=9606 GN=PSMB1 PE=1 SV=2 - [PSB1_HUMAN]	12.86	1	2	2	3	9.70511e+06	1.17767e+07	1.11201e+07	8.42323	12.86	2	3		0				0			241	26.4724	8.1333
	Sequence	# PSMs	# Proteins	# Protein Groups	Protein Group Accessions	Modifications	MH+ [Da]	A5: Area	B5: Area	C5: Area	q-Value	PEP	A2	XCorr A2	B2	XCorr B2	C2	XCorr C2	# Missed Cleavages
	NMQNVEHVPLSLDR	2	1	1	P20618		1651.83	1.09064e+07	0	0	0	0.006211	High	3.36624					0
	TVIGCSGFHGDCLTLTK	1	1	1	P20618	C5(Carbamidomethyl); C12(Carbamidomethyl)	1865.89	8.50379e+06	0	0	0.003	0.08199	High	2.7123					0
P19827	Inter-alpha-trypsin inhibitor heavy chain H1 OS=Homo sapiens OX=9606 GN=ITIH1 PE=1 SV=3 - [ITIH1_HUMAN]	3.4	1	2	2	6	7.05455e+06	9.00938e+06	6.65898e+06	14.2434	3.4	2	3	14.3129	3.4	2	3		0			911	101.326	6.78564
	Sequence	# PSMs	# Proteins	# Protein Groups	Protein Group Accessions	Modifications	MH+ [Da]	A5: Area	B5: Area	C5: Area	q-Value	PEP	A2	XCorr A2	B2	XCorr B2	C2	XCorr C2	# Missed Cleavages
	FAHYVVTSQVVNTANEAR	4	1	1	P19827		2006.01	8.83737e+06	1.01041e+07	0	0	8.247e-05	High	5.03999	High	5.17741			0
	QYYEGSEIVVAGR	2	1	1	P19827		1470.73	5.27174e+06	7.91466e+06	0	0	8.864e-05	High	4.28332	High	4.41905			0
P19823	Inter-alpha-trypsin inhibitor heavy chain H2 OS=Homo sapiens OX=9606 GN=ITIH2 PE=1 SV=2 - [ITIH2_HUMAN]	4.12	1	3	3	8	1.3734e+07	2.37433e+07	2.28841e+07	7.99272	4.12	3	4	11.7195	2.75	2	4		0			946	106.397	6.85889
	Sequence	# PSMs	# Proteins	# Protein Groups	Protein Group Accessions	Modifications	MH+ [Da]	A5: Area	B5: Area	C5: Area	q-Value	PEP	A2	XCorr A2	B2	XCorr B2	C2	XCorr C2	# Missed Cleavages
	FYNQVSTPLLR	3	1	1	P19823		1337.73	0	0	0	0	0.01196	High	3.37861	High	3.32182			0
	IQPSGGTNINEALLR	4	1	1	P19823		1582.86	2.22166e+07	2.37433e+07	0	0	0.0001618	High	2.7499	High	2.78022			0
	IYGNQDTSSQLKK	1	1	1	P19823		1481.77	5.25142e+06	0	0	0.004	0.08713	High	1.24162					1
P19801	Amiloride-sensitive amine oxidase [copper-containing] OS=Homo sapiens OX=9606 GN=AOC1 PE=1 SV=4 - [AOC1_HUMAN]	15.85	1	9	9	36	2.54294e+07	3.06565e+07	2.91292e+07	28.2133	10.65	6	9	44.6736	11.98	7	15	36.7447	13.58	8	12	751	85.3237	7.09326
	Sequence	# PSMs	# Proteins	# Protein Groups	Protein Group Accessions	Modifications	MH+ [Da]	A5: Area	B5: Area	C5: Area	q-Value	PEP	A2	XCorr A2	B2	XCorr B2	C2	XCorr C2	# Missed Cleavages
	VVQPTLEQTQYSWER	3	1	1	P19801		1863.94	4.2397e+06	5.43416e+06	4.74516e+06	0	1.905e-13	High	5.04412	High	4.30385	High	5.17429	0
	CLAFTDVAPR	5	1	1	P19801	C1(Carbamidomethyl)	1149.58	2.74395e+07	3.10133e+07	2.70718e+07	0	0.001115	High	3.19906	High	3.47611	High	3.2007	0
	ALCLFEMPTGVPLR	11	1	1	P19801	C3(Carbamidomethyl)	1603.84	489392	470508	461490	0	0.005146	High	3.18612	High	3.23114	High	2.86095	0
	FYGSPEELAR	7	1	1	P19801		1168.57	4.16904e+07	37087070	3.83045e+07	0	0.000771	High	2.9017	High	3.07787	High	2.91901	0
	YLLFTSPQENPWGHK	4	1	1	P19801		1816.91	7.15815e+06	7.60949e+06	5.10773e+06	0	0.005219	High	2.52111	High	2.66297	High	3.04854	0
	GHDSTEEPPLFSSHKPR	1	1	1	P19801		1920.93	0	1.15035e+06	0	0	2.531e-05			High	3.94873			0
	NSFQTLQMK	2	1	1	P19801		1096.55	0	2.3869e+07	2.20114e+07	0.001	0.01466			High	2.97949	High	3.07955	0
	GDFPSPIHVSGPR	1	1	1	P19801		1365.7	0	0	4.63297e+06	0.001	0.01268					High	2.76772	0
	SSSGLQVLNVHFGGER	2	1	1	P19801		1686.86	2.74366e+06	0	3.81775e+06	0.003	0.02265	High	2.7842			High	3.09811	0
P19338	Nucleolin OS=Homo sapiens OX=9606 GN=NCL PE=1 SV=3 - [NUCL_HUMAN]	3.94	1	3	3	11	7.37768e+06	9105660	8.65272e+06	11.4877	2.68	2	4	10.3087	2.68	2	3	12.3746	3.94	3	4	710	76.5684	4.70361
	Sequence	# PSMs	# Proteins	# Protein Groups	Protein Group Accessions	Modifications	MH+ [Da]	A5: Area	B5: Area	C5: Area	q-Value	PEP	A2	XCorr A2	B2	XCorr B2	C2	XCorr C2	# Missed Cleavages
	EVFEDAAEIR	5	1	1	P19338		1178.57	5880437	8.34479e+06	7414049	0	0.00415	High	3.47101	High	3.62469	High	3.58186	0
	NDLAVVDVR	2	1	1	P19338		1000.55	0	9.86653e+06	9.09504e+06	0	0.003051			High	3.57556	High	3.38084	0
	TGISDVFAK	4	1	1	P19338		937.504	8.87492e+06	0	9.44907e+06	0.003	0.03086	High	2.49287			High	2.8578	0
P19105	Myosin regulatory light chain 12A OS=Homo sapiens OX=9606 GN=MYL12A PE=1 SV=2 - [ML12A_HUMAN]	23.98	2	4	4	18	1.6605e+07	1.87075e+07	1.9463e+07	25.566	18.71	3	7	22.179	23.98	4	6	19.1302	18.71	3	5	171	19.7815	4.80518
	Sequence	# PSMs	# Proteins	# Protein Groups	Protein Group Accessions	Modifications	MH+ [Da]	A5: Area	B5: Area	C5: Area	q-Value	PEP	A2	XCorr A2	B2	XCorr B2	C2	XCorr C2	# Missed Cleavages
	FTDEEVDELYR	7	2	1	P19105		1415.64	9.9696e+06	1.24654e+07	12763605	0	0.0001566	High	4.09244	High	4.32948	High	4.0539	0
	EAFNMIDQNR	7	2	1	P19105		1237.57	2.14294e+07	2.4798e+07	2.51587e+07	0	0.0001579	High	3.99414	High	4.11869	High	3.87834	0
	LNGTDPEDVIR	3	2	1	P19105		1228.62	1.8416e+07	1.88592e+07	2.04665e+07	0	2.345e-07	High	3.30845	High	3.46306	High	3.57517	0
	ELLTTMGDR	1	2	1	P19105		1035.52	0	6.22539e+06	0	0	0.009567			High	3.10006			0
P18669	Phosphoglycerate mutase 1 OS=Homo sapiens OX=9606 GN=PGAM1 PE=1 SV=2 - [PGAM1_HUMAN]	38.98	1	7	7	43	1.01485e+07	1.48124e+07	1.27732e+07	50.8439	30.71	6	14	43.1315	38.98	7	16	38.1728	33.46	6	13	254	28.7858	7.18115
	Sequence	# PSMs	# Proteins	# Protein Groups	Protein Group Accessions	Modifications	MH+ [Da]	A5: Area	B5: Area	C5: Area	q-Value	PEP	A2	XCorr A2	B2	XCorr B2	C2	XCorr C2	# Missed Cleavages
	YADLTEDQLPSCESLK	3	1	1	P18669	C12(Carbamidomethyl)	1868.87	3.5542e+06	4.87001e+06	5.55523e+06	0	9.133e-06	High	5.61431	High	5.03727	High	4.91725	0
	FSGWYDADLSPAGHEEAK	11	1	1	P18669		1979.88	1.31495e+07	1.46795e+07	1.41296e+07	0	1.698e-05	High	4.45569	High	4.13055	High	4.1648	0
	FSGWYDADLSPAGHEEAKR	7	1	1	P18669		2135.99	1.37417e+07	1.83719e+07	1.86348e+07	0	0.0008303	High	4.37301	High	4.25403	High	4.10318	1
	HGESAWNLENR	3	1	1	P18669		1312.61	2.12622e+06	1.66876e+06	5.17596e+06	0	7.524e-07	High	3.70613	High	3.65433	High	4.03294	0
	ALPFWNEEIVPQIK	5	1	1	P18669		1683.92	1.25493e+06	0	0	0	0.0007007	High	3.43759	High	2.24079			0
	NLKPIKPMQFLGDEETVR	7	1	1	P18669		2115.14	0	6.37897e+06	0	0	0.01082	High	2.6929	High	2.87065	High	2.60109	0
	SYDVPPPPMEPDHPFYSNISK	7	1	1	P18669		2417.13	0	1.13857e+07	4.26215e+06	0.003	0.0323			High	2.24753	High	2.17996	0
P18206	Vinculin OS=Homo sapiens OX=9606 GN=VCL PE=1 SV=4 - [VINC_HUMAN]	13.58	1	11	11	32	1.46252e+07	1.76018e+07	1.75222e+07	27.1068	5.38	5	7	44.0425	8.47	8	12	46.4788	12.43	10	13	1134	123.722	5.65576
	Sequence	# PSMs	# Proteins	# Protein Groups	Protein Group Accessions	Modifications	MH+ [Da]	A5: Area	B5: Area	C5: Area	q-Value	PEP	A2	XCorr A2	B2	XCorr B2	C2	XCorr C2	# Missed Cleavages
	AQQVSQGLDVLTAK	3	1	1	P18206		1457.8	10487923	1.15455e+07	1.15932e+07	0	1.558e-05	High	4.9439	High	5.13906	High	4.89927	0
	QVATALQNLQTK	6	1	1	P18206		1314.74	19772068	2.19738e+07	2.0943e+07	0	0.0001298	High	4.06941	High	4.27933	High	3.99115	0
	AVAGNISDPGLQK	1	1	1	P18206		1269.68	1.36156e+07	0	0	0	0.0008014	High	3.94356					0
	STVEGIQASVK	3	1	1	P18206		1118.61	9.24528e+06	9.1211e+06	7.72825e+06	0	1.347e-05	High	3.79002	High	3.67894	High	3.87148	0
	ALASQLQDSLK	6	1	1	P18206		1173.65	8.16449e+06	8.39347e+06	7.17438e+06	0	0.0149	High	3.55832	High	3.44536	High	3.17716	0
	VDQLTAQLADLAAR	3	1	1	P18206		1484.81	0	1.4884e+06	1.43182e+06	0	5.566e-05			High	4.93576	High	4.70537	0
	ETVQTTEDQILK	2	1	1	P18206		1404.73	0	0	0	0	0.01412			High	3.80914	High	3.26173	0
	SLGEISALTSK	4	1	1	P18206		1105.61	0	1.92859e+07	2.00304e+07	0	0.009768			High	2.79389	High	2.6874	0
	KIDAAQNWLADPNGGPEGEEQIR	1	1	1	P18206		2508.23	0	0	2.53711e+06	0	8.488e-06					High	5.38949	1
	ELTPQVVSAAR	2	1	1	P18206		1170.65	0	7.52752e+06	7.08143e+06	0.001	0.0348			High	2.6976	High	2.48121	0
	LLAVAATAPPDAPNREEVFDER	1	1	1	P18206		2381.23	0	0	3.64993e+06	0.003	0.02477					High	3.47593	1
P17948	Vascular endothelial growth factor receptor 1 OS=Homo sapiens OX=9606 GN=FLT1 PE=1 SV=2 - [VGFR1_HUMAN]	10.09	1	11	11	67	3.40834e+07	3.96978e+07	3.76264e+07	82.9176	10.09	11	24	73.2322	8.3	9	20	81.5794	8.3	9	23	1338	150.673	8.38232
	Sequence	# PSMs	# Proteins	# Protein Groups	Protein Group Accessions	Modifications	MH+ [Da]	A5: Area	B5: Area	C5: Area	q-Value	PEP	A2	XCorr A2	B2	XCorr B2	C2	XCorr C2	# Missed Cleavages
	QILTCTAYGIPQPTIK	6	1	1	P17948	C5(Carbamidomethyl)	1803.98	3.44115e+06	5.14874e+06	5.88824e+06	0	5.604e-10	High	4.68489	High	4.48459	High	4.82247	0
	AVSSFPDPALYPLGSR	17	1	1	P17948		1676.87	19455074	2.75803e+07	2.52377e+07	0	3.308e-05	High	4.59062	High	4.50424	High	4.52584	0
	GTQHIMQAGQTLHLQCR	3	1	1	P17948	C16(Carbamidomethyl)	1978.98	3.42368e+07	3.9235e+07	3.80807e+07	0	5.381e-05	High	4.2806	High	4.59627	High	3.74786	0
	VQMTWSYPDEK	6	1	1	P17948		1383.63	1.3434e+07	1.69974e+07	1.72405e+07	0	0.0001173	High	4.24444	High	4.13524	High	4.17797	0
	MASTLVVADSR	6	1	1	P17948		1149.6	10897896	1.67149e+07	1.56352e+07	0	2.802e-08	High	4.10378	High	4.2746	High	4.29729	0
	NVYTGEEILQK	9	1	1	P17948		1293.68	4.85582e+07	5.22781e+07	4.95608e+07	0	2.297e-05	High	3.21589	High	3.50724	High	3.67251	0
	WSLPEMVSK	7	1	1	P17948		1076.55	1.46105e+07	1.69475e+07	1.62487e+07	0	0.0004844	High	2.66119	High	2.61762	High	2.80854	0
	GFIISNATYK	5	1	1	P17948		1113.6	6.43182e+06	9865330	1.05684e+07	0.001	0.03131	High	2.72071	High	2.74219	High	2.83737	0
	QQVLETVAGK	6	1	1	P17948		1072.6	1.69664e+07	2.43609e+07	1.81789e+07	0.002	0.06236	High	2.6106	High	2.6176	High	2.69954	0
	AFPSPEVVWLK	1	1	1	P17948		1272.71	1.1492e+07	0	0	0.003	0.07961	High	2.35239					0
	KFPLDTLIPDGKR	1	1	1	P17948		1499.87	0	0	0	0.008	0.1382	High	3.48449					2
P17936	Insulin-like growth factor-binding protein 3 OS=Homo sapiens OX=9606 GN=IGFBP3 PE=1 SV=2 - [IBP3_HUMAN]	25.43	1	4	4	57	5.02916e+07	6.26728e+07	6.38989e+07	93.6072	25.43	4	26	58.8357	25.43	4	16	58.8049	25.43	4	15	291	31.6537	8.68994
	Sequence	# PSMs	# Proteins	# Protein Groups	Protein Group Accessions	Modifications	MH+ [Da]	A5: Area	B5: Area	C5: Area	q-Value	PEP	A2	XCorr A2	B2	XCorr B2	C2	XCorr C2	# Missed Cleavages
	ALAQCAPPPAVCAELVR	29	1	1	P17936	C5(Carbamidomethyl); C12(Carbamidomethyl)	1822.94	8.21376e+07	91514317	89830641	0	1.057e-21	High	7.12965	High	6.82705	High	7.17024	0
	EPGCGCCLTCALSEGQPCGIYTER	7	1	1	P17936	C4(Carbamidomethyl); C6(Carbamidomethyl); C7(Carbamidomethyl); C10(Carbamidomethyl); C18(Carbamidomethyl)	2775.15	9.08115e+06	5.20261e+06	6.79868e+06	0	3.16e-15	High	5.40513	High	5.03436	High	5.83073	0
	SAGSVESPSVSSTHR	12	1	1	P17936		1487.72	3.78494e+07	5.15444e+07	4.77184e+07	0	0.0002076	High	3.99425	High	2.57046	High	2.40169	0
	CQPSPDEARPLQALLDGR	9	1	1	P17936	C1(Carbamidomethyl)	2023.01	3.08878e+07	44959721	5.41476e+07	0	0.004559	High	2.14821	High	1.85699	High	2.23782	0
P17931	Galectin-3 OS=Homo sapiens OX=9606 GN=LGALS3 PE=1 SV=5 - [LEG3_HUMAN]	9.6	1	2	2	21	3.54512e+07	3.83852e+07	3.78499e+07	21.0457	9.6	2	7	21.3287	9.6	2	7	20.3777	9.6	2	7	250	26.1361	8.55811
	Sequence	# PSMs	# Proteins	# Protein Groups	Protein Group Accessions	Modifications	MH+ [Da]	A5: Area	B5: Area	C5: Area	q-Value	PEP	A2	XCorr A2	B2	XCorr B2	C2	XCorr C2	# Missed Cleavages
	IQVLVEPDHFK	10	1	1	P17931		1324.73	4.80853e+07	5.06579e+07	4.95749e+07	0	0.00289	High	3.35936	High	3.60432	High	3.52948	0
	QSVFPFESGKPFK	11	1	1	P17931		1497.78	2.2817e+07	26112522	2.6125e+07	0	0.004647	High	3.07702	High	2.90401	High	2.59899	0
P16930	Fumarylacetoacetase OS=Homo sapiens OX=9606 GN=FAH PE=1 SV=2 - [FAAA_HUMAN]	8.11	1	3	3	11	9.88284e+06	9.14639e+06	8.5989e+06	10.2571	5.25	2	3	14.2998	8.11	3	4	13.5063	8.11	3	4	419	46.3442	6.94678
	Sequence	# PSMs	# Proteins	# Protein Groups	Protein Group Accessions	Modifications	MH+ [Da]	A5: Area	B5: Area	C5: Area	q-Value	PEP	A2	XCorr A2	B2	XCorr B2	C2	XCorr C2	# Missed Cleavages
	ASSVVVSGTPIR	5	1	1	P16930		1172.67	8.32294e+06	8.99602e+06	9.05712e+06	0	0.01466	High	3.66955	High	3.78565	High	3.55583	0
	HLFTGPVLSK	3	1	1	P16930		1098.63	1.14427e+07	1.27811e+07	1.18802e+07	0	0.01368	High	3.07845	High	2.84912	High	3.06635	0
	GEGMSQAATICK	3	1	1	P16930	C11(Carbamidomethyl)	1252.57	0	5661999	4.8594e+06	0	0.0005576			High	4.25634	High	4.05189	0
P16035	Metalloproteinase inhibitor 2 OS=Homo sapiens OX=9606 GN=TIMP2 PE=1 SV=2 - [TIMP2_HUMAN]	10.91	1	3	3	17	8.66711e+06	4.49064e+07	4.24286e+07	17.5568	10.91	3	4	26.746	10.91	3	7	20.5696	10.91	3	6	220	24.3831	7.48877
	Sequence	# PSMs	# Proteins	# Protein Groups	Protein Group Accessions	Modifications	MH+ [Da]	A5: Area	B5: Area	C5: Area	q-Value	PEP	A2	XCorr A2	B2	XCorr B2	C2	XCorr C2	# Missed Cleavages
	EVDSGNDIYGNPIK	5	1	1	P16035		1520.73	1.31899e+07	1.29573e+07	1.31654e+07	0	2.085e-05	High	5.02282	High	5.18161	High	4.93628	0
	EVDSGNDIYGNPIKR	5	1	1	P16035		1676.83	8.06356e+06	1.10333e+08	1.08874e+08	0	3.485e-10	High	4.80856	High	4.85376	High	4.96571	1
	SDGSCAWYR	7	1	1	P16035	C5(Carbamidomethyl)	1101.45	4.74792e+06	1.14294e+07	5.24595e+06	0	0.003453	High	3.10674	High	3.64136	High	3.08071	0
P15586	N-acetylglucosamine-6-sulfatase OS=Homo sapiens OX=9606 GN=GNS PE=1 SV=3 - [GNS_HUMAN]	4.35	1	2	2	6	6.01408e+06	6.56827e+06	6.3559e+06	6.94612	4.35	2	2	7.04355	4.35	2	2	7.08751	4.35	2	2	552	62.042	8.30908
	Sequence	# PSMs	# Proteins	# Protein Groups	Protein Group Accessions	Modifications	MH+ [Da]	A5: Area	B5: Area	C5: Area	q-Value	PEP	A2	XCorr A2	B2	XCorr B2	C2	XCorr C2	# Missed Cleavages
	SDVLVEYQGEGR	3	1	1	P15586		1351.66	5.20331e+06	4.99304e+06	5.01036e+06	0	2.416e-07	High	4.03176	High	3.95246	High	4.05454	0
	IQEPNTFPAILR	3	1	1	P15586		1398.78	6.82486e+06	8.1435e+06	7.70145e+06	0	0.01447	High	2.91436	High	3.09109	High	3.03298	0
P15531	Nucleoside diphosphate kinase A OS=Homo sapiens OX=9606 GN=NME1 PE=1 SV=1 - [NDKA_HUMAN]	47.37	1	6	6	32	5.4096e+07	6.08927e+07	6.26874e+07	21.4643	34.87	4	10	35.0286	47.37	6	12	25.2463	40.79	5	10	152	17.1377	6.18896
	Sequence	# PSMs	# Proteins	# Protein Groups	Protein Group Accessions	Modifications	MH+ [Da]	A5: Area	B5: Area	C5: Area	q-Value	PEP	A2	XCorr A2	B2	XCorr B2	C2	XCorr C2	# Missed Cleavages
	NIIHGSDSVESAEK	6	1	1	P15531		1485.72	2.7283e+06	3.28461e+06	2.78125e+07	0	9.912e-05	High	4.09228	High	4.06232	High	4.04673	0
	TFIAIKPDGVQR	13	1	1	P15531		1344.77	6.71653e+07	6.55401e+07	6.29037e+07	0	0.005601	High	3.47364	High	3.33884	High	3.21862	0
	DRPFFAGLVK	3	1	1	P15531		1149.65	1.78512e+06	2.25438e+06	1.88967e+06	0	4.548e-05	High	2.72881	High	3.26598	High	3.06422	0
	VMLGETNPADSKPGTIR	5	1	1	P15531		1785.92	9.23944e+07	9.77194e+07	9.7346e+07	0	0.01508	High	1.98371	High	2.11091	High	1.97651	0
	VMLGETNPADSKPGTIR	2	1	1	P15531	M2(Oxidation)	1801.93	0	3.91791e+06	4.40081e+06	0	0.0001881			High	3.17273	High	3.1764	0
	FMQASEDLLK	1	1	1	P15531		1181.59	0	1.94186e+07	0	0	0.008398			High	2.73016			0
	GDFCIQVGR	2	1	1	P15531	C4(Carbamidomethyl)	1051.5	0	1.34991e+07	1.21841e+07	0.001	0.02309			High	2.72275	High	2.51871	0
P15311	Ezrin OS=Homo sapiens OX=9606 GN=EZR PE=1 SV=4 - [EZRI_HUMAN]	7.85	1	3	4	30	7.42997e+06	5.99779e+06	5.63595e+06	38.456	7.85	4	11	38.7878	6.31	3	10	30.3871	6.31	3	9	586	69.3697	6.26514
	Sequence	# PSMs	# Proteins	# Protein Groups	Protein Group Accessions	Modifications	MH+ [Da]	A5: Area	B5: Area	C5: Area	q-Value	PEP	A2	XCorr A2	B2	XCorr B2	C2	XCorr C2	# Missed Cleavages
	SQEQLAAELAEYTAK	8	1	1	P15311		1651.83	3.61122e+06	4.71037e+06	4.56166e+06	0	1.533e-13	High	5.83998	High	5.97079	High	6.08384	0
	QLLTLSSELSQAR	4	1	1	P15311		1445.81	2.42708e+06	3.34212e+06	3.36869e+06	0	7.069e-05	High	4.22235	High	3.90307	High	3.62333	0
	IGFPWSEIR	17	2	2	P15311;P26038		1104.59	6.78806e+06	9.94087e+06	8.9775e+06	0	2.758e-05	High	2.85322	High	2.97512	High	2.8524	0
	DNAMLEYLK	1	1	1	P15311		1096.54	1.18906e+07	0	0	0.003	0.07757	High	2.77468					0
P15144	Aminopeptidase N OS=Homo sapiens OX=9606 GN=ANPEP PE=1 SV=4 - [AMPN_HUMAN]	6.93	1	5	5	20	2.8899e+06	3.82412e+06	3.32365e+06	23.6568	5.48	4	7	24.0811	5.48	4	7	21.8064	4.14	3	6	967	109.471	5.47803
	Sequence	# PSMs	# Proteins	# Protein Groups	Protein Group Accessions	Modifications	MH+ [Da]	A5: Area	B5: Area	C5: Area	q-Value	PEP	A2	XCorr A2	B2	XCorr B2	C2	XCorr C2	# Missed Cleavages
	ENSLLFDPLSSSSSNK	12	1	1	P15144		1724.84	2.16602e+06	0	3.56774e+06	0	3.641e-05	High	5.02732	High	4.78122	High	4.84904	0
	DLMVLNDVYR	3	1	1	P15144		1237.63	2.07804e+06	2.33974e+06	0	0	0.004606	High	3.22828	High	3.24511	High	3.13683	0
	QWMENPNNNPIHPNLR	2	1	1	P15144		1973.96	4.42564e+06	6.97118e+06	0	0	0.001545	High	3.0695	High	3.49991			0
	DLTALSNMLPK	2	1	1	P15144		1202.65	1.69768e+06	2.16143e+06	0	0	0.01498	High	2.06603	High	2.19282			0
	KVVATTQMQAADAR	1	1	1	P15144		1489.79	0	0	3.07955e+06	0.001	0.007733					High	4.024	1
P15018	Leukemia inhibitory factor OS=Homo sapiens OX=9606 GN=LIF PE=1 SV=1 - [LIF_HUMAN]	23.27	1	4	4	17	1.70253e+07	2.02283e+07	2.10364e+07	20.4317	14.85	3	6	21.0844	23.27	4	6	17.2749	14.85	3	5	202	21.9937	9.34912
	Sequence	# PSMs	# Proteins	# Protein Groups	Protein Group Accessions	Modifications	MH+ [Da]	A5: Area	B5: Area	C5: Area	q-Value	PEP	A2	XCorr A2	B2	XCorr B2	C2	XCorr C2	# Missed Cleavages
	GLLSNVLCR	10	1	1	P15018	C8(Carbamidomethyl)	1031.57	1.14974e+07	1.65392e+07	1.74121e+07	0	0.0002981	High	3.68773	High	3.70471	High	3.70837	0
	LNATADILR	3	1	1	P15018		986.567	0	0	0	0	4.783e-05	High	3.28674	High	3.3427	High	3.47465	0
	ILNPSALSLHSK	3	1	1	P15018		1279.74	2.25533e+07	2.33547e+07	2.46606e+07	0	0.0001842	High	3.05314	High	2.7481	High	2.89954	0
	YHVGHVDVTYGPDTSGK	1	1	1	P15018		1831.88	0	2.0791e+07	0	0	0.0002219			High	4.17499			0
P14866	Heterogeneous nuclear ribonucleoprotein L OS=Homo sapiens OX=9606 GN=HNRNPL PE=1 SV=2 - [HNRPL_HUMAN]	7.13	1	2	2	2	1.18066e+06	0	1.74508e+06		0				0			9.40309	7.13	2	2	589	64.0924	8.22119
	Sequence	# PSMs	# Proteins	# Protein Groups	Protein Group Accessions	Modifications	MH+ [Da]	A5: Area	B5: Area	C5: Area	q-Value	PEP	A2	XCorr A2	B2	XCorr B2	C2	XCorr C2	# Missed Cleavages
	NDQDTWDYTNPNLSGQGDPGSNPNKR	1	1	1	P14866		2890.27	0	0	2.42384e+06	0	1.511e-08					High	5.55326	1
	ASLNGADIYSGCCTLK	1	1	1	P14866	C12(Carbamidomethyl); C13(Carbamidomethyl)	1729.8	0	0	1.06632e+06	0	1.665e-09					High	3.84983	0
P14780	Matrix metalloproteinase-9 OS=Homo sapiens OX=9606 GN=MMP9 PE=1 SV=3 - [MMP9_HUMAN]	5.94	1	3	3	8	1.31503e+06	5.70868e+06	5.90616e+06	7.10269	3.96	2	2	9.77805	5.94	3	3	9.04646	5.94	3	3	707	78.4084	6.06201
	Sequence	# PSMs	# Proteins	# Protein Groups	Protein Group Accessions	Modifications	MH+ [Da]	A5: Area	B5: Area	C5: Area	q-Value	PEP	A2	XCorr A2	B2	XCorr B2	C2	XCorr C2	# Missed Cleavages
	QLSLPETGELDSATLK	3	1	1	P14780		1701.9	1.21031e+06	1.64338e+06	1.73719e+06	0	2.22e-05	High	3.71542	High	4.06797	High	3.32511	0
	QSTLVLFPGDLR	3	1	1	P14780		1345.76	1.41976e+06	981494	1.52472e+06	0	0.0004974	High	3.38728	High	3.35262	High	3.414	0
	LWCATTSNFDSDKK	2	1	1	P14780	C3(Carbamidomethyl)	1672.77	0	1.45012e+07	1.44566e+07	0	7.626e-05			High	2.35745	High	2.30735	1
P14625	Endoplasmin OS=Homo sapiens OX=9606 GN=HSP90B1 PE=1 SV=1 - [ENPL_HUMAN]	8.47	1	4	5	33	2.36267e+07	2.60937e+07	2.5737e+07	42.4915	8.47	5	11	42.326	8.47	5	11	40.3042	8.47	5	11	803	92.4113	4.84326
	Sequence	# PSMs	# Proteins	# Protein Groups	Protein Group Accessions	Modifications	MH+ [Da]	A5: Area	B5: Area	C5: Area	q-Value	PEP	A2	XCorr A2	B2	XCorr B2	C2	XCorr C2	# Missed Cleavages
	GVVDSDDLPLNVSR	9	1	1	P14625		1485.76	1.58543e+07	1.96903e+07	1.90049e+07	0	2.401e-05	High	5.35548	High	5.54165	High	5.26583	0
	ELISNASDALDK	9	2	2	P14625;P08238		1275.65	4.24644e+07	4.37656e+07	4.40847e+07	0	0.0006976	High	4.16529	High	4.0605	High	4.01614	0
	SILFVPTSAPR	6	1	1	P14625		1187.68	1.25616e+07	1.48252e+07	1.41214e+07	0	0.0009242	High	3.31326	High	3.34172	High	3.39666	0
	FQSSHHPTDITSLDQYVER	6	1	1	P14625		2260.07	5.57426e+06	1.09697e+07	9.58716e+06	0	0.01021	High	3.14005	High	3.49081	High	2.47945	0
	IADDKYNDTFWK	3	1	1	P14625		1515.72	9.76018e+06	9.29801e+06	9.49622e+06	0	0.0005233	High	2.76463	High	2.66719	High	2.4464	1
P14618	Pyruvate kinase PKM OS=Homo sapiens OX=9606 GN=PKM PE=1 SV=4 - [KPYM_HUMAN]	42.56	1	17	17	67	5.7801e+07	6.89154e+07	6.39004e+07	94.3887	34.09	13	24	84.9391	24.11	11	21	87.445	27.87	13	22	531	57.9	7.84033
	Sequence	# PSMs	# Proteins	# Protein Groups	Protein Group Accessions	Modifications	MH+ [Da]	A5: Area	B5: Area	C5: Area	q-Value	PEP	A2	XCorr A2	B2	XCorr B2	C2	XCorr C2	# Missed Cleavages
	GADFLVTEVENGGSLGSK	7	1	1	P14618		1779.89	5.27512e+06	5.38264e+06	4.50476e+06	0	1.273e-05	High	6.24812	High	6.21844	High	6.13325	0
	KGVNLPGAAVDLPAVSEK	3	1	1	P14618		1764.99	1.70724e+07	0	0	0	0.007092	High	4.89489	High	4.9042	High	4.38877	1
	GVNLPGAAVDLPAVSEK	8	1	1	P14618		1636.9	6.13704e+06	9.68218e+06	1.04596e+07	0	4.299e-12	High	4.8766	High	4.74965	High	5.19345	0
	CDENILWLDYK	7	1	1	P14618	C1(Carbamidomethyl)	1468.69	4.03423e+06	3.72337e+06	2.90131e+06	0	0.0003155	High	4.54036	High	4.66898	High	4.4253	0
	DPVQEAWAEDVDLR	1	1	1	P14618		1642.78	1.33235e+06	0	0	0	2.37e-05	High	4.48227					0
	NTGIICTIGPASR	6	1	1	P14618	C6(Carbamidomethyl)	1359.71	3.63277e+07	3.66614e+07	3.54098e+07	0	0.00017	High	4.45951	High	4.36278	High	4.41783	0
	LDIDSPPITAR	8	1	1	P14618		1197.65	7.72911e+07	8.00809e+07	7.7325e+07	0	3.969e-06	High	4.19907	High	4.18427	High	4.2003	0
	CCSGAIIVLTK	5	1	1	P14618	C1(Carbamidomethyl); C2(Carbamidomethyl)	1221.64	2.21833e+07	2.27798e+07	2.29291e+07	0	2.169e-06	High	3.74546	High	3.71307	High	3.77025	0
	GDLGIEIPAEK	6	1	1	P14618		1141.62	46813969	48097040	47182549	0	0.003723	High	3.39627	High	3.41259	High	3.38143	0
	AGKPVICATQMLESMIK	5	1	1	P14618	C7(Carbamidomethyl)	1876.98	231782	0	689845	0	0.003495	High	3.05655			High	2.65167	0
	GDYPLEAVR	3	1	1	P14618		1019.52	49298014	7.48414e+07	6.43008e+07	0	0.001853	High	2.68485	High	2.88319	High	2.79397	0
	ITLDNAYMEK	2	1	1	P14618		1197.59	0	5.18238e+07	4.7379e+07	0	0.0003293			High	3.0307	High	3.1419	0
	AGKPVICATQMLESMIK	1	1	1	P14618	C7(Carbamidomethyl); M15(Oxidation)	1892.98	390806	0	0	0.001	0.03955	High	2.2617					0
	AEGSDVANAVLDGADCIMLSGETAK	1	1	1	P14618	C16(Carbamidomethyl)	2494.16	877493	0	0	0.002	0.05342	High	3.48821					0
	TATESFASDPILYRPVAVALDTK	1	1	1	P14618		2465.31	0	0	0	0.005	0.1109	High	2.35347					0
	LNFSHGTHEYHAETIK	1	1	1	P14618		1883.91	0	2.88478e+07	0	0.005	0.1009			High	1.71613			0
	VNFAMNVGK	1	1	1	P14618		979.512	0	0	5.00755e+07	0.005	0.04897					High	2.31881	0
	GSGTAEVELK	1	1	1	P14618		990.512	0	0	2.30831e+06	0.007	0.07529					High	3.56583	0
P14543	Nidogen-1 OS=Homo sapiens OX=9606 GN=NID1 PE=1 SV=3 - [NID1_HUMAN]	6.9	1	5	5	18	5.05802e+06	9.96743e+06	1.05687e+07	16.2182	3.45	3	5	15.8459	4.49	3	6	24.8285	6.9	5	7	1247	136.291	5.2876
	Sequence	# PSMs	# Proteins	# Protein Groups	Protein Group Accessions	Modifications	MH+ [Da]	A5: Area	B5: Area	C5: Area	q-Value	PEP	A2	XCorr A2	B2	XCorr B2	C2	XCorr C2	# Missed Cleavages
	AECLNPSQPSR	9	1	1	P14543	C3(Carbamidomethyl)	1258.59	1.03494e+06	8.60107e+06	8.84731e+06	0	0.001282	High	3.4491	High	3.58382	High	3.65059	0
	QAEVTFVGHPGNLVIK	4	1	1	P14543		1708.95	5.47208e+06	7.03835e+06	7.7538e+06	0	0.002811	High	3.23342	High	3.60746	High	2.83882	0
	EGSPDALQNPCYIGTHGCDTNAACRPGPR	2	1	1	P14543	C11(Carbamidomethyl); C18(Carbamidomethyl); C24(Carbamidomethyl)	3171.4	0	1.42629e+07	1.42878e+07	0	5.114e-06			High	2.18267	High	3.11855	0
	CPDNTLGVDCIEQK	1	1	1	P14543	C1(Carbamidomethyl); C10(Carbamidomethyl)	1648.74	0	0	2.17571e+06	0	2.964e-13					High	5.35521	0
	EYTVTEPERDGASPSR	2	1	1	P14543		1793.84	8.66705e+06	0	8.57107e+06	0.001	0.01311	High	3.29563			High	3.06442	1
P14314	Glucosidase 2 subunit beta OS=Homo sapiens OX=9606 GN=PRKCSH PE=1 SV=2 - [GLU2B_HUMAN]	23.67	1	8	8	31	2.28232e+07	3.36701e+07	3.11302e+07	45.2344	14.77	5	11	30.3025	13.26	5	8	48.4238	17.99	6	12	528	59.3878	4.41162
	Sequence	# PSMs	# Proteins	# Protein Groups	Protein Group Accessions	Modifications	MH+ [Da]	A5: Area	B5: Area	C5: Area	q-Value	PEP	A2	XCorr A2	B2	XCorr B2	C2	XCorr C2	# Missed Cleavages
	AQQEQELAADAFK	4	1	1	P14314		1448.71	3.64892e+07	3.44457e+07	3.76746e+07	0	6.7e-10	High	5.00709	High	5.06104	High	5.11387	0
	MPPYDEQTQAFIDAAQEAR	2	1	1	P14314		2181	1.10942e+06	0	0	0	0.00153	High	4.6955					0
	LGGSPTSLGTWGSWIGPDHDK	4	1	1	P14314		2168.05	0	2.54894e+06	0	0	0.005266	High	4.6643	High	3.84501	High	4.13603	0
	YEQGTGCWQGPNR	6	1	1	P14314	C7(Carbamidomethyl)	1552.67	26524793	3.13319e+07	2.94144e+07	0	1.5e-08	High	4.0282	High	4.12824	High	4.19955	0
	ETMVTSTTEPSR	7	1	1	P14314	M3(Oxidation)	1354.62	5.45576e+06	4.95243e+06	943746	0	0.001117	High	3.89221	High	3.38571	High	3.59532	0
	ETMVTSTTEPSR	5	1	1	P14314		1338.62	0	1.08724e+07	1.90328e+07	0	0.0002843			High	3.58869	High	3.56183	0
	VNDGVCDCCDGTDEYNSGVICENTCK	1	1	1	P14314	C6(Carbamidomethyl); C8(Carbamidomethyl); C9(Carbamidomethyl); C21(Carbamidomethyl); C25(Carbamidomethyl)	3041.16	0	0	3.91788e+06	0	7.49e-13					High	6.31316	0
	LWEEQLAAAK	1	1	1	P14314		1158.62	0	0	2.63015e+07	0	0.0001418					High	3.32505	0
	ESLQQMAEVTR	1	1	1	P14314		1291.64	0	35232803	0	0.003	0.0828			High	2.78922			0
P13797	Plastin-3 OS=Homo sapiens OX=9606 GN=PLS3 PE=1 SV=4 - [PLST_HUMAN]	19.52	2	11	11	53	2.64975e+07	3.09499e+07	2.91206e+07	54.0967	15.56	9	17	65.0092	19.52	11	20	49.9259	16.03	9	16	630	70.7662	5.60498
	Sequence	# PSMs	# Proteins	# Protein Groups	Protein Group Accessions	Modifications	MH+ [Da]	A5: Area	B5: Area	C5: Area	q-Value	PEP	A2	XCorr A2	B2	XCorr B2	C2	XCorr C2	# Missed Cleavages
	KLENCNYAVELGK	6	2	1	P13797	C5(Carbamidomethyl)	1537.78	1.29439e+07	1.31156e+07	1.31565e+07	0	1.942e-10	High	5.03785	High	4.74016	High	5.1386	1
	ANDDIIVNWVNR	8	1	1	P13797		1428.73	3.64555e+06	3.98811e+06	3.27865e+06	0	2.513e-08	High	4.28064	High	4.40795	High	4.50285	0
	QFVTPADVVSGNPK	5	2	1	P13797		1458.77	3.80108e+07	3.94468e+07	3.78267e+07	0	0.009069	High	4.13257	High	3.74837	High	3.59462	0
	LENCNYAVELGK	3	2	1	P13797	C4(Carbamidomethyl)	1409.67	0	1.29492e+07	1.43278e+07	0	0.002703	High	3.63897	High	3.98718	High	3.69409	0
	MINLSVPDTIDER	3	1	1	P13797		1502.76	5.26875e+06	9.77024e+06	0	0	0.004993	High	3.52225	High	3.91163			0
	INNFSADIK	3	1	1	P13797		1021.54	1.48392e+07	2.11842e+07	2.08917e+07	0	0.004169	High	3.35374	High	3.52393	High	3.30706	0
	HVIPMNPNTDDLFK	7	1	1	P13797		1640.82	4118837	1.2594e+07	1.0227e+07	0	0.002781	High	2.87712	High	3.05809	High	2.75213	0
	VYALPEDLVEVKPK	6	1	1	P13797		1599.91	8.10739e+06	1.06348e+07	1.08671e+07	0	0.006189	High	2.64087	High	2.39768	High	2.21668	0
	LSPEELLLR	9	2	1	P13797		1069.63	2.66423e+07	3.22186e+07	2.86436e+07	0	0.01141	High	2.59053	High	2.69201	High	2.56553	0
	NEALAALLR	1	1	1	P13797		970.571	0	1.90437e+07	0	0	0.00245			High	3.27876			0
	IDINMSGFNETDDLKR	2	1	1	P13797		1867.9	0	5.20295e+06	5.67188e+06	0	0.0003059			High	3.14579	High	3.54085	1
P13693	Translationally-controlled tumor protein OS=Homo sapiens OX=9606 GN=TPT1 PE=1 SV=1 - [TCTP_HUMAN]	15.7	1	2	2	15	1.32194e+07	1.3349e+07	1.39452e+07	13.3055	15.7	2	4	14.6762	15.7	2	5	18.6141	15.7	2	6	172	19.5826	4.93213
	Sequence	# PSMs	# Proteins	# Protein Groups	Protein Group Accessions	Modifications	MH+ [Da]	A5: Area	B5: Area	C5: Area	q-Value	PEP	A2	XCorr A2	B2	XCorr B2	C2	XCorr C2	# Missed Cleavages
	VKPFMTGAAEQIK	5	1	1	P13693		1419.77	2.22232e+07	2.26829e+07	2.38846e+07	0	1.835e-05	High	4.4868	High	3.8158	High	3.91569	0
	DLISHDEMFSDIYK	10	1	1	P13693		1712.79	4.21557e+06	4.0151e+06	4.00585e+06	0	0.008548	High	3.19765	High	3.24614	High	3.38866	0
P13674	Prolyl 4-hydroxylase subunit alpha-1 OS=Homo sapiens OX=9606 GN=P4HA1 PE=1 SV=2 - [P4HA1_HUMAN]	11.99	1	5	5	11	6.16379e+06	4.8484e+06	4.74773e+06	9.51139	4.12	2	3	15.0023	9.36	4	4	14.0581	9.36	4	4	534	61.011	6.01123
	Sequence	# PSMs	# Proteins	# Protein Groups	Protein Group Accessions	Modifications	MH+ [Da]	A5: Area	B5: Area	C5: Area	q-Value	PEP	A2	XCorr A2	B2	XCorr B2	C2	XCorr C2	# Missed Cleavages
	QLDEGEISTIDK	3	1	1	P13674		1347.67	6.52516e+06	5.90957e+06	5.41415e+06	0	0.01546	High	3.01119	High	3.01247	High	2.88682	0
	SAWLSGYENPVVSR	1	1	1	P13674		1564.79	0	1.15488e+06	0	0	0.002612			High	4.37086			0
	LQDTYNLDTDTISK	2	1	1	P13674		1626.8	0	2.52658e+06	2.6067e+06	0	2.732e-10			High	4.23519	High	4.7717	0
	QYFPNDEDQVGAAK	1	1	1	P13674		1581.73	0	0	0	0	3.268e-05					High	3.25664	0
	GVAVDYLPER	4	1	1	P13674		1118.59	5.80242e+06	6.10906e+06	6.22234e+06	0.001	0.01719	High	3.31729	High	3.38382	High	3.14299	0
P13667	Protein disulfide-isomerase A4 OS=Homo sapiens OX=9606 GN=PDIA4 PE=1 SV=2 - [PDIA4_HUMAN]	11.01	1	6	6	15	1.04599e+07	1.53395e+07	1.22089e+07	13.3199	7.75	4	4	19.4693	8.84	5	6	17.399	7.75	4	5	645	72.887	5.07178
	Sequence	# PSMs	# Proteins	# Protein Groups	Protein Group Accessions	Modifications	MH+ [Da]	A5: Area	B5: Area	C5: Area	q-Value	PEP	A2	XCorr A2	B2	XCorr B2	C2	XCorr C2	# Missed Cleavages
	VSQGQLVVMQPEK	3	1	1	P13667		1442.77	8.97846e+06	1.08055e+07	1.04521e+07	0	5.046e-05	High	4.68893	High	4.92492	High	4.84736	0
	IDATSASVLASR	3	1	1	P13667		1190.64	1.57795e+07	1.64853e+07	1.6256e+07	0	2.575e-09	High	3.98914	High	3.8964	High	4.07085	0
	FAMEPEEFDSDTLR	3	1	1	P13667		1686.74	6.51181e+06	0	9.91864e+06	0	2.898e-08	High	2.41836			High	3.72185	0
	VDATAETDLAK	1	1	1	P13667		1133.58	0	1.70316e+07	0	0	0.01394			High	3.32561			0
	QLEPVYNSLAK	4	1	1	P13667		1261.68	6.62161e+06	7.21457e+06	8.51408e+06	0.002	0.06403	High	2.22346	High	2.55356	High	2.2463	0
	TFDSIVMDPK	1	1	1	P13667		1152.56	0	1.25017e+07	0	0.002	0.05012			High	2.53102			0
P13645	Keratin, type I cytoskeletal 10 OS=Homo sapiens OX=9606 GN=KRT10 PE=1 SV=6 - [K1C10_HUMAN]	26.37	1	14	14	43	2.51688e+07	2.78524e+07	2.78199e+07	53.5921	20.55	10	14	58.0407	19.86	11	15	52.9275	19.86	10	14	584	58.7917	5.21143
	Sequence	# PSMs	# Proteins	# Protein Groups	Protein Group Accessions	Modifications	MH+ [Da]	A5: Area	B5: Area	C5: Area	q-Value	PEP	A2	XCorr A2	B2	XCorr B2	C2	XCorr C2	# Missed Cleavages
	AETECQNTEYQQLLDIK	3	1	1	P13645	C5(Carbamidomethyl)	2082.98	1.89663e+06	3.38918e+06	3.05839e+06	0	2.98e-14	High	5.42797	High	5.89451	High	6.45894	0
	GSLGGGFSSGGFSGGSFSR	1	1	1	P13645		1707.78	2.15546e+06	0	0	0	1.783e-05	High	5.211					0
	ALEESNYELEGK	6	1	1	P13645		1381.65	2.80849e+07	3.28601e+07	3.33883e+07	0	0.0002185	High	4.4816	High	4.38633	High	4.26282	0
	SQYEQLAEQNR	3	1	1	P13645		1365.65	7.63241e+06	8.27111e+06	7377878	0	4.772e-07	High	4.29125	High	4.19656	High	4.32928	0
	QSLEASLAETEGR	5	1	1	P13645		1390.69	1.85671e+07	1.91804e+07	1.88494e+07	0	1.219e-09	High	4.2435	High	4.20821	High	4.3299	0
	QSVEADINGLR	6	1	1	P13645		1201.62	9.34378e+06	1.23792e+07	1.17872e+07	0	0.001738	High	3.45402	High	3.23497	High	3.0152	0
	LKYENEVALR	5	1	1	P13645		1234.68	1.33239e+07	1.25138e+07	1.26345e+07	0	0.005019	High	3.443	High	3.94491	High	3.99587	1
	LENEIQTYR	3	1	1	P13645		1165.59	1.40068e+07	17735575	16398345	0	0.002256	High	2.92192	High	3.37576	High	3.17421	0
	VLDELTLTK	3	1	1	P13645		1031.6	28854361	31516589	31222036	0	1.645e-05	High	2.58986	High	2.48167	High	2.91446	0
	SLLEGEGSSGGGGR	4	1	1	P13645		1262.61	0	6.08292e+06	1.09384e+07	0	0.003509			High	4.12706	High	3.65741	0
	DAEAWFNEK	1	1	1	P13645		1109.49	1.22622e+07	0	0	0.001	0.03278	High	2.75648					0
	VTMQNLNDR	1	1	1	P13645		1090.53	0	5.83371e+06	0	0.001	0.02445			High	3.34852			0
	SQYEQLAEQNRK	1	1	1	P13645		1493.74	0	0	0	0.005	0.1095			High	3.65843			1
	NHEEEMKDLR	1	1	1	P13645		1300.6	0	0	2.5841e+06	0.008	0.0894					High	2.48046	1
P13639	Elongation factor 2 OS=Homo sapiens OX=9606 GN=EEF2 PE=1 SV=4 - [EF2_HUMAN]	4.2	1	3	3	14	3.21879e+06	4.19395e+06	3.8298e+06		0			24.1207	4.2	3	8	16.6124	2.8	2	6	858	95.277	6.82959
	Sequence	# PSMs	# Proteins	# Protein Groups	Protein Group Accessions	Modifications	MH+ [Da]	A5: Area	B5: Area	C5: Area	q-Value	PEP	A2	XCorr A2	B2	XCorr B2	C2	XCorr C2	# Missed Cleavages
	ETVSEESNVLCLSK	3	1	1	P13639	C11(Carbamidomethyl)	1594.77	0	6848416	6.29883e+06	0	0.00134			High	4.1818	High	3.50964	0
	EGALCEENMR	10	1	1	P13639	C5(Carbamidomethyl)	1208.51	0	0	1.36076e+06	0	0.007897			High	3.1066	High	3.08371	0
	EGIPALDNFLDK	1	1	1	P13639		1331.69	0	1.53948e+06	0	0.001	0.03371			High	2.64837			0
P13611	Versican core protein OS=Homo sapiens OX=9606 GN=VCAN PE=1 SV=3 - [CSPG2_HUMAN]	4.92	1	13	13	83	7.83274e+07	8.73292e+07	8.88502e+07	89.9478	3.98	10	25	103.602	4.65	12	29	102.122	4.92	13	29	3396	372.59	4.51318
	Sequence	# PSMs	# Proteins	# Protein Groups	Protein Group Accessions	Modifications	MH+ [Da]	A5: Area	B5: Area	C5: Area	q-Value	PEP	A2	XCorr A2	B2	XCorr B2	C2	XCorr C2	# Missed Cleavages
	NGFDQCDYGWLSDASVR	7	1	1	P13611	C6(Carbamidomethyl)	1989.85	3.85115e+06	758287	1.02938e+06	0	2.669e-10	High	5.71738	High	4.99075	High	5.99269	0
	VGHDYQWIGLNDK	9	1	1	P13611		1544.76	4.10389e+07	4.26303e+07	3.96503e+07	0	0.0001132	High	4.62412	High	4.5801	High	4.35504	0
	LATVGELQAAWR	8	1	1	P13611		1314.72	1.12746e+07	1.08409e+07	9.80641e+06	0	2.702e-08	High	4.0233	High	3.95282	High	4.09647	0
	GTVACGQPPVVENAK	3	1	1	P13611	C5(Carbamidomethyl)	1526.77	1.57685e+07	1.95213e+07	1.72236e+07	0	8.169e-05	High	4.00637	High	3.98709	High	4.20085	0
	AQCGGGLLGVR	9	1	1	P13611	C3(Carbamidomethyl)	1087.57	2.98423e+07	37612663	3.5363e+07	0	0.001609	High	3.70436	High	3.81977	High	3.48619	0
	FTFEEAAKECENQDAR	6	1	1	P13611	C10(Carbamidomethyl)	1944.85	3.7753e+07	3.67445e+07	3.5732e+07	0	2.059e-10	High	3.57931	High	3.75763	High	5.02002	1
	LGEPNYGAEIR	10	1	1	P13611		1218.62	82245620	8.88849e+07	9.13952e+07	0	6.557e-08	High	3.52144	High	3.62573	High	3.72807	0
	LLASDAGLYR	12	1	1	P13611		1078.59	1.11698e+08	1.21754e+08	1.23836e+08	0	0.00152	High	3.4554	High	3.3713	High	3.41955	0
	ITCMNPSAYQR	5	1	1	P13611	C3(Carbamidomethyl)	1340.62	5.46479e+06	8.81325e+06	6.48153e+06	0	1.586e-06	High	3.16874	High	3.20634	High	3.45958	0
	VSVPTHPEAVGDASLTVVK	7	1	1	P13611		1906.04	3.68778e+07	3.96436e+07	4.19369e+07	0	0.001949	High	2.70494	High	3.23188	High	3.12753	0
	ETTVLVAQNGNIK	2	1	1	P13611		1386.77	0	2.37956e+07	2.38804e+07	0	0.0001545			High	4.60984	High	4.28022	0
	YTLNFEAAQK	4	1	1	P13611		1184.6	0	5.13491e+07	5.13187e+07	0	0.001755			High	3.46431	High	3.37264	0
	FDAYCFKPK	1	1	1	P13611	C5(Carbamidomethyl)	1175.56	0	0	5.46501e+06	0	3.08e-06					High	2.31469	0
P13489	Ribonuclease inhibitor OS=Homo sapiens OX=9606 GN=RNH1 PE=1 SV=2 - [RINI_HUMAN]	18.66	1	7	7	27	1.02709e+07	1.1857e+07	1.07996e+07	23.0579	14.1	5	6	40.6226	18.66	7	11	37.0157	16.49	6	10	461	49.9411	4.81787
	Sequence	# PSMs	# Proteins	# Protein Groups	Protein Group Accessions	Modifications	MH+ [Da]	A5: Area	B5: Area	C5: Area	q-Value	PEP	A2	XCorr A2	B2	XCorr B2	C2	XCorr C2	# Missed Cleavages
	ELCQGLGQPGSVLR	6	1	1	P13489	C3(Carbamidomethyl)	1513.79	1.31936e+07	1.30337e+07	1.25054e+07	0	0.0008426	High	4.8117	High	4.68852	High	4.78748	0
	ELSLAGNELGDEGAR	3	1	1	P13489		1530.75	1.00955e+07	9.88345e+06	9.52261e+06	0	2.565e-06	High	4.72172	High	4.51311	High	4.69175	0
	ELTVSNNDINEAGVR	3	1	1	P13489		1630.81	7.52373e+06	7.51909e+06	8.28351e+06	0	5.94e-12	High	4.03371	High	4.53201	High	5.02086	0
	LESCGVTSDNCR	9	1	1	P13489	C4(Carbamidomethyl); C11(Carbamidomethyl)	1397.59	0	2.08867e+06	2.16816e+06	0	2.997e-08	High	2.77777	High	3.47432	High	3.70389	0
	DLCGIVASK	3	1	1	P13489	C3(Carbamidomethyl)	962.501	7140364	1.16193e+07	1.03707e+07	0	0.008665	High	2.14448	High	2.4231	High	2.63205	0
	VNPALAELNLR	2	1	1	P13489		1209.7	0	8.49885e+06	8.59428e+06	0	0.0005207			High	3.26066	High	3.08065	0
	DSPCQLEALK	1	1	1	P13489	C4(Carbamidomethyl)	1160.57	0	1.09179e+07	0	0.006	0.1236			High	3.04022			0
P12830	Cadherin-1 OS=Homo sapiens OX=9606 GN=CDH1 PE=1 SV=3 - [CADH1_HUMAN]	8.05	1	5	5	33	1.16286e+07	1.27791e+07	1.22511e+07	46.5208	8.05	5	12	38.2526	6.01	4	10	41.4181	6.01	4	11	882	97.3959	4.729
	Sequence	# PSMs	# Proteins	# Protein Groups	Protein Group Accessions	Modifications	MH+ [Da]	A5: Area	B5: Area	C5: Area	q-Value	PEP	A2	XCorr A2	B2	XCorr B2	C2	XCorr C2	# Missed Cleavages
	NTGVISVVTTGLDR	7	1	1	P12830		1431.79	1.53194e+07	1.88115e+07	1.824e+07	0	1.636e-05	High	4.90966	High	4.99802	High	4.90888	0
	DTANWLEINPDTGAISTR	1	1	1	P12830		1973.96	1.48855e+06	0	0	0	3.495e-05	High	4.87757					0
	GQVPENEANVVITTLK	13	1	1	P12830		1711.93	8.30882e+06	12212201	1.21839e+07	0	0.0004346	High	4.43908	High	4.87415	High	4.38444	0
	DWVIPPISCPENEK	8	1	1	P12830	C9(Carbamidomethyl)	1683.81	1.93846e+06	3.0278e+06	0	0	1.403e-05	High	2.61834	High	2.8542	High	3.23547	0
	MALEVGDYK	4	1	1	P12830		1025.5	1.12577e+07	7.31375e+06	6.32953e+06	0.001	0.03485	High	2.96533	High	2.83143	High	2.85277	0
P12814	Alpha-actinin-1 OS=Homo sapiens OX=9606 GN=ACTN1 PE=1 SV=2 - [ACTN1_HUMAN]	37.78	1	17	28	128	3.71314e+07	4.23066e+07	4.06039e+07	181.265	26.01	19	47	145.59	30.94	24	42	137.781	27.47	20	39	892	102.993	5.41455
	Sequence	# PSMs	# Proteins	# Protein Groups	Protein Group Accessions	Modifications	MH+ [Da]	A5: Area	B5: Area	C5: Area	q-Value	PEP	A2	XCorr A2	B2	XCorr B2	C2	XCorr C2	# Missed Cleavages
	VLAVNQENEQLMEDYEK	7	1	1	P12814		2051.97	5.81524e+06	7.91963e+06	8.76129e+06	0	1.029e-15	High	5.98899	High	6.14548	High	6.31433	0
	ETADTDTADQVMASFK	6	1	1	P12814		1729.77	3.70048e+06	5.0682e+06	5.68689e+06	0	2.258e-06	High	5.68455	High	5.97253	High	5.62495	0
	ICDQWDNLGALTQK	3	1	1	P12814	C2(Carbamidomethyl)	1661.8	5.32898e+06	6.09469e+06	5.71717e+06	0	4.625e-06	High	5.44917	High	5.36689	High	5.44076	0
	IDQLEGDHQLIQEALIFDNK	4	1	1	P12814		2339.2	69203.9	0	0	0	2.213e-05	High	5.39571					0
	DDPLTNLNTAFDVAEK	3	1	1	P12814		1762.86	994749	0	0	0	5.375e-05	High	5.16273	High	3.38625			0
	FAIQDISVEETSAK	6	2	2	P12814;O43707		1537.78	9.69131e+06	1.12641e+07	1.08807e+07	0	1.263e-05	High	4.92455	High	4.59404	High	4.18188	0
	CQLEINFNTLQTK	1	2	2	P12814;O43707	C1(Carbamidomethyl)	1608.81	1.59426e+06	0	0	0	3.725e-05	High	4.76706					0
	VGWEQLLTTIAR	16	2	2	P12814;O43707		1386.78	3.08029e+06	82109.9	755418	0	0.0001007	High	4.65718	High	3.92951	High	4.06829	0
	MLDAEDIVGTARPDEK	8	1	1	P12814		1759.87	3.62591e+07	4.25558e+07	4.05195e+07	0	0.0001087	High	4.60117	High	4.82723	High	3.82678	0
	TINEVENQILTR	9	2	2	P12814;O43707		1429.77	3.56918e+07	41701315	4.12685e+07	0	0.0002306	High	4.55892	High	4.53623	High	4.41772	0
	HRPELIDYGK	3	1	1	P12814		1227.65	3.94432e+07	4.26629e+07	4.00237e+07	0	3.054e-07	High	4.05187	High	3.94168	High	4.21238	0
	GISQEQMNEFR	7	1	1	P12814		1338.62	2.65244e+07	3.03712e+07	3.01778e+07	0	0.002673	High	3.85435	High	3.78741	High	3.84061	0
	LAILGIHNEVSK	9	1	1	P12814		1293.76	2.61048e+07	2.82483e+07	2.63948e+07	0	0.0003833	High	3.53947	High	3.8474	High	3.71082	0
	ILAGDKNYITMDELR	3	1	1	P12814		1751.91	1.97133e+06	3.08901e+06	0	0	0.01137	High	3.32882	High	3.45272	High	3.39474	1
	HTNYTMEHIR	4	2	2	P12814;O43707	M6(Oxidation)	1317.61	2.62455e+06	1.05376e+06	0	0	0.004456	High	3.31914	High	3.0872	High	2.60365	0
	KDDPLTNLNTAFDVAEK	5	1	1	P12814		1890.95	938759	2.3519e+06	0	0	2.979e-09	High	3.16152	High	2.92432	High	3.56149	1
	LSNRPAFMPSEGR	1	1	1	P12814		1461.73	9962777	0	0	0	0.006589	High	3.08105					0
	DLLLDPAWEK	15	2	2	P12814;O43707		1199.64	2.81429e+07	3.35066e+07	2.71816e+07	0	0.009625	High	2.94169	High	2.98222	High	3.04608	0
	NYITMDELR	3	1	1	P12814		1154.56	6.56308e+06	6.19299e+06	7.73379e+06	0	0.0001061	High	2.32141	High	2.34009	High	2.35259	0
	QKDYETATLSEIK	2	1	1	P12814		1525.78	0	4.11542e+06	3.35506e+06	0	0.002694			High	3.87025	High	4.11106	1
	EGLLLWCQR	2	2	2	P12814;O43707	C7(Carbamidomethyl)	1174.61	0	0	0	0	0.003681			High	3.3564	High	3.18159	0
	IMSIVDPNR	2	1	1	P12814		1044.55	0	5.34175e+06	6.72618e+06	0	0.01173			High	2.83217	High	2.80385	0
	ELPPDQAEYCIAR	4	2	2	P12814;O43707	C10(Carbamidomethyl)	1561.74	0	5.36384e+06	2.34721e+06	0	0.001746			High	2.14888	High	2.20095	0
	KHEAFESDLAAHQDR	1	2	2	P12814;O43707		1753.83	0	0	0	0	7.389e-06					High	3.2689	1
	AGTQIENIEEDFR	1	1	1	P12814		1521.71	0	0	0	0.002	0.05855			High	3.97088			0
	DGLGFCALIHR	1	1	1	P12814	C6(Carbamidomethyl)	1258.64	0	1.13049e+06	0	0.002	0.07517			High	1.8424			0
	TFTAWCNSHLR	1	2	2	P12814;O43707	C6(Carbamidomethyl)	1392.65	0	0	0	0.002	0.07598			High	1.2965			0
	ASIHEAWTDGK	1	2	2	P12814;O43707		1214.59	0	6.92283e+06	0	0.009	0.157			High	2.58959			0
P12111	Collagen alpha-3(VI) chain OS=Homo sapiens OX=9606 GN=COL6A3 PE=1 SV=5 - [CO6A3_HUMAN]	9.35	1	24	24	103	2.66558e+07	2.81052e+07	2.6315e+07	108.175	8.06	21	34	118.56	8.53	22	34	111.967	7.81	20	35	3177	343.457	6.68311
	Sequence	# PSMs	# Proteins	# Protein Groups	Protein Group Accessions	Modifications	MH+ [Da]	A5: Area	B5: Area	C5: Area	q-Value	PEP	A2	XCorr A2	B2	XCorr B2	C2	XCorr C2	# Missed Cleavages
	EVQVFEITENSAK	2	1	1	P12111		1493.76	2.44459e+07	26207740	0	0	6.031e-05	High	5.33151	High	4.5343			0
	LSDAGITPLFLTR	6	1	1	P12111		1403.8	4.28558e+06	5.91354e+06	4.90073e+06	0	2.875e-09	High	4.3271	High	4.51893	High	4.93415	0
	SSGIVSLGVGDR	3	1	1	P12111		1146.62	1.03308e+07	1.22243e+07	1.19217e+07	0	9.272e-05	High	4.23856	High	4.03393	High	4.18387	0
	EVYTFASEPNDVFFK	3	1	1	P12111		1792.85	510256	296678	345690	0	0.001134	High	3.87135	High	4.33875	High	3.49193	0
	LQPVLQPLPSPGVGGK	6	1	1	P12111		1586.94	1.08211e+07	1.29028e+07	1.28511e+07	0	0.003113	High	3.86493	High	3.92256	High	3.85414	0
	IAVAQYSDDVK	3	1	1	P12111		1208.62	1.62321e+07	1.55816e+07	1.571e+07	0	0.0005635	High	3.8483	High	4.05834	High	3.97952	0
	FDEHQSKPEILNLVK	8	1	1	P12111		1796.96	1.80379e+07	2.1308e+07	2.0942e+07	0	1.663e-12	High	3.63637	High	3.49935	High	3.89682	0
	FWYGGCGGNENK	3	1	1	P12111	C6(Carbamidomethyl)	1388.57	1.43901e+07	1.79222e+07	1.63343e+07	0	1.655e-09	High	3.61878	High	3.77738	High	3.83688	0
	GDSIDQCALIQSIK	5	1	1	P12111	C7(Carbamidomethyl)	1547.78	6.53586e+06	8.53434e+06	8.2541e+06	0	5.032e-06	High	3.48126	High	3.7783	High	4.04141	0
	VAVIQFSDDPK	3	1	1	P12111		1218.64	8.63882e+06	1.05823e+07	1.02515e+07	0	0.00315	High	3.48077	High	3.67283	High	3.40561	0
	AAPLQGMLPGLLAPLR	5	1	1	P12111		1617.96	232517	0	119327	0	0.005293	High	3.39537			High	3.01378	0
	NNLFTSSAGYR	2	1	1	P12111		1229.6	8.45544e+06	12385906	0	0	0.0005567	High	3.31834	High	3.31697			0
	STELNEEPLMR	3	1	1	P12111		1318.64	5.57929e+06	6.04019e+06	7254707	0	0.01387	High	3.27004	High	3.01461	High	2.87623	0
	QLGTVQQVISER	4	1	1	P12111		1357.75	2.39613e+07	2.58419e+07	2.5584e+07	0	5.65e-06	High	3.19341	High	3.13621	High	3.36083	0
	VVESLDVGQDR	7	1	1	P12111		1216.62	1.91519e+07	2.30974e+07	2.20979e+07	0	0.0009028	High	3.15983	High	3.78063	High	3.24029	0
	IGDLHPQIVNLLK	11	1	1	P12111		1459.87	1.38879e+07	1.72346e+07	1.52733e+07	0	0.0002165	High	3.13789	High	2.43259	High	2.96324	0
	TELQTITNDPR	6	1	1	P12111		1287.66	1.59512e+07	1.9934e+07	1.82896e+07	0	2.105e-06	High	3.11394	High	3.30345	High	3.71408	0
	QSGVVPFIFQAK	8	1	1	P12111		1320.74	5.11114e+06	5.38336e+06	5.18783e+06	0	0.01349	High	2.86363	High	2.8685	High	3.07847	0
	NIDRTELQTITNDPR	3	1	1	P12111		1785.92	0	7.68223e+06	7.52956e+06	0	1.373e-05	High	2.7297	High	3.64435	High	3.72999	1
	NILVSSAGSR	1	1	1	P12111		1003.56	1.15453e+07	0	0	0	0.005024	High	2.5002					0
	IIDELNVKPEGTR	3	1	1	P12111		1483.82	3.15603e+07	3.2266e+07	31263190	0	0.008993	High	2.02849	High	2.41631	High	2.13259	0
	SVEDAQDVSLALTQR	1	1	1	P12111		1631.83	0	2.36827e+06	0	0	5.368e-06			High	5.38552			0
	QINVGNALEYVSR	4	1	1	P12111		1462.77	0	4.48308e+06	4.59792e+06	0	0.0001102			High	4.12712	High	3.84621	0
	SDDEVDDPAVELK	2	1	1	P12111		1431.66	0	1.46636e+07	1.40121e+07	0	0.01144			High	3.95535	High	3.95166	0
	AAPLQGMLPGLLAPLR	1	1	1	P12111	M7(Oxidation)	1633.96	0	0	300091	0.004	0.03604					High	2.68045	0
P12110	Collagen alpha-2(VI) chain OS=Homo sapiens OX=9606 GN=COL6A2 PE=1 SV=4 - [CO6A2_HUMAN]	5.2	1	5	5	26	2.05292e+07	2.2918e+07	2.60252e+07	30.445	4.12	4	9	29.1661	3.24	3	8	33.0815	4.32	4	9	1019	108.512	6.21436
	Sequence	# PSMs	# Proteins	# Protein Groups	Protein Group Accessions	Modifications	MH+ [Da]	A5: Area	B5: Area	C5: Area	q-Value	PEP	A2	XCorr A2	B2	XCorr B2	C2	XCorr C2	# Missed Cleavages
	DYDSLAQPGFFDR	11	1	1	P12110		1530.69	6.12257e+06	7.98623e+06	8.74898e+06	0	2.635e-12	High	4.44491	High	4.59122	High	4.78283	0
	LFAVAPNQNLK	7	1	1	P12110		1214.69	4.23756e+07	4.57326e+07	4.65099e+07	0	5.231e-06	High	3.36393	High	3.32583	High	3.39294	0
	NFVINVVNR	6	1	1	P12110		1074.61	1.30895e+07	1.50353e+07	14276315	0	2.872e-05	High	3.23899	High	3.15674	High	3.27417	0
	DIASTPHELYR	1	1	1	P12110		1301.65	0	0	1.72894e+07	0	0.001332					High	3.10249	0
	NLQGISSFR	1	1	1	P12110		1021.55	3.88699e+06	0	0	0.001	0.03497	High	2.52843					0
P12109	Collagen alpha-1(VI) chain OS=Homo sapiens OX=9606 GN=COL6A1 PE=1 SV=3 - [CO6A1_HUMAN]	18.68	1	14	14	91	3.46206e+07	3.72738e+07	3.63542e+07	105.189	12.84	9	28	111.804	14.49	11	30	126.076	15.08	11	33	1028	108.462	5.42725
	Sequence	# PSMs	# Proteins	# Protein Groups	Protein Group Accessions	Modifications	MH+ [Da]	A5: Area	B5: Area	C5: Area	q-Value	PEP	A2	XCorr A2	B2	XCorr B2	C2	XCorr C2	# Missed Cleavages
	LLLFSDGNSQGATPAAIEK	12	1	1	P12109		1932.02	1.00835e+07	1.27505e+07	1.16068e+07	0	4.834e-08	High	6.7971	High	7.0875	High	7.08695	0
	NNVEQVCCSFECQPAR	12	1	1	P12109	C7(Carbamidomethyl); C8(Carbamidomethyl); C12(Carbamidomethyl)	1997.84	3.46199e+07	3.93008e+07	3.49632e+07	0	8.136e-09	High	5.87558	High	6.22363	High	6.04987	0
	GLEQLLVGGSHLK	35	1	1	P12109		1350.78	5.82887e+06	3.70674e+07	3.79565e+07	0	4.793e-08	High	4.08207	High	4.02664	High	4.17315	0
	KGLEQLLVGGSHLK	4	1	1	P12109		1478.88	7.49855e+06	8.49349e+06	8.35768e+06	0	0.0003384	High	3.72159	High	3.88564	High	3.76617	1
	VAVVQYSGTGQQRPER	3	1	1	P12109		1774.93	3.44613e+07	3.17655e+07	36142986	0	0.003343	High	2.71711	High	2.88806	High	2.84496	0
	VFSVAITPDHLEPR	12	1	1	P12109		1580.85	2.57506e+07	3.34007e+07	2.95704e+07	0	0.00303	High	2.70418	High	2.56495	High	2.95514	0
	LSIIATDHTYR	3	1	1	P12109		1289.69	34780677	3.54533e+07	3.48477e+07	0	0.00897	High	2.34376	High	2.4527	High	2.09197	0
	GEAGDEGNPGPDGAPGER	2	1	1	P12109		1681.71	0	641298	826436	0	5.331e-05			High	4.7111	High	4.27502	0
	EPCGGLEDAVNEAK	2	1	1	P12109	C3(Carbamidomethyl)	1488.67	0	2.6929e+06	3.02169e+06	0	0.009299			High	4.55128	High	4.32248	0
	GAPGPAGPPGDPGLMGER	2	1	1	P12109		1632.79	0	1.69943e+07	1.87422e+07	0	4.004e-10			High	3.52297	High	3.52644	0
	TAEYDVAYGESHLFR	1	1	1	P12109		1757.83	0	0	1.11804e+06	0	4.746e-09					High	4.62413	0
	ENYAELLEDAFLK	1	1	1	P12109		1554.78	0	0	0	0.001	0.02418	High	1.64096					0
	GTYTDCAIK	1	1	1	P12109	C6(Carbamidomethyl)	1028.48	0	0	0	0.003	0.07877			High	2.42299			0
	YLIVVTDGHPLEGYKEPCGGLEDAVNEAK	1	1	1	P12109	C18(Carbamidomethyl)	3173.56	321074	0	0	0.009	0.1472	High	2.42299					1
P12107	Collagen alpha-1(XI) chain OS=Homo sapiens OX=9606 GN=COL11A1 PE=1 SV=4 - [COBA1_HUMAN]	3.99	1	4	5	11	6.14333e+06	8.57594e+06	5.63393e+06	11.9861	2.77	3	4	12.3477	3.27	4	4	9.92963	2.82	3	3	1806	180.954	5.17334
	Sequence	# PSMs	# Proteins	# Protein Groups	Protein Group Accessions	Modifications	MH+ [Da]	A5: Area	B5: Area	C5: Area	q-Value	PEP	A2	XCorr A2	B2	XCorr B2	C2	XCorr C2	# Missed Cleavages
	AAYDYCEHYSPDCDSSAPK	4	1	1	P12107	C6(Carbamidomethyl); C13(Carbamidomethyl)	2235.87	7.77767e+06	9.74186e+06	7913583	0	0.0004726	High	3.40284	High	3.23186	High	3.23891	0
	TGPVGPQGPAGKPGPEGLR	3	1	1	P12107		1771.95	7.62531e+06	6.95399e+06	7.34762e+06	0	3.225e-05	High	3.34623	High	3.64874	High	3.79847	0
	LGVPGLPGYPGR	2	2	2	P20908;P12107		1182.67	3.02701e+06	3.237e+06	0	0.001	0.01851	High	2.60735	High	2.97147			0
	ALDFHNSPEGISK	1	1	1	P12107		1414.71	0	0	1.64059e+06	0.007	0.07368					High	2.89226	0
	TVTMIVDCK	1	1	1	P12107	C8(Carbamidomethyl)	1066.53	0	9031979	0	0.008	0.1465			High	2.49567			0
P12081	Histidine--tRNA ligase, cytoplasmic OS=Homo sapiens OX=9606 GN=HARS1 PE=1 SV=2 - [HARS1_HUMAN]	6.09	2	3	3	10	1.44559e+06	2.36532e+06	2.6493e+06	12.0126	6.09	3	4	9.00454	3.93	2	3	9.27116	3.93	2	3	509	57.3742	5.88428
	Sequence	# PSMs	# Proteins	# Protein Groups	Protein Group Accessions	Modifications	MH+ [Da]	A5: Area	B5: Area	C5: Area	q-Value	PEP	A2	XCorr A2	B2	XCorr B2	C2	XCorr C2	# Missed Cleavages
	YDGLVGMFDPK	6	2	1	P12081		1241.59	2.3316e+06	2.67369e+06	2.6493e+06	0	3.211e-07	High	3.34035	High	3.34387	High	3.66556	0
	LVSELWDAGIK	1	1	1	P12081		1230.68	668693	0	0	0	0.001508	High	3.05878					0
	YDLTVPFAR	3	2	1	P12081		1081.57	1.33648e+06	2.05695e+06	0	0	0.003741	High	2.78457	High	2.55802	High	2.5645	0
P11464	Pregnancy-specific beta-1-glycoprotein 1 OS=Homo sapiens OX=9606 GN=PSG1 PE=1 SV=1 - [PSG1_HUMAN]	9.07	2	3	3	10	4.28798e+06	7.45506e+06	7.21814e+06	14.5187	9.07	3	4	9.62216	5.25	2	3	9.98048	5.25	2	3	419	47.193	8.11865
	Sequence	# PSMs	# Proteins	# Protein Groups	Protein Group Accessions	Modifications	MH+ [Da]	A5: Area	B5: Area	C5: Area	q-Value	PEP	A2	XCorr A2	B2	XCorr B2	C2	XCorr C2	# Missed Cleavages
	SDPVTLNVLYGPDLPR	1	1	1	P11464		1755.94	372559	0	0	0	0.0002183	High	4.43445					0
	SDPVTLNLLPK	6	2	1	P11464		1196.69	7.09972e+06	8.74925e+06	8.58661e+06	0	5.828e-06	High	3.49827	High	3.55314	High	3.58221	0
	YTAGPYECEIR	3	2	1	P11464	C8(Carbamidomethyl)	1358.61	5.39165e+06	6.16088e+06	5.84967e+06	0	0.004965	High	3.25962	High	2.96943	High	3.07591	0
P11142	Heat shock cognate 71 kDa protein OS=Homo sapiens OX=9606 GN=HSPA8 PE=1 SV=1 - [HSP7C_HUMAN]	22.6	1	10	12	67	3.93882e+07	5.03245e+07	4.6023e+07	70.3857	16.87	9	20	78.016	22.6	12	23	84.1979	22.6	12	24	646	70.8542	5.51611
	Sequence	# PSMs	# Proteins	# Protein Groups	Protein Group Accessions	Modifications	MH+ [Da]	A5: Area	B5: Area	C5: Area	q-Value	PEP	A2	XCorr A2	B2	XCorr B2	C2	XCorr C2	# Missed Cleavages
	DAGTIAGLNVLR	4	1	1	P11142		1199.68	9.94436e+06	12298351	1.14809e+07	0	8.528e-05	High	4.13998	High	4.01031	High	4.13076	0
	NSLESYAFNMK	6	1	1	P11142		1303.61	1.77123e+07	2.14946e+07	2.02525e+07	0	0.0003681	High	4.05095	High	4.00892	High	3.87837	0
	CNEIINWLDK	9	1	1	P11142	C1(Carbamidomethyl)	1304.64	9.76211e+06	1.2498e+07	8.61642e+06	0	0.0009404	High	3.83003	High	3.54229	High	3.40627	0
	SFYPEEVSSMVLTK	6	1	1	P11142		1616.8	1.36108e+06	1.99559e+06	1956607	0	0.01935	High	3.78443	High	3.54149	High	3.51158	0
	NQTAEKEEFEHQQK	4	1	1	P11142		1745.82	3.67685e+06	4.21264e+06	1.1421e+06	0	0.0003025	High	3.72196	High	4.02988	High	3.59515	1
	VEIIANDQGNR	20	3	3	P11021;P0DMV8;P11142		1228.63	6.68433e+07	8.47736e+07	82649101	0	0.0001083	High	3.67463	High	3.84433	High	3.76134	0
	MVNHFIAEFK	3	1	1	P11142		1235.63	3.39191e+06	4.23066e+06	3.4282e+06	0	0.003266	High	3.50092	High	3.61944	High	3.60046	0
	TTPSYVAFTDTER	4	2	2	P0DMV8;P11142		1487.71	3.36089e+07	3.52976e+07	3.51674e+07	0	1.417e-05	High	3.26143	High	3.14146	High	3.40059	0
	SQIHDIVLVGGSTR	5	1	1	P11142		1481.81	1.15107e+07	1.22854e+07	12667689	0	0.01104	High	3.20939	High	3.40038	High	3.17221	0
	ARFEELNADLFR	2	1	1	P11142		1480.76	0	2.04596e+06	1.49633e+06	0	6.568e-06			High	4.15206	High	4.18966	1
	STAGDTHLGGEDFDNR	2	1	1	P11142		1691.73	0	3.09023e+07	20183096	0	0.001511			High	3.66827	High	3.20947	0
	LLQDFFNGK	2	1	1	P11142		1081.57	0	7.34038e+06	8.8474e+06	0	0.0004064			High	2.87186	High	3.11634	0
P11047	Laminin subunit gamma-1 OS=Homo sapiens OX=9606 GN=LAMC1 PE=1 SV=3 - [LAMC1_HUMAN]	18.89	1	21	21	95	1.82574e+07	2.12209e+07	2.07333e+07	132.289	16.03	17	31	141.988	18.89	21	34	133.749	18.02	20	30	1609	177.489	5.12256
	Sequence	# PSMs	# Proteins	# Protein Groups	Protein Group Accessions	Modifications	MH+ [Da]	A5: Area	B5: Area	C5: Area	q-Value	PEP	A2	XCorr A2	B2	XCorr B2	C2	XCorr C2	# Missed Cleavages
	LGNNEACSSCHCSPVGSLSTQCDSYGR	4	1	1	P11047	C7(Carbamidomethyl); C10(Carbamidomethyl); C12(Carbamidomethyl); C22(Carbamidomethyl)	3003.23	9.98622e+06	1.16751e+07	1.25113e+07	0	3.949e-22	High	7.61603	High	7.56765	High	8.26344	0
	EAQQALGSAAADATEAK	5	1	1	P11047		1631.8	9.63628e+06	10436801	1.05703e+07	0	3.659e-14	High	5.99599	High	5.744	High	6.09504	0
	ATAESASECLPCDCNGR	3	1	1	P11047	C9(Carbamidomethyl); C12(Carbamidomethyl); C14(Carbamidomethyl)	1897.76	3.30166e+06	3.855e+06	3.90827e+06	0	1.37e-05	High	5.58272	High	4.06273	High	5.07457	0
	LCQCSDNIDPNAVGNCNR	6	1	1	P11047	C2(Carbamidomethyl); C4(Carbamidomethyl); C16(Carbamidomethyl)	2106.89	1.22788e+07	1.26271e+07	1.16543e+07	0	1.089e-05	High	5.50484	High	5.94497	High	5.75927	0
	TKEVVCTNCPTGTTGK	3	1	1	P11047	C6(Carbamidomethyl); C9(Carbamidomethyl)	1752.83	5.88881e+06	7.23549e+06	7.14941e+06	0	0.0001967	High	4.85606	High	4.72918	High	4.60981	1
	LNTFGDEVFNDPK	6	1	1	P11047		1495.71	1.65076e+07	1.79712e+07	1.76414e+07	0	0.0001809	High	4.81832	High	4.63488	High	4.73971	0
	TGQCECQPGITGQHCER	4	1	1	P11047	C4(Carbamidomethyl); C6(Carbamidomethyl); C15(Carbamidomethyl)	2017.84	2.59856e+07	3.16853e+07	3.01273e+07	0	1.497e-15	High	4.76385	High	4.1942	High	5.22969	0
	VSVPLIAQGNSYPSETTVK	5	1	1	P11047		1990.06	5.87479e+06	7.85043e+06	7.52848e+06	0	1.575e-06	High	4.66762	High	5.26717	High	5.1514	0
	QDIAVISDSYFPR	9	1	1	P11047		1510.76	4.54818e+06	5.52201e+06	5.92241e+06	0	9.088e-12	High	4.55336	High	4.52359	High	5.01165	0
	EVVCTNCPTGTTGK	6	1	1	P11047	C4(Carbamidomethyl); C7(Carbamidomethyl)	1523.69	9.68507e+06	1.21333e+07	1.18063e+07	0	0.0001815	High	4.47306	High	4.13044	High	4.38008	0
	DGSEASLEWSSER	3	1	1	P11047		1452.63	4.8469e+06	5034414	4.06873e+06	0	0.0005397	High	4.12637	High	4.35625	High	4.12474	0
	TEQQTADQLLAR	3	1	1	P11047		1373.71	4.03402e+06	4.54012e+06	5.44178e+06	0	1.523e-07	High	4.05856	High	3.85793	High	4.08881	0
	LSAEDLVLEGAGLR	3	1	1	P11047		1442.79	1.54028e+06	983589	956465	0	3.365e-05	High	3.91065	High	3.73042	High	3.90068	0
	SQECYFDPELYR	10	1	1	P11047	C4(Carbamidomethyl)	1606.69	1.10031e+07	1.40062e+07	1.44314e+07	0	6.494e-05	High	3.85223	High	4.35595	High	4.3576	0
	STGHGGHCTNCQDNTDGAHCER	6	1	1	P11047	C8(Carbamidomethyl); C11(Carbamidomethyl); C20(Carbamidomethyl)	2470.94	279568	350302	120170	0	3.659e-06	High	3.70098	High	4.8523	High	3.31926	0
	SWPGCQECPACYR	7	1	1	P11047	C5(Carbamidomethyl); C8(Carbamidomethyl); C11(Carbamidomethyl)	1670.66	0	9.80977e+06	8.5807e+06	0	0.008364	High	2.76769	High	1.97959	High	2.18745	0
	TLPSGCFNTPSIEKP	5	1	1	P11047	C6(Carbamidomethyl)	1647.81	3.34517e+06	7942547	5.14556e+06	0	1.249e-07	High	2.12674	High	3.34556	High	3.74117	0
	CDCHALGSTNGQCDIR	2	1	1	P11047	C1(Carbamidomethyl); C3(Carbamidomethyl); C13(Carbamidomethyl)	1863.76	0	8.99663e+06	9.62848e+06	0	1.277e-17			High	5.66063	High	6.00736	0
	CVCKDNVEGFNCER	1	1	1	P11047	C1(Carbamidomethyl); C3(Carbamidomethyl); C12(Carbamidomethyl)	1786.74	0	1.78824e+06	0	0	0.002389			High	4.66818			1
	NTIEETGNLAEQAR	2	1	1	P11047		1545.76	0	5.77395e+06	6.31893e+06	0	2.217e-10			High	4.61391	High	4.85041	0
	GKTEQQTADQLLAR	2	1	1	P11047		1558.82	0	852004	862041	0	0.0006974			High	4.40318	High	4.26834	1
P11021	Endoplasmic reticulum chaperone BiP OS=Homo sapiens OX=9606 GN=HSPA5 PE=1 SV=2 - [BIP_HUMAN]	35.17	1	16	17	124	4.82763e+07	5.64212e+07	5.51571e+07	177.477	33.33	16	46	149.918	32.11	15	40	149.888	29.66	14	38	654	72.2884	5.16064
	Sequence	# PSMs	# Proteins	# Protein Groups	Protein Group Accessions	Modifications	MH+ [Da]	A5: Area	B5: Area	C5: Area	q-Value	PEP	A2	XCorr A2	B2	XCorr B2	C2	XCorr C2	# Missed Cleavages
	LYGSAGPPPTGEEDTAEKDEL	5	1	1	P11021		2176.01	4.81926e+06	6.5777e+06	3.24797e+06	0	6.486e-15	High	6.13112	High	5.72356	High	6.737	1
	SQIFSTASDNQPTVTIK	9	1	1	P11021		1836.94	1.89827e+07	2.43517e+07	2.69405e+07	0	1.068e-16	High	5.86565	High	5.97873	High	6.05814	0
	NQLTSNPENTVFDAK	6	1	1	P11021		1677.82	3.64923e+07	3.62223e+07	3.816e+07	0	5.791e-11	High	4.96276	High	4.82044	High	5.04496	0
	ELEEIVQPIISK	11	1	1	P11021		1397.8	2.42069e+07	3.01241e+07	3.02725e+07	0	0.0005329	High	4.87304	High	4.84271	High	4.46991	0
	VTHAVVTVPAYFNDAQR	9	1	1	P11021		1887.98	2.23358e+07	2.67052e+07	2.61054e+07	0	0.001097	High	4.71685	High	4.29688	High	4.57108	0
	TKPYIQVDIGGGQTK	3	1	1	P11021		1604.87	6.39226e+06	8.2932e+06	7.55638e+06	0	0.0001098	High	4.08098	High	3.35312	High	3.65624	0
	TWNDPSVQQDIK	10	1	1	P11021		1430.7	3.45306e+07	3.60854e+07	3.64849e+07	0	4.82e-08	High	4.04243	High	4.10386	High	4.16914	0
	ITPSYVAFTPEGER	15	1	1	P11021		1566.79	4.14932e+07	47102938	4.46624e+07	0	0.0002051	High	4.02592	High	3.72637	High	3.67732	0
	VEIIANDQGNR	20	3	3	P11021;P0DMV8;P11142		1228.63	6.68433e+07	8.47736e+07	82649101	0	0.0001083	High	3.67463	High	3.84433	High	3.76134	0
	IEWLESHQDADIEDFK	4	1	1	P11021		1974.92	3.60776e+06	452262	0	0	5.291e-06	High	3.6665	High	2.76059			0
	KSDIDEIVLVGGSTR	5	1	1	P11021		1588.87	1.24058e+07	1.48189e+07	1.4928e+07	0	0.0002927	High	3.4875	High	3.89275	High	4.02317	1
	VYEGERPLTK	7	1	1	P11021		1191.64	5.74051e+06	3.73872e+07	6.55745e+06	0	0.01118	High	3.30355	High	3.13389	High	3.17941	0
	TFAPEEISAMVLTK	5	1	1	P11021		1536.81	1.41047e+06	882236	690997	0	0.003464	High	2.90905	High	3.53665	High	2.76505	0
	ITITNDQNR	10	1	1	P11021		1074.56	1.49018e+07	2.64604e+07	1.40781e+07	0	0.007434	High	2.52392	High	2.57412	High	2.63342	0
	DAGTIAGLNVMR	2	1	1	P11021		1217.64	0	2.12431e+07	21952681	0	0.0001406			High	4.17385	High	4.10975	0
	DNHLLGTFDLTGIPPAPR	2	1	1	P11021		1934.02	2.25346e+06	0	0	0.002	0.05097	High	3.67344					0
	KKELEEIVQPIISK	1	1	1	P11021		1653.99	8.27326e+06	0	0	0.003	0.07037	High	3.84119					2
P10909	Clusterin OS=Homo sapiens OX=9606 GN=CLU PE=1 SV=1 - [CLUS_HUMAN]	16.93	1	5	5	16	6.25785e+06	6.12728e+06	5.58515e+06	10.1823	11.8	4	4	17.4974	9.58	3	5	23.8412	16.93	5	7	449	52.461	6.26514
	Sequence	# PSMs	# Proteins	# Protein Groups	Protein Group Accessions	Modifications	MH+ [Da]	A5: Area	B5: Area	C5: Area	q-Value	PEP	A2	XCorr A2	B2	XCorr B2	C2	XCorr C2	# Missed Cleavages
	ASSIIDELFQDR	7	1	1	P10909		1393.7	1.20671e+06	978780	975430	0	0.001225	High	4.07718	High	3.89172	High	3.88776	0
	EILSVDCSTNNPSQAK	3	1	1	P10909	C7(Carbamidomethyl)	1762.83	1.16378e+07	1.28533e+07	1.16617e+07	0	2.697e-12	High	3.99922	High	4.39492	High	4.5987	0
	QQTHMLDVMQDHFSR	3	1	1	P10909		1872.86	4.03788e+06	4.5498e+06	4.11837e+06	0	0.0002316	High	2.23628	High	3.03266	High	2.60327	0
	VTTVASHTSDSDVPSGVTEVVVK	1	1	1	P10909		2314.19	0	0	0	0	0.003958					High	3.621	0
	TLLSNLEEAK	2	1	1	P10909		1117.61	3.09784e+06	0	0	0.002	0.0186	High	2.10594			High	2.14802	0
P10599	Thioredoxin OS=Homo sapiens OX=9606 GN=TXN PE=1 SV=3 - [THIO_HUMAN]	30.48	1	3	3	30	2.04427e+07	2.34073e+07	2.18674e+07	18.4942	30.48	3	9	19.9014	20	2	10	21.2634	20	2	11	105	11.7297	4.91943
	Sequence	# PSMs	# Proteins	# Protein Groups	Protein Group Accessions	Modifications	MH+ [Da]	A5: Area	B5: Area	C5: Area	q-Value	PEP	A2	XCorr A2	B2	XCorr B2	C2	XCorr C2	# Missed Cleavages
	MIKPFFHSLSEK	7	1	1	P10599		1463.78	1.55012e+07	1.56749e+07	1.53801e+07	0	1.464e-07	High	3.50925	High	3.56261	High	3.59522	0
	CMPTFQFFK	9	1	1	P10599	C1(Carbamidomethyl)	1205.55	2.53841e+07	3.11397e+07	2.83547e+07	0	0.00406	High	2.46807	High	2.52841	High	2.43809	0
	CMPTFQFFK	11	1	1	P10599	C1(Carbamidomethyl); M2(Oxidation)	1221.55	6.29499e+06	6.11323e+06	5.66035e+06	0	0.005328	High	2.20238	High	2.27472	High	2.28776	0
	MIKPFFHSLSEK	2	1	1	P10599	M1(Oxidation)	1479.78	0	2.98772e+06	3.21732e+06	0	0.01313			High	3.24373	High	2.97181	0
	EKLEATINELV	1	1	1	P10599		1258.7	0	0	0	0.001	0.02947	High	3.60751					1
P10451	Osteopontin OS=Homo sapiens OX=9606 GN=SPP1 PE=1 SV=1 - [OSTP_HUMAN]	10.51	1	2	2	3	2.1601e+06	0	4.25809e+06	11.8002	10.51	2	3		0				0			314	35.4012	4.57666
	Sequence	# PSMs	# Proteins	# Protein Groups	Protein Group Accessions	Modifications	MH+ [Da]	A5: Area	B5: Area	C5: Area	q-Value	PEP	A2	XCorr A2	B2	XCorr B2	C2	XCorr C2	# Missed Cleavages
	AIPVAQDLNAPSDWDSR	1	1	1	P10451		1854.91	3.13677e+06	0	0	0	5.055e-06	High	5.34431					0
	YPDAVATWLNPDPSQK	2	1	1	P10451		1801.88	1.18343e+06	0	0	0	0.002649	High	3.76594					0
P10253	Lysosomal alpha-glucosidase OS=Homo sapiens OX=9606 GN=GAA PE=1 SV=4 - [LYAG_HUMAN]	3.15	1	2	2	2	3442615	2.81085e+06	4.52943e+06		0			8.30566	3.15	2	2		0			952	105.257	5.99854
	Sequence	# PSMs	# Proteins	# Protein Groups	Protein Group Accessions	Modifications	MH+ [Da]	A5: Area	B5: Area	C5: Area	q-Value	PEP	A2	XCorr A2	B2	XCorr B2	C2	XCorr C2	# Missed Cleavages
	AGYIIPLQGPGLTTTESR	1	1	1	P10253		1874.01	0	958762	0	0	0.0002499			High	4.40309			0
	VTSEGAGLQLQK	1	1	1	P10253		1230.67	0	4.66294e+06	0	0	0.002349			High	3.90257			0
P0DP25	Calmodulin-3 OS=Homo sapiens OX=9606 GN=CALM3 PE=1 SV=1 - [CALM3_HUMAN]	32.21	1	5	5	41	8.02348e+07	9.74019e+07	9.2589e+07	50.9253	32.21	5	13	55.6735	32.21	5	14	58.028	22.15	3	14	149	16.8268	4.22119
	Sequence	# PSMs	# Proteins	# Protein Groups	Protein Group Accessions	Modifications	MH+ [Da]	A5: Area	B5: Area	C5: Area	q-Value	PEP	A2	XCorr A2	B2	XCorr B2	C2	XCorr C2	# Missed Cleavages
	EAFSLFDKDGDGTITTK	18	1	1	P0DP25		1844.9	1.04066e+08	1.14658e+08	1.22425e+08	0	1.695e-06	High	5.17635	High	5.14932	High	5.2618	1
	VFDKDGNGYISAAELR	15	1	1	P0DP25		1754.88	106153828	145100168	1.3787e+08	0	6.573e-05	High	4.92	High	5.18781	High	5.07806	1
	MKDTDSEEEIR	3	1	1	P0DP25		1352.61	3.82248e+06	5.26542e+06	0	0	0.0003617	High	3.73556	High	4.68705			1
	DGNGYISAAELR	3	1	1	P0DP25		1265.62	1.65902e+07	17130309	1.74719e+07	0	0.0008837	High	2.91827	High	2.84018	High	2.93744	0
	DTDSEEEIREAFR	2	1	1	P0DP25		1596.72	3.04843e+07	3.2448e+07	0	0	0.01013	High	2.16072	High	2.33132			1
P0DOX2	Immunoglobulin alpha-2 heavy chain OS=Homo sapiens OX=9606 PE=1 SV=2 - [IGA2_HUMAN]	8.79	1	2	3	9	4.16503e+07	3.25155e+07	4.50668e+07		0			20.4983	8.79	3	5		0			455	48.9032	6.66846
	Sequence	# PSMs	# Proteins	# Protein Groups	Protein Group Accessions	Modifications	MH+ [Da]	A5: Area	B5: Area	C5: Area	q-Value	PEP	A2	XCorr A2	B2	XCorr B2	C2	XCorr C2	# Missed Cleavages
	WLQGSQELPR	6	2	2	P01876;P0DOX2		1213.64	76716204	88290333	8.31366e+07	0	0.0005896	High	3.79638	High	3.7275	High	3.32871	0
	DASGATFTWTPSSGK	2	1	1	P0DOX2		1512.7	0	7.25455e+06	0	0	0.002396			High	4.76879			0
	GTTVTVSSASPTSPK	1	1	1	P0DOX2		1419.74	0	2.00176e+06	0	0	0.002815			High	4.02034			0
P0DMV8	Heat shock 70 kDa protein 1A OS=Homo sapiens OX=9606 GN=HSPA1A PE=1 SV=1 - [HS71A_HUMAN]	17.78	1	8	10	60	4.37597e+07	5.14856e+07	4.96364e+07	79.2054	15.6	8	22	75.4773	17.78	9	20	68.8768	15.91	8	18	641	70.009	5.65576
	Sequence	# PSMs	# Proteins	# Protein Groups	Protein Group Accessions	Modifications	MH+ [Da]	A5: Area	B5: Area	C5: Area	q-Value	PEP	A2	XCorr A2	B2	XCorr B2	C2	XCorr C2	# Missed Cleavages
	HWPFQVINDGDKPK	6	1	1	P0DMV8		1680.86	1.35843e+07	1.50334e+07	1.53307e+07	0	8.883e-07	High	5.95976	High	5.43724	High	5.68333	0
	NQVALNPQNTVFDAK	6	1	1	P0DMV8		1658.86	1.44357e+07	1.64486e+07	1.61572e+07	0	2.493e-05	High	5.09036	High	5.37676	High	5.18901	0
	ATAGDTHLGGEDFDNR	9	1	1	P0DMV8		1675.74	3.08269e+07	3.43855e+07	31092643	0	9.13e-05	High	3.99732	High	4.47708	High	4.42257	0
	VEIIANDQGNR	20	3	3	P11021;P0DMV8;P11142		1228.63	6.68433e+07	8.47736e+07	82649101	0	0.0001083	High	3.67463	High	3.84433	High	3.76134	0
	NALESYAFNMK	6	1	1	P0DMV8		1287.61	4.69554e+06	6.99109e+06	8.26551e+06	0	0.0009988	High	3.51057	High	3.72542	High	3.36974	0
	TTPSYVAFTDTER	4	2	2	P0DMV8;P11142		1487.71	3.36089e+07	3.52976e+07	3.51674e+07	0	1.417e-05	High	3.26143	High	3.14146	High	3.40059	0
	LVNHFVEEFK	4	1	1	P0DMV8		1261.66	8.12719e+06	7.85185e+06	8.78858e+06	0	0.001309	High	3.21842	High	3.54239	High	3.33973	0
	FEELCSDLFR	1	1	1	P0DMV8	C5(Carbamidomethyl)	1315.6	1.93427e+06	0	0	0	0.002646	High	3.15846					0
	ARFEELCSDLFR	3	1	1	P0DMV8	C7(Carbamidomethyl)	1542.74	0	0	1.38049e+06	0	0.001132			High	3.05044	High	3.63191	1
	KFGDPVVQSDMK	1	1	1	P0DMV8		1350.68	0	1.35904e+06	0	0.001	0.0388			High	3.31014			1
P0CG48	Polyubiquitin-C OS=Homo sapiens OX=9606 GN=UBC PE=1 SV=3 - [UBC_HUMAN]	61.75	4	4	4	85	5.78941e+07	1.58227e+08	1.49134e+08	89.8449	61.75	4	31	75.5922	61.75	4	28	74.7876	61.75	4	26	685	76.9915	7.66455
	Sequence	# PSMs	# Proteins	# Protein Groups	Protein Group Accessions	Modifications	MH+ [Da]	A5: Area	B5: Area	C5: Area	q-Value	PEP	A2	XCorr A2	B2	XCorr B2	C2	XCorr C2	# Missed Cleavages
	TITLEVEPSDTIENVK	13	4	1	P0CG48		1787.94	2.52884e+07	2.77596e+07	3.30732e+07	0	7.664e-10	High	5.15255	High	4.92644	High	5.40985	0
	IQDKEGIPPDQQR	35	4	1	P0CG48		1523.79	5.90796e+07	67055144	7.11553e+07	0	0.00132	High	3.77464	High	3.88505	High	3.64693	1
	ESTLHLVLR	10	4	1	P0CG48		1067.62	8.93144e+07	9.80685e+07	8.86703e+07	0	0.000503	High	3.13804	High	3.01598	High	3.23533	0
	TLSDYNIQK	27	4	1	P0CG48		1081.56	0	3.09557e+08	287576040	0	0.007934	High	2.95603	High	3.1921	High	2.90995	0
P0CF74	Immunoglobulin lambda constant 6 OS=Homo sapiens OX=9606 GN=IGLC6 PE=1 SV=1 - [IGLC6_HUMAN]	32.08	3	2	2	75	1.49585e+08	158498698	156940823	102.531	32.08	2	26	96.7858	32.08	2	25	95.5786	32.08	2	24	106	11.2695	7.23975
	Sequence	# PSMs	# Proteins	# Protein Groups	Protein Group Accessions	Modifications	MH+ [Da]	A5: Area	B5: Area	C5: Area	q-Value	PEP	A2	XCorr A2	B2	XCorr B2	C2	XCorr C2	# Missed Cleavages
	SYSCQVTHEGSTVEK	8	3	1	P0CF74	C4(Carbamidomethyl)	1711.77	2.84577e+08	3.04636e+08	296090116	0	1.089e-14	High	5.78245	High	5.50611	High	5.90923	0
	AAPSVTLFPPSSEELQANK	67	3	1	P0CF74		1986.03	1.45939e+07	1.23613e+07	17791530	0	2.562e-09	High	4.44316	High	4.63197	High	4.93806	0
P0C0L5	Complement C4-B OS=Homo sapiens OX=9606 GN=C4B PE=1 SV=2 - [CO4B_HUMAN]	4.87	1	7	7	11	6.4669e+06	4.33791e+06	5.46426e+06	14.8418	2.35	3	4	16.0977	3.27	5	5	7.37199	1.49	2	2	1744	192.631	7.26904
	Sequence	# PSMs	# Proteins	# Protein Groups	Protein Group Accessions	Modifications	MH+ [Da]	A5: Area	B5: Area	C5: Area	q-Value	PEP	A2	XCorr A2	B2	XCorr B2	C2	XCorr C2	# Missed Cleavages
	VLSLAQEQVGGSPEK	1	1	1	P0C0L5		1541.82	9.97451e+06	0	0	0	3.564e-05	High	4.81211					0
	AEMADQAAAWLTR	4	1	1	P0C0L5		1433.69	1.06912e+06	1.78934e+06	1.22692e+06	0	1.379e-07	High	3.82003	High	3.92913	High	3.95646	0
	LNMGITDLQGLR	1	1	1	P0C0L5		1330.72	0	1.7599e+06	0	0	6.214e-05			High	4.09208			0
	VGDTLNLNLR	1	1	1	P0C0L5		1114.63	0	5.62598e+06	0	0	0.001306			High	3.7655			0
	EELVYELNPLDHR	1	1	1	P0C0L5		1626.82	0	2.50897e+06	0	0.002	0.07574			High	2.35966			0
	EMSGSPASGIPVK	2	1	1	P0C0L5		1259.64	8357060	0	9.7016e+06	0.003	0.06601	High	3.14718			High	3.41553	0
	DHAVDLIQK	1	1	1	P0C0L5		1038.56	0	4878775	0	0.008	0.1479			High	1.95131			0
P09936	Ubiquitin carboxyl-terminal hydrolase isozyme L1 OS=Homo sapiens OX=9606 GN=UCHL1 PE=1 SV=2 - [UCHL1_HUMAN]	30.04	1	4	4	13	2.18523e+07	1.64571e+07	2.23146e+07	12.1512	12.56	2	3	24.8981	30.04	4	6	16.678	22.42	3	4	223	24.8085	5.47803
	Sequence	# PSMs	# Proteins	# Protein Groups	Protein Group Accessions	Modifications	MH+ [Da]	A5: Area	B5: Area	C5: Area	q-Value	PEP	A2	XCorr A2	B2	XCorr B2	C2	XCorr C2	# Missed Cleavages
	NEAIQAAHDAVAQEGQCR	7	1	1	P09936	C17(Carbamidomethyl)	1967.91	3.25954e+07	3.11148e+07	3.15718e+07	0	1.751e-10	High	4.83433	High	5.09628	High	5.25852	0
	LGFEDGSVLK	3	1	1	P09936		1064.57	1.11092e+07	1.35066e+07	1.30575e+07	0	0.01203	High	2.98494	High	3.15235	High	3.0995	0
	QTIGNSCGTIGLIHAVANNQDK	2	1	1	P09936	C7(Carbamidomethyl)	2311.16	0	0	0	0	0.0001594			High	3.7115	High	3.67311	0
	MPFPVNHGASSEDTLLK	1	1	1	P09936		1842.91	0	4.7498e+06	0	0	0.003356			High	3.38621			0
P09871	Complement C1s subcomponent OS=Homo sapiens OX=9606 GN=C1S PE=1 SV=1 - [C1S_HUMAN]	8.58	1	4	4	12	1.38877e+07	1.04678e+07	1.10689e+07	16.4685	4.51	2	4	14.7418	7.27	3	4	12.477	5.81	3	4	688	76.6348	4.95752
	Sequence	# PSMs	# Proteins	# Protein Groups	Protein Group Accessions	Modifications	MH+ [Da]	A5: Area	B5: Area	C5: Area	q-Value	PEP	A2	XCorr A2	B2	XCorr B2	C2	XCorr C2	# Missed Cleavages
	SSNNPHSPIVEEFQVPYNK	3	1	1	P09871		2186.06	1.30801e+07	1.09987e+07	0	0	0.0002792	High	5.17903	High	4.26413			0
	EDTPNSVWEPAK	6	1	1	P09871		1372.64	14695214	1.76199e+07	16777428	0	0.0009597	High	4.06745	High	3.93989	High	3.98645	0
	QFGPYCGHGFPGPLNIETK	2	1	1	P09871	C6(Carbamidomethyl)	2119.02	0	2.7848e+06	1.53045e+06	0	0.01216			High	2.64417	High	2.52888	0
	CVPVCGVPR	1	1	1	P09871	C1(Carbamidomethyl); C5(Carbamidomethyl)	1043.52	0	0	1.48987e+07	0.001	0.006245					High	2.12476	0
P09651	Heterogeneous nuclear ribonucleoprotein A1 OS=Homo sapiens OX=9606 GN=HNRNPA1 PE=1 SV=5 - [ROA1_HUMAN]	17.74	1	4	5	12	2.97611e+06	5.41961e+06	5.19379e+06	12.1336	9.95	3	4	7.17242	10.75	3	4	8.4267	13.44	4	4	372	38.7231	9.12939
	Sequence	# PSMs	# Proteins	# Protein Groups	Protein Group Accessions	Modifications	MH+ [Da]	A5: Area	B5: Area	C5: Area	q-Value	PEP	A2	XCorr A2	B2	XCorr B2	C2	XCorr C2	# Missed Cleavages
	SHFEQWGTLTDCVVMR	2	1	1	P09651	C12(Carbamidomethyl)	1965.9	1.49831e+06	0	0	0	0.01232	High	3.4475					0
	IEVIEIMTDR	2	1	1	P09651		1218.64	2.95561e+06	0	2.64267e+06	0	0.0005065	High	3.06236			High	2.99774	0
	IFVGGIKEDTEEHHLR	2	2	2	P09651;P22626		1879.98	0	4.67078e+06	4.43901e+06	0	0.0003994			High	2.6634	High	3.01282	1
[truncated: 1,243 more rows]

## Sheet: Pool II, hAMSCs-CM 436proteins
Table S1: Proteins identification data for hAMSC-CM Pool II
Accession	Description	ΣCoverage	Σ# Proteins	Σ# Unique Peptides	Σ# Peptides	Σ# PSMs	A5: Area	B5: Area	C5: Area	Score A2	Coverage A2	# Peptides A2	# PSM A2	Score B2	Coverage B2	# Peptides B2	# PSM B2	Score C2	Coverage C2	# Peptides C2	# PSM C2	# AAs	MW [kDa]	calc. pI
Q9Y6C2	EMILIN-1 OS=Homo sapiens OX=9606 GN=EMILIN1 PE=1 SV=3 - [EMIL1_HUMAN]	4.43	1	3	3	14	7.78706e+06	7.79045e+06	6.92413e+06	19.8159	4.43	3	5	22.0207	4.43	3	5	16.4905	3.25	2	4	1016	106.63	5.17334
	Sequence	# PSMs	# Proteins	# Protein Groups	Protein Group Accessions	Modifications	MH+ [Da]	A5: Area	B5: Area	C5: Area	q-Value	PEP	A2	XCorr A2	B2	XCorr B2	C2	XCorr C2	# Missed Cleavages
	GLEEGQAQAGQCPSLEGR	3	1	1	Q9Y6C2	C12(Carbamidomethyl)	1886.88	3335704	3.49547e+06	3.14274e+06	0	4.024e-08	High	5.40704	High	6.07437	High	5.58625	0
	LQQEATEHATESEER	9	1	1	Q9Y6C2		1757.8	1.08074e+07	1.10888e+07	1.07055e+07	0	9.721e-08	High	4.93174	High	5.50599	High	4.76319	0
	LDTVAGGLQGLR	2	1	1	Q9Y6C2		1199.68	9.21811e+06	8.78712e+06	0	0	1.441e-06	High	4.62653	High	4.74959			0
Q9Y696	Chloride intracellular channel protein 4 OS=Homo sapiens OX=9606 GN=CLIC4 PE=1 SV=4 - [CLIC4_HUMAN]	11.07	1	2	2	4	2.76103e+06	2.97568e+06	2.96886e+06		0			9.64993	11.07	2	2	9.24053	11.07	2	2	253	28.7537	5.59229
	Sequence	# PSMs	# Proteins	# Protein Groups	Protein Group Accessions	Modifications	MH+ [Da]	A5: Area	B5: Area	C5: Area	q-Value	PEP	A2	XCorr A2	B2	XCorr B2	C2	XCorr C2	# Missed Cleavages
	AGSDGESIGNCPFSQR	2	1	1	Q9Y696	C11(Carbamidomethyl)	1681.73	0	1.9159e+06	2.24968e+06	0	3.219e-07			High	4.9945	High	4.92231	0
	NSRPEANEALER	2	1	1	Q9Y696		1385.69	0	4.03547e+06	3.68804e+06	0	2.632e-07			High	4.65542	High	4.31823	0
Q9Y678	Coatomer subunit gamma-1 OS=Homo sapiens OX=9606 GN=COPG1 PE=1 SV=1 - [COPG1_HUMAN]	5.03	1	3	3	7	0	768903	847963	9.26495	5.03	3	3	6.8675	3.78	2	2	7.00648	3.78	2	2	874	97.6555	5.46533
	Sequence	# PSMs	# Proteins	# Protein Groups	Protein Group Accessions	Modifications	MH+ [Da]	A5: Area	B5: Area	C5: Area	q-Value	PEP	A2	XCorr A2	B2	XCorr B2	C2	XCorr C2	# Missed Cleavages
	EDPTAVACTFSCMMK	3	1	1	Q9Y678	C8(Carbamidomethyl); C12(Carbamidomethyl)	1747.72	0	0	774977	0	0.0007442	High	3.30861	High	3.18842	High	3.38102	0
	ILHLLGQEGPK	1	1	1	Q9Y678		1204.71	0	0	0	0	0.03176	High	3.05964					0
	SLPYNQPGTCYTLVALPK	3	1	1	Q9Y678	C10(Carbamidomethyl)	2022.05	0	768903	920948	0	2.363e-06	High	2.8967	High	3.67908	High	3.62546	0
Q9Y617	Phosphoserine aminotransferase OS=Homo sapiens OX=9606 GN=PSAT1 PE=1 SV=2 - [SERC_HUMAN]	8.11	1	3	3	4	8.54886e+06	1.28282e+07	0	6.84216	5.41	2	2	5.93998	5.41	2	2		0			370	40.3968	7.66455
	Sequence	# PSMs	# Proteins	# Protein Groups	Protein Group Accessions	Modifications	MH+ [Da]	A5: Area	B5: Area	C5: Area	q-Value	PEP	A2	XCorr A2	B2	XCorr B2	C2	XCorr C2	# Missed Cleavages
	FGTINIVHPK	1	1	1	Q9Y617		1125.65	6.79492e+06	0	0	0	0.009401	High	3.6996					0
	IINNTENLVR	2	1	1	Q9Y617		1185.67	1.03028e+07	9.57909e+06	0	0	0.001318	High	3.14255	High	3.30917			0
	ELLAVPDNYK	1	1	1	Q9Y617		1161.62	0	1.60773e+07	0	0.005	0.05591			High	2.63081			0
Q9Y5Z4	Heme-binding protein 2 OS=Homo sapiens OX=9606 GN=HEBP2 PE=1 SV=1 - [HEBP2_HUMAN]	10.73	1	2	2	12	4.92522e+06	758862	922479	17.1164	10.73	2	4	16.5382	10.73	2	4	16.8955	10.73	2	4	205	22.8612	4.62744
	Sequence	# PSMs	# Proteins	# Protein Groups	Protein Group Accessions	Modifications	MH+ [Da]	A5: Area	B5: Area	C5: Area	q-Value	PEP	A2	XCorr A2	B2	XCorr B2	C2	XCorr C2	# Missed Cleavages
	NQEQLLTLASILR	9	1	1	Q9Y5Z4		1498.87	1.16711e+06	758862	922479	0	1.164e-05	High	4.64937	High	4.8772	High	4.73085	0
	NNEVWLIQK	3	1	1	Q9Y5Z4		1143.62	8.68333e+06	0	0	0	0.02388	High	3.60186	High	3.52084	High	3.50276	0
Q9Y4K0	Lysyl oxidase homolog 2 OS=Homo sapiens OX=9606 GN=LOXL2 PE=1 SV=1 - [LOXL2_HUMAN]	11.37	1	7	7	35	5.57012e+07	5.62805e+07	5.25157e+07	43.4149	10.08	5	11	56.9442	11.37	7	14	39.398	10.08	5	10	774	86.6683	6.37939
	Sequence	# PSMs	# Proteins	# Protein Groups	Protein Group Accessions	Modifications	MH+ [Da]	A5: Area	B5: Area	C5: Area	q-Value	PEP	A2	XCorr A2	B2	XCorr B2	C2	XCorr C2	# Missed Cleavages
	LGQGIGPIHLNEIQCTGNEK	11	1	1	Q9Y4K0	C15(Carbamidomethyl)	2178.11	3.20203e+07	2.93844e+07	2.76461e+07	0	0.0001708	High	5.33572	High	4.69983	High	4.82336	0
	HTEDVGVVCSDKR	7	1	1	Q9Y4K0	C9(Carbamidomethyl)	1501.71	3.84469e+07	5.21254e+07	3.72558e+07	0	3.817e-06	High	4.71145	High	5.17402	High	4.66006	1
	FNAESQGCNHEEDAGVR	6	1	1	Q9Y4K0	C8(Carbamidomethyl)	1919.81	7.78539e+07	6.69152e+07	7.37877e+07	0	2.153e-08	High	4.12671	High	4.6085	High	5.18205	0
	CSGTELSLAHCR	6	1	1	Q9Y4K0	C1(Carbamidomethyl); C11(Carbamidomethyl)	1390.63	5.08026e+07	4.98007e+07	4.65034e+07	0	0.0001304	High	4.07996	High	4.10735	High	4.24691	0
	HTEDVGVVCSDK	1	1	1	Q9Y4K0	C9(Carbamidomethyl)	1345.62	0	1.25807e+07	0	0	7.871e-05			High	3.60612			0
	FSSQIHNNGQSDFRPK	3	1	1	Q9Y4K0		1861.91	3.84261e+07	3.42083e+07	3.58559e+07	0.001	0.004679	High	1.8724	High	2.64931	High	2.34974	0
	CNTPAMGLQK	1	1	1	Q9Y4K0	C1(Carbamidomethyl)	1119.53	0	0	0	0.008	0.0845			High	2.56943			0
Q9Y490	Talin-1 OS=Homo sapiens OX=9606 GN=TLN1 PE=1 SV=3 - [TLN1_HUMAN]	17.43	1	31	31	138	1.67223e+07	1.72982e+07	1.57138e+07	173.669	11.49	21	45	176.097	13.5	25	46	184.669	13.22	24	47	2541	269.599	6.07471
	Sequence	# PSMs	# Proteins	# Protein Groups	Protein Group Accessions	Modifications	MH+ [Da]	A5: Area	B5: Area	C5: Area	q-Value	PEP	A2	XCorr A2	B2	XCorr B2	C2	XCorr C2	# Missed Cleavages
	VVAPTISSPVCQEQLVEAGR	13	1	1	Q9Y490	C11(Carbamidomethyl)	2140.12	1.59253e+07	1.70784e+07	1.53284e+07	0	7.413e-11	High	5.29428	High	5.36565	High	5.57156	0
	AVAEQIPLLVQGVR	10	1	1	Q9Y490		1492.89	4.24324e+06	4.00203e+06	3.45212e+06	0	0.0001228	High	5.22579	High	4.84752	High	5.09031	0
	TLSHPQQMALLDQTK	3	1	1	Q9Y490		1710.9	1.40166e+07	1.45028e+07	1.47304e+07	0	0.0004266	High	5.09282	High	4.90531	High	4.83081	0
	ILAQATSDLVNAIK	9	1	1	Q9Y490		1456.85	4.56194e+06	4.72758e+06	4.02707e+06	0	2.937e-07	High	5.04777	High	5.1137	High	5.05268	0
	QVAASTAQLLVACK	3	1	1	Q9Y490	C13(Carbamidomethyl)	1459.8	1.03019e+07	8.82394e+06	7.86816e+06	0	0.0004561	High	4.62886	High	4.20854	High	4.25668	0
	MVAAATNNLCEAANAAVQGHASQEK	5	1	1	Q9Y490	C10(Carbamidomethyl)	2556.21	8894533	8.12859e+06	8.06544e+06	0	4.306e-10	High	4.55662	High	4.45195	High	4.79218	0
	QAAASATQTIAAAQHAASTPK	2	1	1	Q9Y490		1995.04	3.90381e+06	4.34316e+06	0	0	2.404e-06	High	4.5475	High	5.47926			0
	ADAEGESDLENSR	9	1	1	Q9Y490		1392.6	0	5.67323e+06	7.35893e+06	0	0.0009139	High	4.41682	High	4.33714	High	4.36949	0
	GLAGAVSELLR	15	1	1	Q9Y490		1085.64	1.2584e+07	1.18028e+07	9489832	0	0.0008634	High	4.30906	High	4.28962	High	4.28977	0
	TMQFEPSTMVYDACR	2	1	1	Q9Y490	C14(Carbamidomethyl)	1835.79	1.28164e+06	0	1.16986e+06	0	0.005849	High	4.03898			High	3.75822	0
	MATNAAAQNAIK	3	1	1	Q9Y490		1203.62	854031	4124496	3.23798e+06	0	0.0007679	High	3.8134	High	3.07082	High	3.65432	0
	QELAVFCSPEPPAK	5	1	1	Q9Y490	C7(Carbamidomethyl)	1572.78	4.02397e+06	6711787	4.74394e+06	0	0.0001279	High	3.76521	High	3.86944	High	3.9582	0
	VLVQNAAGSQEK	14	1	1	Q9Y490		1243.67	1.06021e+07	1.30239e+07	2.49718e+06	0	0.0008568	High	3.55107	High	3.61462	High	3.66183	0
	ALSTDPAAPNLK	4	1	1	Q9Y490		1197.66	1.62317e+07	1.50963e+07	15275307	0	0.009234	High	3.40127	High	3.35535	High	3.284	0
	ADAEGESDLENSRK	5	1	1	Q9Y490		1520.7	5.02033e+06	1.12484e+06	649742	0	0.001232	High	3.29213	High	3.84525	High	3.01767	1
	ASAGPQPLLVQSCK	3	1	1	Q9Y490	C13(Carbamidomethyl)	1455.77	6.29344e+06	5.9591e+06	6.20139e+06	0	6.776e-05	High	3.27702	High	4.04722	High	3.36019	0
	NLGTALAELR	3	1	1	Q9Y490		1057.61	9.63191e+06	9.18254e+06	9.84613e+06	0	0.01322	High	3.24661	High	3.18423	High	3.21058	0
	NCGQMSEIEAK	3	1	1	Q9Y490	C2(Carbamidomethyl)	1266.55	1.4551e+06	720302	1.42181e+06	0	0.03797	High	3.16791	High	3.00092	High	3.10141	0
	ALGDLISATK	6	1	1	Q9Y490		988.574	1.80098e+07	1.68964e+07	1.65377e+07	0	6.861e-05	High	3.15902	High	3.54965	High	3.32291	0
	TLAESALQLLYTAK	8	1	1	Q9Y490		1521.86	134235	239801	174624	0	0.0008183	High	2.4215	High	3.26747	High	3.76898	0
	VLGEAMTGISQNAK	1	1	1	Q9Y490		1418.74	0	7.79222e+06	0	0	1.614e-05			High	3.82112			0
	EVIQEWNLTNIK	1	1	1	Q9Y490		1486.8	0	623633	0	0	3.882e-05			High	3.80045			0
	VGDDPAVWQLK	1	1	1	Q9Y490		1227.64	0	1.79199e+07	0	0	0.0002563			High	3.41978			0
	LASEAKPAAVAAENEEIGSHIK	1	1	1	Q9Y490		2235.17	0	1.15695e+07	0	0	0.0006577			High	2.37189			0
	LNEAAAGLNQAATELVQASR	1	1	1	Q9Y490		2027.07	0	0	483135	0	2.549e-09					High	6.19107	0
	AAAFEEQENETVVVK	1	1	1	Q9Y490		1663.83	0	0	2.73863e+06	0	0.0004497					High	4.69279	0
	SNTSPEELGPLANQLTSDYGR	1	1	1	Q9Y490		2249.09	0	0	734564	0	0.0001109					High	4.21279	0
	AVEGCVSASQAATEDGQLLR	2	1	1	Q9Y490	C5(Carbamidomethyl)	2061.99	2.50537e+06	0	3.16685e+06	0.001	0.009491	High	3.81383			High	3.19337	0
	VMVTNVTSLLK	1	1	1	Q9Y490	M2(Oxidation)	1220.7	0	3.0639e+06	0	0.001	0.004633			High	2.38807			0
	CVSCLPGQR	2	1	1	Q9Y490	C1(Carbamidomethyl); C4(Carbamidomethyl)	1076.51	0	0	2.63298e+06	0.001	0.004825					High	2.99144	0
	NGNLPEFGDAISTASK	1	1	1	Q9Y490		1620.8	0	2.62282e+06	0	0.007	0.07677			High	3.44871			0
Q9Y3B8	Oligoribonuclease, mitochondrial OS=Homo sapiens OX=9606 GN=REXO2 PE=1 SV=3 - [ORN_HUMAN]	18.57	1	3	3	6	8.26753e+06	1.52679e+07	8.49255e+06	9.60222	10.13	2	3		0			9.29649	12.66	2	3	237	26.8156	6.87354
	Sequence	# PSMs	# Proteins	# Protein Groups	Protein Group Accessions	Modifications	MH+ [Da]	A5: Area	B5: Area	C5: Area	q-Value	PEP	A2	XCorr A2	B2	XCorr B2	C2	XCorr C2	# Missed Cleavages
	ALDDISESIK	4	1	1	Q9Y3B8		1090.57	1.60861e+07	0	1.53109e+07	0	0.0008215	High	3.33992			High	3.55335	0
	QPDELLDSMSDWCK	1	1	1	Q9Y3B8	C13(Carbamidomethyl)	1723.75	448927	0	0	0	0.01258	High	2.98632					0
	QQTPPGLCPLAGNSVHEDKK	1	1	1	Q9Y3B8	C8(Carbamidomethyl)	2176.1	0	0	1.67424e+06	0.006	0.04742					High	2.22098	1
Q9Y3A5	Ribosome maturation protein SBDS OS=Homo sapiens OX=9606 GN=SBDS PE=1 SV=4 - [SBDS_HUMAN]	7.2	1	2	2	2	0	3.76813e+06	4.20684e+06		0			5.39455	7.2	2	2		0			250	28.7453	8.74854
	Sequence	# PSMs	# Proteins	# Protein Groups	Protein Group Accessions	Modifications	MH+ [Da]	A5: Area	B5: Area	C5: Area	q-Value	PEP	A2	XCorr A2	B2	XCorr B2	C2	XCorr C2	# Missed Cleavages
	HTQLEQMFR	1	1	1	Q9Y3A5		1189.59	0	2.99554e+06	0	0.003	0.02655			High	2.57376			0
	DIATIVADK	1	1	1	Q9Y3A5		945.532	0	4.54072e+06	0	0.009	0.09778			High	2.82079			0
Q9Y2B0	Protein canopy homolog 2 OS=Homo sapiens OX=9606 GN=CNPY2 PE=1 SV=1 - [CNPY2_HUMAN]	15.93	1	2	2	9	7.67504e+06	7.0362e+06	7.09439e+06	12.9379	15.93	2	3	12.1309	15.93	2	3	12.4196	15.93	2	3	182	20.6392	4.91943
	Sequence	# PSMs	# Proteins	# Protein Groups	Protein Group Accessions	Modifications	MH+ [Da]	A5: Area	B5: Area	C5: Area	q-Value	PEP	A2	XCorr A2	B2	XCorr B2	C2	XCorr C2	# Missed Cleavages
	INPDGSQSVVEVPYAR	6	1	1	Q9Y2B0		1730.88	1.00197e+07	9.31181e+06	9.40721e+06	0	0.0001704	High	4.5718	High	3.99146	High	4.44332	0
	NGESSELDLQGIR	3	1	1	Q9Y2B0		1417.7	5.33033e+06	4.7606e+06	4.78158e+06	0	3.797e-05	High	4.13566	High	4.15951	High	3.94843	0
Q9Y266	Nuclear migration protein nudC OS=Homo sapiens OX=9606 GN=NUDC PE=1 SV=1 - [NUDC_HUMAN]	11.48	1	3	3	11	8.03632e+06	7.19408e+06	7.18854e+06	10.9909	6.95	2	3	15.7116	11.48	3	4	15.131	11.48	3	4	331	38.2191	5.37646
	Sequence	# PSMs	# Proteins	# Protein Groups	Protein Group Accessions	Modifications	MH+ [Da]	A5: Area	B5: Area	C5: Area	q-Value	PEP	A2	XCorr A2	B2	XCorr B2	C2	XCorr C2	# Missed Cleavages
	VEESSWLIEDGK	6	1	1	Q9Y266		1391.68	6.63417e+06	6.1872e+06	6.19335e+06	0	0.001278	High	4.75075	High	4.64251	High	4.67102	0
	GQPAIIDGELYNEVK	2	1	1	Q9Y266		1645.86	0	5.08923e+06	4.34559e+06	0	2.852e-07			High	4.28779	High	3.84626	0
	LVSSDPEINTK	3	1	1	Q9Y266		1202.63	9.43846e+06	1.03058e+07	1.10267e+07	0.002	0.0762	High	2.09792	High	2.27105	High	2.09848	0
Q9UQ80	Proliferation-associated protein 2G4 OS=Homo sapiens OX=9606 GN=PA2G4 PE=1 SV=3 - [PA2G4_HUMAN]	6.09	1	2	2	4	3.80789e+06	5325120	6.09203e+06	6.38265	6.09	2	2	6.80095	6.09	2	2		0			394	43.7592	6.55127
	Sequence	# PSMs	# Proteins	# Protein Groups	Protein Group Accessions	Modifications	MH+ [Da]	A5: Area	B5: Area	C5: Area	q-Value	PEP	A2	XCorr A2	B2	XCorr B2	C2	XCorr C2	# Missed Cleavages
	TIIQNPTDQQK	2	1	1	Q9UQ80		1285.68	5.97155e+06	5325120	0	0	0.001185	High	3.42883	High	3.52942			0
	HELLQPFNVLYEK	2	1	1	Q9UQ80		1629.87	1.64423e+06	0	0	0.004	0.03698	High	2.95382	High	3.27153			0
Q9UNN8	Endothelial protein C receptor OS=Homo sapiens OX=9606 GN=PROCR PE=1 SV=1 - [EPCR_HUMAN]	14.71	1	3	3	20	1.19112e+07	8.96825e+06	7.60218e+06	22.4424	14.71	3	7	24.8289	14.71	3	8	16.0886	14.71	3	5	238	26.6546	7.18115
	Sequence	# PSMs	# Proteins	# Protein Groups	Protein Group Accessions	Modifications	MH+ [Da]	A5: Area	B5: Area	C5: Area	q-Value	PEP	A2	XCorr A2	B2	XCorr B2	C2	XCorr C2	# Missed Cleavages
	EFLEDTCVQYVQK	3	1	1	Q9UNN8	C7(Carbamidomethyl)	1658.79	2.40413e+06	2.47166e+06	3.18658e+06	0	3.687e-06	High	5.1433	High	5.20495	High	5.7095	0
	CFLGCELPPEGSR	6	1	1	Q9UNN8	C1(Carbamidomethyl); C5(Carbamidomethyl)	1521.69	0	4.38702e+06	2.6578e+06	0	0.00125	High	3.72938	High	3.76952	High	3.52921	0
	TLAFPLTIR	11	1	1	Q9UNN8		1031.63	2.14182e+07	2.00461e+07	1.69621e+07	0	0.02354	High	2.77737	High	2.37792	High	2.44965	0
Q9ULV4	Coronin-1C OS=Homo sapiens OX=9606 GN=CORO1C PE=1 SV=1 - [COR1C_HUMAN]	6.33	1	3	3	20	1.45875e+07	1.20033e+07	1.52072e+07	23.2922	6.33	3	8	13.1745	6.33	3	4	23.0505	6.33	3	8	474	53.2151	7.07861
	Sequence	# PSMs	# Proteins	# Protein Groups	Protein Group Accessions	Modifications	MH+ [Da]	A5: Area	B5: Area	C5: Area	q-Value	PEP	A2	XCorr A2	B2	XCorr B2	C2	XCorr C2	# Missed Cleavages
	VGIVAWHPTAR	6	1	1	Q9ULV4		1206.68	7.89672e+06	8.23624e+06	8.492e+06	0	9.514e-05	High	3.20497	High	3.4707	High	3.20227	0
	NADPILISLK	6	1	1	Q9ULV4		1083.65	2.12783e+07	2.00776e+07	2.19224e+07	0	0.01735	High	3.0371	High	2.94031	High	3.11646	0
	NDQCYDDIR	8	1	1	Q9ULV4	C4(Carbamidomethyl)	1198.49	0	7.69605e+06	0	0.001	0.01178	High	2.91381	High	3.40208	High	2.95103	0
Q9UKK9	ADP-sugar pyrophosphatase OS=Homo sapiens OX=9606 GN=NUDT5 PE=1 SV=1 - [NUDT5_HUMAN]	11.87	1	2	2	16	1.07754e+07	9.89584e+06	8.85554e+06	21.0145	11.87	2	5	23.1296	11.87	2	6	20.4634	11.87	2	5	219	24.3122	4.94482
	Sequence	# PSMs	# Proteins	# Protein Groups	Protein Group Accessions	Modifications	MH+ [Da]	A5: Area	B5: Area	C5: Area	q-Value	PEP	A2	XCorr A2	B2	XCorr B2	C2	XCorr C2	# Missed Cleavages
	EQTADGVAVIPVLQR	6	1	1	Q9UKK9		1595.89	1.04778e+07	9695957	9.6321e+06	0	0.001806	High	4.94883	High	4.65698	High	4.61266	0
	TLHYECIVLVK	10	1	1	Q9UKK9	C6(Carbamidomethyl)	1374.75	1.10729e+07	1.00957e+07	8.07897e+06	0	0.001393	High	4.12744	High	3.86885	High	4.17636	0
Q9UI42	Carboxypeptidase A4 OS=Homo sapiens OX=9606 GN=CPA4 PE=1 SV=2 - [CBPA4_HUMAN]	14.73	1	4	4	9	6.97441e+06	5.90223e+06	7.18727e+06	7.50203	11.4	3	3	4.60505	12.35	3	3	9.72044	11.4	3	3	421	47.3217	6.69775
	Sequence	# PSMs	# Proteins	# Protein Groups	Protein Group Accessions	Modifications	MH+ [Da]	A5: Area	B5: Area	C5: Area	q-Value	PEP	A2	XCorr A2	B2	XCorr B2	C2	XCorr C2	# Missed Cleavages
	SRNPGSSCIGADPNR	3	1	1	Q9UI42	C8(Carbamidomethyl)	1587.74	4.19705e+06	4.11285e+06	3.79542e+06	0	6.115e-08	High	4.50869	High	4.60505	High	4.18373	1
	GASDNPCSEVYHGPHANSEVEVK	3	1	1	Q9UI42	C7(Carbamidomethyl)	2483.11	1.06264e+07	1.06905e+07	1.13236e+07	0	0.0001795	High	1.98555	High	1.94773	High	2.57611	0
	DPAITSILEK	2	1	1	Q9UI42		1086.61	6099813	0	6.44279e+06	0.004	0.03907	High	2.99334			High	2.9606	0
	IGHSFENRPMYVLK	1	1	1	Q9UI42		1690.88	0	2.90335e+06	0	0.004	0.03393			High	1.91281			0
Q9UBR2	Cathepsin Z OS=Homo sapiens OX=9606 GN=CTSZ PE=1 SV=1 - [CATZ_HUMAN]	14.52	1	3	3	4	8.85469e+06	8.01752e+06	3.38861e+06		0			8.80677	8.91	2	2	5.73912	8.91	2	2	303	33.8462	7.10791
	Sequence	# PSMs	# Proteins	# Protein Groups	Protein Group Accessions	Modifications	MH+ [Da]	A5: Area	B5: Area	C5: Area	q-Value	PEP	A2	XCorr A2	B2	XCorr B2	C2	XCorr C2	# Missed Cleavages
	DQECDKFNQCGTCNEFK	1	1	1	Q9UBR2	C4(Carbamidomethyl); C10(Carbamidomethyl); C13(Carbamidomethyl)	2179.87	0	8.01752e+06	0	0	6.791e-09			High	5.71523			1
	VGDYGSLSGR	2	1	1	Q9UBR2		1010.5	0	0	0	0	0.0009831			High	3.09154	High	3.20635	0
	STYPRPHEYLSPADLPK	1	1	1	Q9UBR2		1971.01	0	0	3.38861e+06	0.002	0.01586					High	2.53277	0
Q9UBP4	Dickkopf-related protein 3 OS=Homo sapiens OX=9606 GN=DKK3 PE=1 SV=2 - [DKK3_HUMAN]	12.29	1	3	3	11	5.5022e+06	7.38139e+06	5.72085e+06	13.7484	12.29	3	4	10.6782	8.29	2	3	13.6558	12.29	3	4	350	38.3651	4.65283
	Sequence	# PSMs	# Proteins	# Protein Groups	Protein Group Accessions	Modifications	MH+ [Da]	A5: Area	B5: Area	C5: Area	q-Value	PEP	A2	XCorr A2	B2	XCorr B2	C2	XCorr C2	# Missed Cleavages
	DCQPGLCCAFQR	6	1	1	Q9UBP4	C2(Carbamidomethyl); C7(Carbamidomethyl); C8(Carbamidomethyl)	1511.63	8655088	9.05235e+06	9.48773e+06	0	1.035e-05	High	3.98138	High	4.27767	High	3.99489	0
	SAVEEMEAEEAAAK	2	1	1	Q9UBP4		1464.66	1968455	0	1.50347e+06	0	0.0005947	High	3.15038			High	3.28941	0
	DSECCGDQLCVWGHCTK	3	1	1	Q9UBP4	C4(Carbamidomethyl); C5(Carbamidomethyl); C10(Carbamidomethyl); C15(Carbamidomethyl)	2111.82	5.88306e+06	5.71042e+06	6.17136e+06	0.001	0.005782	High	2.76403	High	2.40568	High	2.40345	0
Q9UBG0	C-type mannose receptor 2 OS=Homo sapiens OX=9606 GN=MRC2 PE=1 SV=2 - [MRC2_HUMAN]	9.26	1	11	11	46	1.17571e+07	1.16829e+07	1.1094e+07	62.5604	9.26	11	19	55.138	8.38	10	15	43.5497	7.51	8	12	1479	166.568	5.8335
	Sequence	# PSMs	# Proteins	# Protein Groups	Protein Group Accessions	Modifications	MH+ [Da]	A5: Area	B5: Area	C5: Area	q-Value	PEP	A2	XCorr A2	B2	XCorr B2	C2	XCorr C2	# Missed Cleavages
	AGQLSQGAAEEDHGCR	10	1	1	Q9UBG0	C15(Carbamidomethyl)	1685.74	1.0892e+07	1.00939e+07	1.00547e+07	0	1.755e-07	High	4.55359	High	4.64026	High	4.21948	0
	LQGAVCGVSSGPPPPR	5	1	1	Q9UBG0	C6(Carbamidomethyl)	1578.82	0	4.97798e+06	0	0	4.208e-07	High	4.44056	High	4.76691	High	4.66307	0
	SCTEETHGFICQK	3	1	1	Q9UBG0	C2(Carbamidomethyl); C11(Carbamidomethyl)	1596.69	2.12725e+06	1.74811e+06	1.80326e+06	0	1.173e-05	High	4.42439	High	4.89947	High	4.92859	0
	LCTDHGSQLVTITNR	3	1	1	Q9UBG0	C2(Carbamidomethyl)	1714.87	9.44613e+06	8.22651e+06	9.41152e+06	0	0.000644	High	4.32844	High	3.975	High	4.8686	0
	CFQVQGQEPQSR	2	1	1	Q9UBG0	C1(Carbamidomethyl)	1463.68	8.11444e+06	7.03271e+06	0	0	3.322e-05	High	4.14982	High	4.20208			0
	GTDVREPDDSPQGR	5	1	1	Q9UBG0		1528.71	8.796e+06	1.17773e+07	7.86243e+06	0	0.0003101	High	3.76197	High	3.21536	High	3.70612	1
	DCSIALPYVCK	7	1	1	Q9UBG0	C2(Carbamidomethyl); C10(Carbamidomethyl)	1325.63	14933052	1.31776e+07	1.38159e+07	0	0.03349	High	3.55917	High	3.54263	High	3.49385	0
	AGQLSQGAAEEDHGCRK	2	1	1	Q9UBG0	C15(Carbamidomethyl)	1813.84	478216	739568	0	0	0.0005745	High	3.02009	High	3.57943			1
	CLTALPYICK	3	1	1	Q9UBG0	C1(Carbamidomethyl); C9(Carbamidomethyl)	1238.63	8.0539e+06	7.93967e+06	6.80081e+06	0	0.00289	High	2.94972	High	3.17597	High	3.10747	0
	TLGDQLSLLLGAR	2	1	1	Q9UBG0		1356.8	225449	0	0	0	0.02264	High	2.85853					0
	VECEPSWQPFQGHCYR	4	1	1	Q9UBG0	C3(Carbamidomethyl); C14(Carbamidomethyl)	2079.89	7.76662e+06	7.39744e+06	6687716	0	0.0008344	High	2.59031	High	2.73144	High	2.53869	0
Q9P2E9	Ribosome-binding protein 1 OS=Homo sapiens OX=9606 GN=RRBP1 PE=1 SV=5 - [RRBP1_HUMAN]	14.68	1	14	14	35	1.00337e+07	9.55503e+06	1.04477e+07	54.4111	12.34	11	12	46.8903	12.06	12	12	48.6589	9.65	9	11	1410	152.365	8.60205
	Sequence	# PSMs	# Proteins	# Protein Groups	Protein Group Accessions	Modifications	MH+ [Da]	A5: Area	B5: Area	C5: Area	q-Value	PEP	A2	XCorr A2	B2	XCorr B2	C2	XCorr C2	# Missed Cleavages
	DAQDVQASQAEADQQQTR	3	1	1	Q9P2E9		1988.91	1.12752e+06	997643	1.2821e+06	0	4.687e-10	High	6.39808	High	6.12066	High	6.40837	0
	AMEALATAEQACK	5	1	1	Q9P2E9	C12(Carbamidomethyl)	1393.66	1.11161e+07	1.0256e+07	1.1244e+07	0	0.0003902	High	5.40742	High	5.39132	High	5.34464	0
	SHVEDGDIAGAPASSPEAPPAEQDPVQLK	3	1	1	Q9P2E9		2912.41	2.47076e+06	2.4001e+06	2.29684e+06	0	6.442e-07	High	5.28231	High	5.41653	High	6.02371	0
	LREAEETQSTLQAECDQYR	1	1	1	Q9P2E9	C15(Carbamidomethyl)	2327.07	1.64645e+06	0	0	0	0.0001441	High	4.99638					1
	QLLLESQSQLDAAK	3	1	1	Q9P2E9		1543.84	5.01933e+06	4.87193e+06	1.04239e+07	0	8.137e-08	High	4.8133	High	4.83182	High	5.02053	0
	HMAAASAECQNYAK	3	1	1	Q9P2E9	C9(Carbamidomethyl)	1551.68	1.73824e+06	1.567e+06	1.66463e+06	0	7.674e-07	High	4.72581	High	4.85805	High	4.93567	0
	DALNQATSQVESK	3	1	1	Q9P2E9		1390.69	1.9876e+06	1.81217e+06	2.26825e+06	0	0.0001909	High	4.51509	High	4.52171	High	4.71139	0
	NTDVAQSPEAPKQEAPAK	1	1	1	Q9P2E9		1880.95	1.91117e+06	0	0	0	0.01257	High	4.07765					1
	LKELESQVSGLEK	3	1	1	Q9P2E9		1459.81	1.1225e+07	1.04005e+07	9.67508e+06	0	0.005482	High	3.86272	High	3.64042	High	2.60865	1
	LKGELESSDQVR	4	1	1	Q9P2E9		1360.72	7.76021e+06	6.07835e+06	6.6466e+06	0	0.0006713	High	3.11983	High	3.59976	High	3.67063	1
	SILAETEGMLR	2	1	1	Q9P2E9		1219.64	3.33763e+06	1.87444e+06	0	0	0.0007416	High	2.62866	High	2.92153			0
	SVEEEEQVWR	1	1	1	Q9P2E9		1290.61	0	8.00856e+06	0	0	0.003502			High	2.84679			0
	VGAAEEELQK	2	1	1	Q9P2E9		1073.55	0	0	0	0.007	0.05479			High	2.74176	High	2.4673	0
	ELCHTQSSHASLR	1	1	1	Q9P2E9	C3(Carbamidomethyl)	1525.72	0	616882	0	0.007	0.07693			High	1.55861			0
Q9NZ08	Endoplasmic reticulum aminopeptidase 1 OS=Homo sapiens OX=9606 GN=ERAP1 PE=1 SV=3 - [ERAP1_HUMAN]	8.5	1	7	7	16	5.04616e+06	2.63434e+06	1.66065e+06	17.1972	6.16	5	6	19.8645	5.1	4	6	11.2823	2.44	2	4	941	107.166	6.45557
	Sequence	# PSMs	# Proteins	# Protein Groups	Protein Group Accessions	Modifications	MH+ [Da]	A5: Area	B5: Area	C5: Area	q-Value	PEP	A2	XCorr A2	B2	XCorr B2	C2	XCorr C2	# Missed Cleavages
	ILASTQFEPTAAR	2	1	1	Q9NZ08		1404.76	5.4739e+06	4.76994e+06	0	0	0.005082	High	4.44716	High	4.29789			0
	LSEEPLQVLEHPR	1	1	1	Q9NZ08		1546.83	0	0	0	0	0.03578	High	3.17255					0
	TQEFPQILTLIGR	8	1	1	Q9NZ08		1515.86	414126	401019	450981	0	0.001131	High	2.62075	High	3.15854	High	3.22068	0
	QTWTDEGSVSER	1	1	1	Q9NZ08		1394.63	0	0	0	0	0.0003227			High	3.67233			0
	DMNEVETQFK	1	1	1	Q9NZ08		1240.56	0	2.73206e+06	0	0	0.001043			High	3.25117			0
	EMFDDVSYDK	2	1	1	Q9NZ08		1248.52	3.45146e+06	0	2.87031e+06	0.001	0.0683	High	2.635			High	2.46485	0
	EYLSADAFK	1	1	1	Q9NZ08		1043.51	6.21311e+06	0	0	0.006	0.1512	High	1.88722					0
Q9NYU2	UDP-glucose:glycoprotein glucosyltransferase 1 OS=Homo sapiens OX=9606 GN=UGGT1 PE=1 SV=3 - [UGGG1_HUMAN]	1.48	1	2	2	4	2.56392e+06	911543	2.24427e+06	6.05609	1.48	2	2		0			6.52563	1.48	2	2	1555	177.078	5.63037
	Sequence	# PSMs	# Proteins	# Protein Groups	Protein Group Accessions	Modifications	MH+ [Da]	A5: Area	B5: Area	C5: Area	q-Value	PEP	A2	XCorr A2	B2	XCorr B2	C2	XCorr C2	# Missed Cleavages
	EISYENTQISR	2	1	1	Q9NYU2		1339.66	3.77466e+06	0	3.42778e+06	0	0.0008421	High	3.25648			High	3.3545	0
	VKVEHVVSVLEK	2	1	1	Q9NYU2		1365.82	1.35319e+06	0	1.06076e+06	0	0.0007058	High	2.79961			High	3.17114	1
Q9NY33	Dipeptidyl peptidase 3 OS=Homo sapiens OX=9606 GN=DPP3 PE=1 SV=2 - [DPP3_HUMAN]	5.16	1	3	3	10	1.58415e+07	8.34166e+06	8.40216e+06	5.80318	3.8	2	2	11.1717	5.16	3	4	11.7674	5.16	3	4	737	82.5378	5.09717
	Sequence	# PSMs	# Proteins	# Protein Groups	Protein Group Accessions	Modifications	MH+ [Da]	A5: Area	B5: Area	C5: Area	q-Value	PEP	A2	XCorr A2	B2	XCorr B2	C2	XCorr C2	# Missed Cleavages
	FSTIASSYEECR	5	1	1	Q9NY33	C11(Carbamidomethyl)	1449.64	0	4.17704e+06	4.4087e+06	0	0.0003715	High	3.46804	High	3.27674	High	3.86211	0
	VILGSEAAQQHPEEVR	3	1	1	Q9NY33		1762.92	1.58415e+07	1.65272e+07	1.59709e+07	0	0.02454	High	2.33514	High	2.74046	High	2.30884	0
	LVASAEQLLK	2	1	1	Q9NY33		1071.65	0	4.32069e+06	4.82683e+06	0.002	0.01775			High	2.19639	High	2.15053	0
Q9NQ30	Endothelial cell-specific molecule 1 OS=Homo sapiens OX=9606 GN=ESM1 PE=1 SV=2 - [ESM1_HUMAN]	11.96	1	2	2	13	4.29804e+06	2863750	3.44175e+06	15.1416	11.96	2	5	11.1616	11.96	2	4	11.5232	11.96	2	4	184	20.0812	7.34229
	Sequence	# PSMs	# Proteins	# Protein Groups	Protein Group Accessions	Modifications	MH+ [Da]	A5: Area	B5: Area	C5: Area	q-Value	PEP	A2	XCorr A2	B2	XCorr B2	C2	XCorr C2	# Missed Cleavages
	ETCNCQSGICDR	8	1	1	Q9NQ30	C3(Carbamidomethyl); C5(Carbamidomethyl); C10(Carbamidomethyl)	1499.58	0	2863750	0	0	0.0006592	High	3.42758	High	3.09518	High	3.86505	0
	TVLDDCGCCR	5	1	1	Q9NQ30	C6(Carbamidomethyl); C8(Carbamidomethyl); C9(Carbamidomethyl)	1255.5	4.29804e+06	0	3.44175e+06	0	0.009604	High	2.83126	High	2.8437	High	2.32622	0
Q9H4A4	Aminopeptidase B OS=Homo sapiens OX=9606 GN=RNPEP PE=1 SV=2 - [AMPB_HUMAN]	4.31	1	2	2	2	0	1.63498e+06	0		0			8.13676	4.31	2	2		0			650	72.5495	5.74463
	Sequence	# PSMs	# Proteins	# Protein Groups	Protein Group Accessions	Modifications	MH+ [Da]	A5: Area	B5: Area	C5: Area	q-Value	PEP	A2	XCorr A2	B2	XCorr B2	C2	XCorr C2	# Missed Cleavages
	VGEGPGVCWLAPEQTAGK	1	1	1	Q9H4A4	C8(Carbamidomethyl)	1855.92	0	2.49494e+06	0	0	3.098e-06			High	5.46169			0
	TYQLVYFLDK	1	1	1	Q9H4A4		1289.69	0	775022	0	0.002	0.01344			High	2.67507			0
Q9H299	SH3 domain-binding glutamic acid-rich-like protein 3 OS=Homo sapiens OX=9606 GN=SH3BGRL3 PE=1 SV=1 - [SH3L3_HUMAN]	31.18	1	3	3	33	4.66515e+06	2.01079e+07	1.1305e+07	36.1395	31.18	3	10	31.6715	31.18	2	10	43.4458	31.18	3	13	93	10.4313	4.93213
	Sequence	# PSMs	# Proteins	# Protein Groups	Protein Group Accessions	Modifications	MH+ [Da]	A5: Area	B5: Area	C5: Area	q-Value	PEP	A2	XCorr A2	B2	XCorr B2	C2	XCorr C2	# Missed Cleavages
	IQYQLVDISQDNALR	2	1	1	Q9H299		1775.94	2.42101e+06	0	2.54802e+06	0	2.122e-08	High	4.99836			High	5.18436	0
	IQYQLVDISQDNALRDEMR	6	1	1	Q9H299	M18(Oxidation)	2323.15	4.95576e+06	1.80051e+07	2.23146e+07	0	0.003719	High	3.61763	High	3.24631	High	3.32613	1
	IQYQLVDISQDNALRDEMR	8	1	1	Q9H299		2307.16	6.90929e+06	8.08264e+06	6.75474e+06	0	0.00433	High	3.53185	High	3.36383	High	3.37271	1
	VYSTSVTGSR	17	1	1	Q9H299		1056.54	0	2.22107e+07	9.05223e+06	0	0.002053	High	3.5103	High	3.42179	High	3.47128	0
Q9BY76	Angiopoietin-related protein 4 OS=Homo sapiens OX=9606 GN=ANGPTL4 PE=1 SV=2 - [ANGL4_HUMAN]	5.67	1	2	2	3	7.40785e+06	1.14981e+07	1.24261e+07	8.56214	5.67	2	3		0				0			406	45.1858	8.85107
	Sequence	# PSMs	# Proteins	# Protein Groups	Protein Group Accessions	Modifications	MH+ [Da]	A5: Area	B5: Area	C5: Area	q-Value	PEP	A2	XCorr A2	B2	XCorr B2	C2	XCorr C2	# Missed Cleavages
	DCQELFQVGER	2	1	1	Q9BY76	C2(Carbamidomethyl)	1380.63	1.2016e+07	0	0	0	0.003648	High	4.39853					0
	MTSDGGWTVIQR	1	1	1	Q9BY76		1350.66	2.79966e+06	0	0	0.002	0.08846	High	1.57364					0
Q9BS26	Endoplasmic reticulum resident protein 44 OS=Homo sapiens OX=9606 GN=ERP44 PE=1 SV=1 - [ERP44_HUMAN]	5.42	1	2	2	8	6.17837e+06	6.14432e+06	4.12712e+06	6.88599	5.42	2	3	5.88901	5.42	2	2	9.3625	5.42	2	3	406	46.9414	5.26221
	Sequence	# PSMs	# Proteins	# Protein Groups	Protein Group Accessions	Modifications	MH+ [Da]	A5: Area	B5: Area	C5: Area	q-Value	PEP	A2	XCorr A2	B2	XCorr B2	C2	XCorr C2	# Missed Cleavages
	DLAEITTLDR	5	1	1	Q9BS26		1146.61	1.08885e+07	10148882	6.9837e+06	0	0.006622	High	3.58984	High	3.38342	High	3.29063	0
	VDCDQHSDIAQR	3	1	1	Q9BS26	C3(Carbamidomethyl)	1443.64	1.46824e+06	2.13977e+06	1.27055e+06	0	0.003172	High	1.94605	High	2.50559	High	2.84327	0
Q9BRA2	Thioredoxin domain-containing protein 17 OS=Homo sapiens OX=9606 GN=TXNDC17 PE=1 SV=1 - [TXD17_HUMAN]	19.51	1	2	2	12	1.48933e+07	1.38592e+07	1.34045e+07	14.2532	19.51	2	4	13.655	19.51	2	4	14.6984	19.51	2	4	123	13.9318	5.51611
	Sequence	# PSMs	# Proteins	# Protein Groups	Protein Group Accessions	Modifications	MH+ [Da]	A5: Area	B5: Area	C5: Area	q-Value	PEP	A2	XCorr A2	B2	XCorr B2	C2	XCorr C2	# Missed Cleavages
	SWCPDCVQAEPVVR	6	1	1	Q9BRA2	C3(Carbamidomethyl); C6(Carbamidomethyl)	1702.78	1.90395e+07	1.81707e+07	1.79795e+07	0	5.004e-06	High	3.95113	High	3.93407	High	4.33715	0
	TIFAYFTGSK	6	1	1	Q9BRA2		1134.59	1.0747e+07	9.54769e+06	8.82954e+06	0	0.006372	High	3.35411	High	3.09573	High	3.24237	0
Q99729	Heterogeneous nuclear ribonucleoprotein A/B OS=Homo sapiens OX=9606 GN=HNRNPAB PE=1 SV=2 - [ROAA_HUMAN]	6.93	1	1	2	2	1.77421e+07	1.19703e+07	6.81512e+06		0				0			7.18162	6.93	2	2	332	36.2024	8.20654
	Sequence	# PSMs	# Proteins	# Protein Groups	Protein Group Accessions	Modifications	MH+ [Da]	A5: Area	B5: Area	C5: Area	q-Value	PEP	A2	XCorr A2	B2	XCorr B2	C2	XCorr C2	# Missed Cleavages
	EVYQQQQYGSGGR	1	1	1	Q99729		1499.7	0	0	621210	0	0.0006937					High	3.71263	0
	FGEVVDCTIK	1	2	2	Q14103;Q99729	C7(Carbamidomethyl)	1167.58	0	0	13009028	0	0.0004299					High	3.46899	0
Q99715	Collagen alpha-1(XII) chain OS=Homo sapiens OX=9606 GN=COL12A1 PE=1 SV=2 - [COCA1_HUMAN]	23.02	1	55	55	395	9.09102e+07	8.72405e+07	8.97309e+07	470.879	19.98	47	128	476.854	21.61	51	132	483.43	20.89	51	135	3063	332.941	5.52881
	Sequence	# PSMs	# Proteins	# Protein Groups	Protein Group Accessions	Modifications	MH+ [Da]	A5: Area	B5: Area	C5: Area	q-Value	PEP	A2	XCorr A2	B2	XCorr B2	C2	XCorr C2	# Missed Cleavages
	LKPDTPYTITVSSLYPDGEGGR	11	1	1	Q99715		2366.21	1.4132e+07	1.69666e+07	1.37973e+07	0	0.0001329	High	5.9869	High	5.17662	High	5.50845	0
	ITYQPSTGEGNEQTTTIGGR	11	1	1	Q99715		2110.02	3.24199e+07	3.10924e+07	2.98217e+07	0	5.605e-09	High	5.84237	High	5.94081	High	6.01077	0
	NVQVYNPTPNSLDVR	3	1	1	Q99715		1715.88	2.81495e+07	2.89332e+07	2.39999e+07	0	0.004046	High	5.46923	High	5.03931	High	5.03457	0
	VVYSPVDGTRPSESIVVPGNTR	10	1	1	Q99715		2329.23	3.83754e+07	3.59968e+07	3.75685e+07	0	1.014e-06	High	5.12886	High	5.72465	High	4.74167	0
	VQIALAQYSGDPR	4	1	1	Q99715		1417.75	9.0747e+06	9.22709e+06	8.89927e+06	0	0.001669	High	4.85742	High	4.75393	High	4.8535	0
	GGNTMTGDAIDYLVK	13	1	1	Q99715	M5(Oxidation)	1570.75	5.59838e+06	1.08488e+07	1.32583e+07	0	0.0003374	High	4.72602	High	4.71651	High	4.72573	0
	SLLQAVANLPYK	18	1	1	Q99715		1316.77	2.37383e+07	2.62513e+07	2.12074e+07	0	0.001598	High	4.68179	High	4.35788	High	4.57515	0
	MIATDPDDTHAYNVADFESLSR	6	1	1	Q99715		2468.11	3.32068e+06	4.07056e+06	3.93977e+06	0	0.0004004	High	4.67817	High	4.67428	High	4.65091	0
	NSDVEIFAVGVK	7	1	1	Q99715		1277.69	3.79119e+07	3.50415e+07	3.79958e+07	0	8.452e-06	High	4.67022	High	4.49217	High	4.73363	0
	QVCEQLISGQMNR	8	1	1	Q99715	C3(Carbamidomethyl)	1562.75	1.0602e+07	9.72442e+06	1.0637e+07	0	0.000123	High	4.65659	High	4.53148	High	4.40076	0
	GGNTMTGDAIDYLVK	10	1	1	Q99715		1554.76	4.01672e+07	3.50618e+07	3.36747e+07	0	0.0003363	High	4.6484	High	4.61688	High	4.31758	0
	GTWDHGASDVSLYR	4	1	1	Q99715		1563.73	4.91418e+07	4.88133e+07	4.80198e+07	0	6.847e-05	High	4.639	High	5.09731	High	5.22897	0
	FNQMLNQIPNDYQSSR	3	1	1	Q99715		1954.92	3.05415e+06	3.01765e+06	2.91843e+06	0	8.998e-08	High	4.63757	High	4.8718	High	4.82669	0
	NNVILQPLQPDTPYK	5	1	1	Q99715		1739.95	5.28113e+06	4.83426e+06	5.11401e+06	0	0.000111	High	4.62179	High	4.89081	High	4.88535	0
	GEVQTVTFDTEEVK	8	1	1	Q99715		1581.77	3.13465e+07	31370559	3.17734e+07	0	2.168e-06	High	4.378	High	4.92521	High	5.46892	0
	DYKPQVGVIADPSSK	7	1	1	Q99715		1603.84	4.40978e+07	4.43158e+07	4.22821e+07	0	0.005192	High	4.25509	High	4.14315	High	3.61649	0
	GMTSSEPISIMEK	7	1	1	Q99715		1409.67	45530914	4.41335e+07	40175140	0	0.00475	High	4.17831	High	3.97826	High	4.09641	0
	VGVVQYSSDTR	9	1	1	Q99715		1210.61	5.21773e+07	5.20253e+07	5.00012e+07	0	0.0004423	High	4.12271	High	4.05513	High	4.28553	0
	TEFNLNQYYQR	17	1	1	Q99715		1475.7	5.24532e+07	5.12333e+07	5.11918e+07	0	0.0007972	High	4.09852	High	3.94794	High	4.18555	0
	NVGVEVFSLGIK	15	1	1	Q99715		1261.72	1.02074e+07	9.9398e+06	8.6116e+06	0	5.792e-05	High	3.98504	High	4.1092	High	4.15844	0
	YKTPEEDVKEVEVDR	2	1	1	Q99715		1835.91	1.27577e+07	1.21525e+07	0	0	0.001008	High	3.96311	High	3.96285			2
	LQPQTTYDITVLPIYK	21	1	1	Q99715		1893.05	7.94672e+06	7.69949e+06	7.63721e+06	0	3.189e-06	High	3.95716	High	4.13087	High	4.09579	0
	LKDEGVELFAIGIK	6	1	1	Q99715		1531.88	1.85789e+06	1.78526e+06	1.77531e+06	0	0.001088	High	3.90576	High	4.61469	High	4.68359	1
	LNWNPSPSPVTGYK	9	1	1	Q99715		1559.8	2.3079e+07	2.40403e+07	2.44386e+07	0	0.0002257	High	3.87142	High	3.80416	High	3.91099	0
	VEDIIEAINTFPYR	11	1	1	Q99715		1679.88	929941	887288	934979	0	5.506e-08	High	3.85008	High	4.32111	High	4.13742	0
	ITEVTSEGFR	8	1	1	Q99715		1138.58	58121748	54365403	5.48772e+07	0	0.003332	High	3.80966	High	3.76632	High	3.78308	0
	IEQELAAIK	3	1	1	Q99715		1014.59	4.10576e+07	3.81569e+07	38343024	0	0.01027	High	3.66396	High	3.49475	High	3.3473	0
	GDTTNTVLQGLK	6	1	1	Q99715		1246.67	63579985	6.22558e+07	6.10362e+07	0	0.001231	High	3.65692	High	3.59141	High	3.73587	0
	VSWDPSPSPVLGYK	12	1	1	Q99715		1531.79	2.79954e+07	2.54071e+07	2.58404e+07	0	0.0003094	High	3.64406	High	3.88044	High	3.64636	0
	TLKVDEETENTMR	8	1	1	Q99715		1565.76	3.33985e+07	3.7641e+07	3.43847e+07	0	0.0003069	High	3.63645	High	4.19554	High	4.13013	1
	IVEVFDIGPK	5	1	1	Q99715		1116.64	35846675	3.39576e+07	3.32935e+07	0	0.0006146	High	3.61158	High	3.70384	High	3.61652	0
	GMTSSEPISIMEK	4	1	1	Q99715	M2(Oxidation)	1425.67	5.08401e+06	5.21952e+06	6.41174e+06	0	0.02525	High	3.5768	High	2.97316	High	3.28827	0
	QHALSVGPQTTTLSVR	6	1	1	Q99715		1694.93	6.20702e+07	6.01081e+07	5.88225e+07	0	8.968e-06	High	3.57585	High	3.94155	High	3.80591	0
	SQDEVEIPAR	8	1	1	Q99715		1143.57	90363986	83624742	88250742	0	6.998e-05	High	3.57166	High	3.7608	High	3.74788	0
	ALALGALQNIR	1	1	1	Q99715		1139.7	5.30116e+06	0	0	0	0.006367	High	3.57093					0
	IYIDCYEIIEK	8	1	1	Q99715	C5(Carbamidomethyl)	1458.72	9.37875e+07	9.3958e+07	9.29938e+07	0	0.008535	High	3.17457	High	3.28965	High	2.95911	0
	WDPAPGPVLQYR	6	1	1	Q99715		1398.73	3.92635e+07	3.3843e+07	3.268e+07	0	0.0006775	High	3.13968	High	3.00682	High	3.24131	0
	SLYDDVDTGEK	6	1	1	Q99715		1241.56	5.72854e+07	5.52787e+07	5.54287e+07	0	0.0001589	High	3.06928	High	3.4403	High	3.26064	0
	NTFTESAGAR	10	1	1	Q99715		1053.5	1.82393e+07	6.45417e+06	0	0	0.0004911	High	3.06472	High	3.28712	High	3.1667	0
	VLVVVTDGR	5	1	1	Q99715		957.578	1.62547e+07	16388112	1.56975e+07	0	0.01759	High	3.05534	High	2.98037	High	3.0496	0
	ITWAPFGSSDK	9	1	1	Q99715		1208.6	2.18758e+07	1.98496e+07	1.89271e+07	0	0.04128	High	3.02348	High	3.06236	High	2.96659	0
	TSDPTMSSFR	9	1	1	Q99715		1128.51	2.52206e+07	2.52102e+07	2.14075e+07	0	0.001274	High	3.01713	High	2.97391	High	3.03712	0
	GGNTLTGMALNFIR	10	1	1	Q99715		1464.77	5.06194e+06	3.72278e+06	2.59445e+06	0	0.03049	High	3.00501	High	2.91645	High	3.40125	0
	ITVDPTTDGPTK	8	1	1	Q99715		1244.65	8.85791e+07	8.41387e+07	8.79483e+07	0	0.0011	High	2.99111	High	3.09307	High	3.06111	0
	IGVLITDGK	7	1	1	Q99715		915.557	3.45328e+07	3.42501e+07	3.38268e+07	0	0.00279	High	2.8907	High	3.1439	High	3.0908	0
	VAIIITDGK	4	1	1	Q99715		929.572	1.19618e+07	1.10924e+07	1.09357e+07	0	0.04482	High	2.52777	High	2.58497	High	2.64012	0
	VTWEPAPGEVK	2	1	1	Q99715		1212.63	6.53134e+07	0	59741670	0	0.01654	High	2.51307			High	2.66082	0
	TLFYGSFHK	10	1	1	Q99715		1099.56	2.07776e+07	2.27106e+07	2.13278e+07	0	0.001831	High	1.73346	High	1.74323	High	1.80353	0
	CPAFPNSCTCTQDSVGPPGPPGPAGGPGAK	1	1	1	Q99715	C1(Carbamidomethyl); C8(Carbamidomethyl); C10(Carbamidomethyl)	2938.31	0	916121	0	0	0.0001716			High	4.78341			0
	VDEETENTMR	2	1	1	Q99715		1223.53	0	1.33095e+06	328070	0	0.000149			High	3.49326	High	3.48911	0
	VYDPSTSTLNVR	1	1	1	Q99715		1351.7	0	0	3.54475e+07	0	0.0006389					High	2.85529	0
	VILTPMTAGSR	2	1	1	Q99715		1145.64	0	1.4907e+07	1.43597e+07	0.001	0.01014			High	2.69828	High	2.51505	0
	DELLAAIKK	1	1	1	Q99715		1000.61	0	0	8.49733e+06	0.001	0.006825					High	3.24629	1
	TEWQLNAHR	3	1	1	Q99715		1154.58	1.94942e+07	1.81831e+07	1.44867e+07	0.004	0.04577	High	1.40269	High	1.55071	High	1.4238	0
	VTFHPTGDDRR	2	1	1	Q99715		1300.65	0	3.87807e+06	1.81986e+06	0.004	0.04435			High	2.69677	High	2.77184	1
	DPHTEFTLK	1	1	1	Q99715		1087.55	0	0	0	0.005	0.05829			High	2.6544			0
	VPPTVTSTVLK	2	1	1	Q99715		1141.69	0	5.67203e+07	54442023	0.007	0.06543			High	2.64472	High	2.37744	0
Q99536	Synaptic vesicle membrane protein VAT-1 homolog OS=Homo sapiens OX=9606 GN=VAT1 PE=1 SV=2 - [VAT1_HUMAN]	6.87	1	2	2	6	2.56526e+06	2.72834e+06	2.12184e+06		0			10.8327	6.87	2	3	10.981	6.87	2	3	393	41.8934	6.29053
	Sequence	# PSMs	# Proteins	# Protein Groups	Protein Group Accessions	Modifications	MH+ [Da]	A5: Area	B5: Area	C5: Area	q-Value	PEP	A2	XCorr A2	B2	XCorr B2	C2	XCorr C2	# Missed Cleavages
	TVENVTVFGTASASK	4	1	1	Q99536		1510.79	0	2.72834e+06	2.70435e+06	0	9.605e-07			High	4.41295	High	4.43696	0
	CLVLTGFGGYDK	2	1	1	Q99536	C1(Carbamidomethyl)	1329.66	0	0	1.53933e+06	0.001	0.01107			High	3.37489	High	3.30712	0
Q99497	Parkinson disease protein 7 OS=Homo sapiens OX=9606 GN=PARK7 PE=1 SV=2 - [PARK7_HUMAN]	24.34	1	4	4	45	3.70843e+07	3.53905e+07	3.53417e+07	63.4018	24.34	4	16	55.5661	24.34	4	14	60.7626	24.34	4	15	189	19.8785	6.78564
	Sequence	# PSMs	# Proteins	# Protein Groups	Protein Group Accessions	Modifications	MH+ [Da]	A5: Area	B5: Area	C5: Area	q-Value	PEP	A2	XCorr A2	B2	XCorr B2	C2	XCorr C2	# Missed Cleavages
	VTVAGLAGKDPVQCSR	9	1	1	Q99497	C14(Carbamidomethyl)	1657.88	8.5724e+07	8.37775e+07	8.36418e+07	0	0.000575	High	5.25895	High	4.85513	High	5.18561	1
	GAEEMETVIPVDVMR	14	1	1	Q99497		1675.81	1.21984e+07	9.70307e+06	8.84576e+06	0	0.0007011	High	4.70002	High	4.19844	High	4.23878	0
	DVVICPDASLEDAKK	6	1	1	Q99497	C5(Carbamidomethyl)	1659.84	1.33307e+07	1.2691e+07	1.35375e+07	0	2.751e-07	High	4.19806	High	4.79995	High	4.05992	1
	GAEEMETVIPVDVMR	11	1	1	Q99497	M5(Oxidation)	1691.81	4.69953e+06	7.22801e+06	8.11986e+06	0	0.000832	High	4.11891	High	4.24043	High	4.54501	0
	DVVICPDASLEDAK	5	1	1	Q99497	C5(Carbamidomethyl)	1531.74	3204583	2.79652e+06	3.15034e+06	0	0.0001222	High	3.69242	High	3.47292	High	4.14771	0
Q99436	Proteasome subunit beta type-7 OS=Homo sapiens OX=9606 GN=PSMB7 PE=1 SV=1 - [PSB7_HUMAN]	13	1	3	3	7	1.78112e+07	1.37422e+07	2.21302e+07	5.34992	7.94	2	2	8.54034	13	3	3	5.62378	7.94	2	2	277	29.9462	7.6792
	Sequence	# PSMs	# Proteins	# Protein Groups	Protein Group Accessions	Modifications	MH+ [Da]	A5: Area	B5: Area	C5: Area	q-Value	PEP	A2	XCorr A2	B2	XCorr B2	C2	XCorr C2	# Missed Cleavages
	DGIVLGADTR	3	1	1	Q99436		1016.54	31185876	3.5786e+07	4.20125e+07	0	0.00241	High	3.0069	High	3.01689	High	2.91796	0
	LDFLRPYTVPNK	3	1	1	Q99436		1462.81	4.43648e+06	3.45695e+06	2.24785e+06	0	0.00162	High	2.34302	High	2.54573	High	2.70582	0
	ATEGMVVADKNCSK	1	1	1	Q99436	C12(Carbamidomethyl)	1509.71	0	1.98353e+06	0	0.009	0.09905			High	2.97772			1
Q96HE7	ERO1-like protein alpha OS=Homo sapiens OX=9606 GN=ERO1A PE=1 SV=2 - [ERO1A_HUMAN]	5.56	1	2	2	4	4.80748e+06	4.49333e+06	4.42624e+06	8.76628	5.56	2	2		0			8.88079	5.56	2	2	468	54.3581	5.68115
	Sequence	# PSMs	# Proteins	# Protein Groups	Protein Group Accessions	Modifications	MH+ [Da]	A5: Area	B5: Area	C5: Area	q-Value	PEP	A2	XCorr A2	B2	XCorr B2	C2	XCorr C2	# Missed Cleavages
	LGAVDESLSEETQK	2	1	1	Q96HE7		1505.74	4.80748e+06	0	5332515	0	0.0005833	High	5.47845			High	5.23704	0
	FDGILTEGEGPR	2	1	1	Q96HE7		1290.64	0	0	3.51997e+06	0	0.0005161	High	3.28783			High	3.64374	0
Q96HC4	PDZ and LIM domain protein 5 OS=Homo sapiens OX=9606 GN=PDLIM5 PE=1 SV=5 - [PDLI5_HUMAN]	4.36	1	2	2	22	1.52521e+07	1.37453e+07	1.33283e+07	24.2757	4.36	2	7	31.5703	4.36	2	9	20.9543	4.36	2	6	596	63.9045	8.20654
	Sequence	# PSMs	# Proteins	# Protein Groups	Protein Group Accessions	Modifications	MH+ [Da]	A5: Area	B5: Area	C5: Area	q-Value	PEP	A2	XCorr A2	B2	XCorr B2	C2	XCorr C2	# Missed Cleavages
	DFNMPLTISSLK	9	1	1	Q96HC4		1365.72	1.11419e+07	8.40224e+06	7.12888e+06	0	8.705e-06	High	3.782	High	3.91596	High	3.5008	0
	DFNMPLTISSLK	9	1	1	Q96HC4	M4(Oxidation)	1381.71	1.56377e+06	7.21355e+06	7.73223e+06	0	0.0001236	High	3.47062	High	3.78371	High	3.73288	0
	ASAAPKPEPVPVQK	4	1	1	Q96HC4		1418.81	1.93622e+07	1.90884e+07	1.89243e+07	0	0.003511	High	3.22942	High	3.30476	High	3.36535	0
Q96FW1	Ubiquitin thioesterase OTUB1 OS=Homo sapiens OX=9606 GN=OTUB1 PE=1 SV=2 - [OTUB1_HUMAN]	12.55	1	3	3	5	1.96991e+06	1.90956e+06	3.08761e+06	6.71729	8.12	2	2	10.2676	12.55	3	3		0			271	31.2644	4.94482
	Sequence	# PSMs	# Proteins	# Protein Groups	Protein Group Accessions	Modifications	MH+ [Da]	A5: Area	B5: Area	C5: Area	q-Value	PEP	A2	XCorr A2	B2	XCorr B2	C2	XCorr C2	# Missed Cleavages
	EFCQQEVEPMCK	2	1	1	Q96FW1	C3(Carbamidomethyl); C11(Carbamidomethyl)	1584.66	2.71669e+06	2.94563e+06	0	0	6.046e-06	High	3.6528	High	3.97194			0
	FFEHFIEGGR	2	1	1	Q96FW1		1238.6	1.22313e+06	1.12366e+06	0	0	0.004531	High	3.06449	High	2.44254			0
	EYAEDDNIYQQK	1	1	1	Q96FW1		1515.67	0	1.65939e+06	0	0	0.00369			High	3.85313			0
Q96DA2	Ras-related protein Rab-39B OS=Homo sapiens OX=9606 GN=RAB39B PE=1 SV=1 - [RB39B_HUMAN]	11.74	1	1	2	3	2.55443e+06	4.10364e+06	3.55063e+06	5.31153	11.74	2	2		0				0			213	24.6067	7.82568
	Sequence	# PSMs	# Proteins	# Protein Groups	Protein Group Accessions	Modifications	MH+ [Da]	A5: Area	B5: Area	C5: Area	q-Value	PEP	A2	XCorr A2	B2	XCorr B2	C2	XCorr C2	# Missed Cleavages
	LQIWDTAGQER	2	4	2	Q96DA2;Q92928		1316.67	2.55443e+06	0	3.55063e+06	0	0.01274	High	3.11774			High	2.91684	0
	YIETSARDAINVEK	1	1	1	Q96DA2		1608.83	0	0	0	0.002	0.08223	High	2.19379					1
Q96D15	Reticulocalbin-3 OS=Homo sapiens OX=9606 GN=RCN3 PE=1 SV=1 - [RCN3_HUMAN]	17.07	1	4	4	26	1.04496e+07	1.01415e+07	5.90985e+06	38.0161	17.07	4	10	39.5197	17.07	4	10	24.3857	11.89	3	6	328	37.47	4.89404
	Sequence	# PSMs	# Proteins	# Protein Groups	Protein Group Accessions	Modifications	MH+ [Da]	A5: Area	B5: Area	C5: Area	q-Value	PEP	A2	XCorr A2	B2	XCorr B2	C2	XCorr C2	# Missed Cleavages
	AGDGDGWVSLAELR	7	1	1	Q96D15		1445.71	5.68058e+06	4.25752e+06	3.51756e+06	0	0.001379	High	5.29467	High	4.48249	High	4.5522	0
	EFDQLTPEESQAR	3	1	1	Q96D15		1549.72	1.37912e+07	1.24473e+07	1.24885e+07	0	1.349e-05	High	4.01396	High	4.13524	High	4.05968	0
	VADQDGDSMATR	14	1	1	Q96D15		1265.55	1.96197e+06	5.16775e+06	1.72347e+06	0	0.0006972	High	3.89461	High	4.11905	High	4.12674	0
	DSVSAAWDTYDTDRDGR	2	1	1	Q96D15		1929.83	1.1877e+07	1.28093e+07	0	0	0.04769	High	3.55452	High	2.8752			1
Q96CX2	BTB/POZ domain-containing protein KCTD12 OS=Homo sapiens OX=9606 GN=KCTD12 PE=1 SV=1 - [KCD12_HUMAN]	6.77	1	2	2	6	2.4693e+06	1.5875e+06	1.21006e+06		0			9.77209	6.77	2	3	9.37791	6.77	2	3	325	35.6787	5.64307
	Sequence	# PSMs	# Proteins	# Protein Groups	Protein Group Accessions	Modifications	MH+ [Da]	A5: Area	B5: Area	C5: Area	q-Value	PEP	A2	XCorr A2	B2	XCorr B2	C2	XCorr C2	# Missed Cleavages
	MFTQQQPQELAR	2	1	1	Q96CX2		1476.74	0	1.97114e+06	1695670	0	0.0001466			High	4.83048	High	4.44994	0
	FNFLEQAFDK	4	1	1	Q96CX2		1258.62	0	1.20386e+06	724446	0	0.001367			High	2.60083	High	2.7304	0
Q96CG8	Collagen triple helix repeat-containing protein 1 OS=Homo sapiens OX=9606 GN=CTHRC1 PE=1 SV=1 - [CTHR1_HUMAN]	9.88	1	2	2	19	2.03407e+07	1.94813e+07	1.69939e+07	19.9197	9.88	2	5	25.8482	9.88	2	7	27.0403	9.88	2	7	243	26.2071	7.98682
	Sequence	# PSMs	# Proteins	# Protein Groups	Protein Group Accessions	Modifications	MH+ [Da]	A5: Area	B5: Area	C5: Area	q-Value	PEP	A2	XCorr A2	B2	XCorr B2	C2	XCorr C2	# Missed Cleavages
	GDASTGWNSVSR	14	1	1	Q96CG8		1236.57	2.34457e+07	2.10058e+07	1.75588e+07	0	0.001914	High	4.17433	High	4.1551	High	3.98598	0
	ESFEESWTPNYK	5	1	1	Q96CG8		1516.67	1.72356e+07	17956839	16429004	0	0.000733	High	3.55294	High	3.62477	High	4.1521	0
Q96C23	Galactose mutarotase OS=Homo sapiens OX=9606 GN=GALM PE=1 SV=1 - [GALM_HUMAN]	8.48	1	2	2	2	2.4389e+06	0	4.5983e+06	7.45526	8.48	2	2		0				0			342	37.7421	6.65381
	Sequence	# PSMs	# Proteins	# Protein Groups	Protein Group Accessions	Modifications	MH+ [Da]	A5: Area	B5: Area	C5: Area	q-Value	PEP	A2	XCorr A2	B2	XCorr B2	C2	XCorr C2	# Missed Cleavages
	AVFGELPSGGGTVEK	1	1	1	Q96C23		1447.75	0	0	0	0	0.003275	High	3.29409					0
	ISPDGEEGYPGELK	1	1	1	Q96C23		1490.71	2.4389e+06	0	0	0.003	0.09666	High	4.16117					0
Q96AY3	Peptidyl-prolyl cis-trans isomerase FKBP10 OS=Homo sapiens OX=9606 GN=FKBP10 PE=1 SV=1 - [FKB10_HUMAN]	12.54	1	5	5	31	9.63974e+06	8.38739e+06	7.91106e+06	47.8096	12.54	5	12	37.0329	10.14	4	9	37.1196	10.14	4	10	582	64.2042	5.61768
	Sequence	# PSMs	# Proteins	# Protein Groups	Protein Group Accessions	Modifications	MH+ [Da]	A5: Area	B5: Area	C5: Area	q-Value	PEP	A2	XCorr A2	B2	XCorr B2	C2	XCorr C2	# Missed Cleavages
	VIEGLDTGLQGMCVGER	5	1	1	Q96AY3	C13(Carbamidomethyl)	1833.89	4.18892e+06	3.71145e+06	3.79919e+06	0	0.000125	High	6.50823	High	6.41559	High	6.23147	0
	VIEGLDTGLQGMCVGER	4	1	1	Q96AY3	M12(Oxidation); C13(Carbamidomethyl)	1849.89	0	1.36717e+06	0	0	5.966e-07	High	5.00475	High	5.6028	High	5.95209	0
	GGTYDTYVGSGWLIK	4	1	1	Q96AY3		1616.8	4.62476e+06	3.95426e+06	3.45372e+06	0	0.002151	High	4.14667	High	3.77929	High	3.87315	0
	GMDQGLLGMCPGER	1	1	1	Q96AY3	C10(Carbamidomethyl)	1520.68	6.06421e+06	0	0	0	0.0007435	High	3.9321					0
	TIGDMFQNQDR	6	1	1	Q96AY3		1324.6	1.82302e+07	1.74965e+07	1.64803e+07	0	0.002127	High	3.28996	High	3.30947	High	3.32586	0
	DAVQLETLELPPGCVR	11	1	1	Q96AY3	C14(Carbamidomethyl)	1796.94	827551	948310	404473	0	0.001355	High	3.21139	High	3.28725	High	3.0941	0
Q96AC1	Fermitin family homolog 2 OS=Homo sapiens OX=9606 GN=FERMT2 PE=1 SV=1 - [FERM2_HUMAN]	6.76	1	3	3	6	7.94383e+06	4.76445e+06	4.9957e+06	6.33051	4.56	2	2	9.31722	4.26	2	2	9.11741	4.26	2	2	680	77.8106	6.69775
	Sequence	# PSMs	# Proteins	# Protein Groups	Protein Group Accessions	Modifications	MH+ [Da]	A5: Area	B5: Area	C5: Area	q-Value	PEP	A2	XCorr A2	B2	XCorr B2	C2	XCorr C2	# Missed Cleavages
	GCEVTPDVNISGQK	3	1	1	Q96AC1	C2(Carbamidomethyl)	1503.72	8.06255e+06	7.57246e+06	7.3766e+06	0	0.0006256	High	3.88213	High	3.91385	High	3.93791	0
	AKDQNESLDEEMFYK	2	1	1	Q96AC1		1846.83	0	1956432	2.61479e+06	0	1.091e-05			High	5.40337	High	5.1795	1
	ILEAHQNVAQMSLIEAK	1	1	1	Q96AC1		1895.01	7.8251e+06	0	0	0.008	0.1619	High	2.44837					0
Q969H8	Myeloid-derived growth factor OS=Homo sapiens OX=9606 GN=MYDGF PE=1 SV=1 - [MYDGF_HUMAN]	20.81	1	3	3	14	3.00499e+07	7.8077e+06	4.24484e+07	14.8674	20.81	3	5	14.5021	20.81	3	4	14.6607	20.81	3	5	173	18.7833	6.68311
	Sequence	# PSMs	# Proteins	# Protein Groups	Protein Group Accessions	Modifications	MH+ [Da]	A5: Area	B5: Area	C5: Area	q-Value	PEP	A2	XCorr A2	B2	XCorr B2	C2	XCorr C2	# Missed Cleavages
	GAEIEYAMAYSK	6	1	1	Q969H8		1332.62	1.14167e+07	1.24795e+07	13076659	0	0.039	High	4.34216	High	4.16991	High	4.0783	0
	ESDVPLKTEEFEVTK	5	1	1	Q969H8		1750.89	7.40964e+07	6627401	7.18201e+07	0	0.002518	High	3.89739	High	3.53932	High	3.71636	1
	SYLYFTQFK	3	1	1	Q969H8		1196.6	4.63655e+06	4.31617e+06	0	0	0.004234	High	2.51677	High	2.9832	High	2.89555	0
Q92928	Putative Ras-related protein Rab-1C OS=Homo sapiens OX=9606 GN=RAB1C PE=5 SV=2 - [RAB1C_HUMAN]	13.43	3	1	2	3	2.55443e+06	4.10364e+06	1.81648e+06		0				0			5.66929	13.43	2	2	201	22.003	5.42725
	Sequence	# PSMs	# Proteins	# Protein Groups	Protein Group Accessions	Modifications	MH+ [Da]	A5: Area	B5: Area	C5: Area	q-Value	PEP	A2	XCorr A2	B2	XCorr B2	C2	XCorr C2	# Missed Cleavages
	LQIWDTAGQER	2	4	2	Q96DA2;Q92928		1316.67	2.55443e+06	0	3.55063e+06	0	0.01274	High	3.11774			High	2.91684	0
	EFADSLGIPFLETSAK	1	3	1	Q92928		1724.89	0	0	82342.6	0.005	0.04482					High	2.75245	0
Q92820	Gamma-glutamyl hydrolase OS=Homo sapiens OX=9606 GN=GGH PE=1 SV=2 - [GGH_HUMAN]	7.86	1	2	2	9	1.88288e+06	2.8886e+06	3.24776e+06	10.6832	7.86	2	3	10.6834	7.86	2	3	11.1008	7.86	2	3	318	35.9412	7.10791
	Sequence	# PSMs	# Proteins	# Protein Groups	Protein Group Accessions	Modifications	MH+ [Da]	A5: Area	B5: Area	C5: Area	q-Value	PEP	A2	XCorr A2	B2	XCorr B2	C2	XCorr C2	# Missed Cleavages
	NLDGISHAPNAVK	3	1	1	Q92820		1335.71	2.92596e+06	2442968	3.24776e+06	0	0.002872	High	4.17128	High	3.74657	High	3.88445	0
	FFNVLTTNTDGK	6	1	1	Q92820		1356.69	839796	3.33424e+06	0	0	0.0002356	High	3.66918	High	3.48154	High	3.67667	0
Q92626	Peroxidasin homolog OS=Homo sapiens OX=9606 GN=PXDN PE=1 SV=2 - [PXDN_HUMAN]	3.04	1	3	3	11	1.08025e+07	9.78754e+06	1.05273e+07	9.36722	3.04	3	3	12.1944	3.04	3	4	14.1017	3.04	3	4	1479	165.17	7.1665
	Sequence	# PSMs	# Proteins	# Protein Groups	Protein Group Accessions	Modifications	MH+ [Da]	A5: Area	B5: Area	C5: Area	q-Value	PEP	A2	XCorr A2	B2	XCorr B2	C2	XCorr C2	# Missed Cleavages
	VAEFPHGYGSCDEIPR	4	1	1	Q92626	C11(Carbamidomethyl)	1833.83	1.26461e+07	1.14898e+07	1.26639e+07	0	4.161e-06	High	3.59988	High	3.69952	High	3.35082	0
	LSTTECVDAGGESHANNTK	4	1	1	Q92626	C6(Carbamidomethyl)	1990.89	1.153e+07	1.07643e+07	1.07575e+07	0	0.0002117	High	3.39974	High	2.87078	High	5.01617	0
	HLVLSSGTLR	3	1	1	Q92626		1082.64	8.23146e+06	7.1085e+06	8.16044e+06	0	0.0008245	High	2.36759	High	2.45898	High	2.72358	0
Q8NBS9	Thioredoxin domain-containing protein 5 OS=Homo sapiens OX=9606 GN=TXNDC5 PE=1 SV=2 - [TXND5_HUMAN]	14.58	1	6	6	38	8.40537e+07	8.20375e+07	8.32402e+07	57.5543	14.58	6	14	51.3418	14.58	6	12	51.0754	14.58	6	12	432	47.5987	5.97314
	Sequence	# PSMs	# Proteins	# Protein Groups	Protein Group Accessions	Modifications	MH+ [Da]	A5: Area	B5: Area	C5: Area	q-Value	PEP	A2	XCorr A2	B2	XCorr B2	C2	XCorr C2	# Missed Cleavages
	VDCTAHSDVCSAQGVR	9	1	1	Q8NBS9	C3(Carbamidomethyl); C10(Carbamidomethyl)	1761.78	1.03971e+08	9.99659e+07	1.02849e+08	0	2.42e-05	High	6.11045	High	6.04543	High	5.87792	0
	VDCTQHYELCSGNQVR	10	1	1	Q8NBS9	C3(Carbamidomethyl); C10(Carbamidomethyl)	1965.87	7.73955e+07	7.44297e+07	7.475e+07	0	3.583e-08	High	5.42608	High	5.79465	High	5.77651	0
	EYVESQLQR	3	1	1	Q8NBS9		1151.58	7.07948e+07	7.17168e+07	7.21212e+07	0	0.01127	High	3.68728	High	3.54546	High	3.2722	0
	IAEVDCTAER	8	1	1	Q8NBS9	C6(Carbamidomethyl)	1163.54	2.78853e+07	3.49351e+07	2.85425e+07	0	9.19e-05	High	3.67554	High	3.78968	High	3.68872	0
	TLAPTWEELSKK	3	1	1	Q8NBS9		1402.77	5.75986e+06	5.53357e+06	5.84835e+06	0	0.009769	High	3.10793	High	3.57414	High	3.02559	1
	TLAPTWEELSK	5	1	1	Q8NBS9		1274.67	4.14002e+07	3.66552e+07	3.90012e+07	0	0.003414	High	2.60044	High	2.63321	High	2.36511	0
Q8NBJ4	Golgi membrane protein 1 OS=Homo sapiens OX=9606 GN=GOLM1 PE=1 SV=1 - [GOLM1_HUMAN]	5.99	1	2	2	6	3.22175e+06	2.84213e+06	2.73179e+06	7.84389	5.99	2	2	7.68314	5.99	2	2	8.19384	5.99	2	2	401	45.3058	4.97021
	Sequence	# PSMs	# Proteins	# Protein Groups	Protein Group Accessions	Modifications	MH+ [Da]	A5: Area	B5: Area	C5: Area	q-Value	PEP	A2	XCorr A2	B2	XCorr B2	C2	XCorr C2	# Missed Cleavages
	IQSSHNFQLESVNK	3	1	1	Q8NBJ4		1630.83	3.99785e+06	3.69892e+06	3.45526e+06	0	8.881e-05	High	4.10958	High	4.189	High	4.78514	0
	LQQDVLQFQK	3	1	1	Q8NBJ4		1246.69	2.44565e+06	1.98534e+06	2.00832e+06	0	0.01206	High	3.73431	High	3.49414	High	3.40871	0
Q86Y82	Syntaxin-12 OS=Homo sapiens OX=9606 GN=STX12 PE=1 SV=1 - [STX12_HUMAN]	11.59	1	2	2	2	5.32387e+06	9.72381e+06	8.78405e+06	8.14275	11.59	2	2		0				0			276	31.6223	5.59229
	Sequence	# PSMs	# Proteins	# Protein Groups	Protein Group Accessions	Modifications	MH+ [Da]	A5: Area	B5: Area	C5: Area	q-Value	PEP	A2	XCorr A2	B2	XCorr B2	C2	XCorr C2	# Missed Cleavages
	DFSSIIQTCSGNIQR	1	1	1	Q86Y82	C9(Carbamidomethyl)	1725.83	1.56368e+06	0	0	0	0.000738	High	4.68933					0
	LQENLQQLQHSTNQLAK	1	1	1	Q86Y82		1993.06	9.08406e+06	0	0	0	0.002136	High	3.45342					0
Q86VP6	Cullin-associated NEDD8-dissociated protein 1 OS=Homo sapiens OX=9606 GN=CAND1 PE=1 SV=2 - [CAND1_HUMAN]	5.45	1	5	5	9	4.07733e+06	5.03973e+06	3.00313e+06	17.6181	3.09	3	5		0			13.0459	3.5	3	4	1230	136.289	5.78271
	Sequence	# PSMs	# Proteins	# Protein Groups	Protein Group Accessions	Modifications	MH+ [Da]	A5: Area	B5: Area	C5: Area	q-Value	PEP	A2	XCorr A2	B2	XCorr B2	C2	XCorr C2	# Missed Cleavages
	EGPAVVGQFIQDVK	5	1	1	Q86VP6		1486.8	5.16643e+06	0	4.27628e+06	0	0.003699	High	4.066			High	3.80555	0
	SVILEAFSSPSEEVK	1	1	1	Q86VP6		1621.84	1.93348e+06	0	0	0	0.0007043	High	3.87962					0
	ITSEALLVTQQLVK	1	1	1	Q86VP6		1542.92	0	0	1.11514e+06	0	0.0008501					High	3.47636	0
	HEMLPEFYK	1	1	1	Q86VP6		1193.57	5.13207e+06	0	0	0.003	0.1215	High	2.5053					0
	FTISDHPQPIDPLLK	1	1	1	Q86VP6		1720.94	0	0	3.61798e+06	0.004	0.03327					High	2.27975	0
Q76M96	Coiled-coil domain-containing protein 80 OS=Homo sapiens OX=9606 GN=CCDC80 PE=1 SV=1 - [CCD80_HUMAN]	12.63	1	9	9	24	9.96563e+06	9.55773e+06	9.00441e+06	25.6928	7.58	5	7	29.8129	10.32	7	9	21.7706	7.68	6	8	950	108.106	9.71533
	Sequence	# PSMs	# Proteins	# Protein Groups	Protein Group Accessions	Modifications	MH+ [Da]	A5: Area	B5: Area	C5: Area	q-Value	PEP	A2	XCorr A2	B2	XCorr B2	C2	XCorr C2	# Missed Cleavages
	ASGVEGQVVAEGNDGGGGAGRPSLGSEK	2	1	1	Q76M96		2542.23	2.91896e+06	2.67859e+06	0	0	0.0008775	High	5.2697	High	4.63614			0
	SVADLLGSFEGK	9	1	1	Q76M96		1222.64	6.75905e+06	7.79886e+06	6.29009e+06	0	0.0003495	High	4.2346	High	4.01482	High	4.23662	0
	IDHFQLDNEKPMR	3	1	1	Q76M96		1642.81	9.78574e+06	9.05168e+06	9180510	0	2.723e-05	High	2.72905	High	2.85608	High	2.3213	0
	DEYLESFCK	3	1	1	Q76M96	C8(Carbamidomethyl)	1190.51	1.29294e+07	1.18227e+07	1.15426e+07	0.001	0.07012	High	3.16142	High	2.71541	High	2.34278	0
	AENNMYVQQR	1	1	1	Q76M96		1252.58	0	0	1.12471e+06	0.001	0.0134					High	2.5106	0
	SVFDLIDTFQSR	1	1	1	Q76M96		1427.72	0	0	124681	0.002	0.01644					High	2.61199	0
	QYYEVPITMK	2	1	1	Q76M96		1271.64	7.18176e+06	6.51352e+06	0	0.003	0.1153	High	2.47493	High	2.72741			0
	QSLENFLSR	1	1	1	Q76M96		1093.57	0	4.06682e+06	0	0.004	0.04187			High	2.68896			0
	SDINGAAVRPEQRPAAR	2	1	1	Q76M96		1807.97	0	1.51893e+06	1.88186e+06	0.006	0.05054			High	2.47749	High	2.38728	0
Q6UVK1	Chondroitin sulfate proteoglycan 4 OS=Homo sapiens OX=9606 GN=CSPG4 PE=1 SV=2 - [CSPG4_HUMAN]	1.16	1	2	2	2	2.40196e+06	1.73346e+06	2.15822e+06		0			8.46778	1.16	2	2		0			2322	250.382	5.46533
	Sequence	# PSMs	# Proteins	# Protein Groups	Protein Group Accessions	Modifications	MH+ [Da]	A5: Area	B5: Area	C5: Area	q-Value	PEP	A2	XCorr A2	B2	XCorr B2	C2	XCorr C2	# Missed Cleavages
	VTGALQFGELQK	1	1	1	Q6UVK1		1290.72	0	2.30089e+06	0	0	6.192e-06			High	4.85338			0
	ASSSAGTDPQLLLYR	1	1	1	Q6UVK1		1578.83	0	1.16603e+06	0	0	0.0008296			High	3.6144			0
Q6EMK4	Vasorin OS=Homo sapiens OX=9606 GN=VASN PE=1 SV=1 - [VASN_HUMAN]	5.35	1	3	3	5	1.23071e+07	1.01854e+07	8261241	7.76196	3.57	2	2		0			10.5827	5.35	3	3	673	71.6675	7.38623
	Sequence	# PSMs	# Proteins	# Protein Groups	Protein Group Accessions	Modifications	MH+ [Da]	A5: Area	B5: Area	C5: Area	q-Value	PEP	A2	XCorr A2	B2	XCorr B2	C2	XCorr C2	# Missed Cleavages
	NLHDLDVSDNQLER	2	1	1	Q6EMK4		1667.81	1.27662e+07	0	1.33475e+07	0	6.723e-05	High	4.50335			High	4.74603	0
	YLQGSSVQLR	2	1	1	Q6EMK4		1150.63	1.1848e+07	0	9.41608e+06	0	0.009778	High	3.25861			High	2.82673	0
	HIQPGAFDTLDR	1	1	1	Q6EMK4		1369.7	0	0	2.02014e+06	0.002	0.01482					High	3.00992	0
Q2M2I5	Keratin, type I cytoskeletal 24 OS=Homo sapiens OX=9606 GN=KRT24 PE=1 SV=1 - [K1C24_HUMAN]	6.1	1	2	3	4	3.20112e+06	4006375	1.29178e+06	10.3055	6.1	3	3		0				0			525	55.0534	4.95752
	Sequence	# PSMs	# Proteins	# Protein Groups	Protein Group Accessions	Modifications	MH+ [Da]	A5: Area	B5: Area	C5: Area	q-Value	PEP	A2	XCorr A2	B2	XCorr B2	C2	XCorr C2	# Missed Cleavages
	QSVEADINGLR	2	2	2	P13645;Q2M2I5		1201.62	4.93912e+06	4006375	0	0	0.003095	High	3.8678	High	3.62612			0
	ALEEANTDLENK	1	1	1	Q2M2I5		1346.65	1.46312e+06	0	0	0	0.01253	High	3.83345					0
	VLDDLTMTR	1	1	1	Q2M2I5		1063.55	0	0	0	0.002	0.08866	High	2.60423					0
Q16881	Thioredoxin reductase 1, cytoplasmic OS=Homo sapiens OX=9606 GN=TXNRD1 PE=1 SV=3 - [TRXR1_HUMAN]	18.03	1	10	10	34	3.41078e+07	3.32568e+07	3.27493e+07	51.1136	15.25	8	14	32.2529	14.95	8	9	38.6931	14.02	8	11	649	70.8622	7.38623
	Sequence	# PSMs	# Proteins	# Protein Groups	Protein Group Accessions	Modifications	MH+ [Da]	A5: Area	B5: Area	C5: Area	q-Value	PEP	A2	XCorr A2	B2	XCorr B2	C2	XCorr C2	# Missed Cleavages
	LMHQAALLGQALQDSR	4	1	1	Q16881		1751.93	7376471	7.4401e+06	6.99619e+06	0	1.072e-06	High	5.00887	High	5.46737	High	5.63826	0
	WGLGGTCVNVGCIPK	6	1	1	Q16881	C7(Carbamidomethyl); C12(Carbamidomethyl)	1617.8	1.50294e+07	1.03373e+07	9.54977e+06	0	1.486e-07	High	4.67595	High	4.74359	High	4.53603	0
	QFVPIKVEQIEAGTPGR	4	1	1	Q16881		1869.04	3.99157e+07	38211650	3.74531e+07	0	0.0005267	High	3.77558	High	3.67967	High	3.99317	1
	VMVLDFVTPTPLGTR	3	1	1	Q16881		1645.9	568127	385901	0	0	0.0002111	High	3.70206	High	4.15256			0
	KLMHQAALLGQALQDSR	7	1	1	Q16881		1880.02	0	0	970687	0	0.04466	High	3.3651	High	3.07379	High	3.53082	1
	VVYENAYGQFIGPHR	3	1	1	Q16881		1749.88	27133716	2.85122e+07	2.77845e+07	0	0.006654	High	3.10313	High	2.63442	High	2.91489	0
	IGLETVGVK	3	1	1	Q16881		915.557	3.52741e+07	3.30467e+07	3.30102e+07	0	0.02615	High	2.70019	High	2.87773	High	2.6996	0
	IGEHMEEHGIK	1	1	1	Q16881	M5(Oxidation)	1295.61	1.01794e+06	0	0	0.001	0.06336	High	2.42802					0
	GFDQDMANK	2	1	1	Q16881		1025.44	0	3.61764e+06	1.82443e+06	0.001	0.006218			High	3.0049	High	2.60175	0
	MNGPEDLPK	1	1	1	Q16881	N-Term(Acetyl)	1042.49	0	0	0	0.008	0.08116					High	2.92157	0
Q16851	UTP--glucose-1-phosphate uridylyltransferase OS=Homo sapiens OX=9606 GN=UGP2 PE=1 SV=5 - [UGPA_HUMAN]	23.03	1	10	10	50	4.48312e+07	4.28528e+07	4.29961e+07	62.5292	23.03	10	18	54.5565	20.67	9	15	59.2293	23.03	10	17	508	56.9047	8.14795
	Sequence	# PSMs	# Proteins	# Protein Groups	Protein Group Accessions	Modifications	MH+ [Da]	A5: Area	B5: Area	C5: Area	q-Value	PEP	A2	XCorr A2	B2	XCorr B2	C2	XCorr C2	# Missed Cleavages
	IQRPPEDSIQPYEK	3	1	1	Q16851		1699.88	4.89738e+07	4.84721e+07	4.89941e+07	0	1.883e-05	High	5.16037	High	5.20081	High	5.08407	0
	AMSQDGASQFQEVIR	6	1	1	Q16851		1666.8	9.05497e+06	8.23144e+06	8.22314e+06	0	3.646e-06	High	4.95256	High	5.00599	High	5.10364	0
	SFENSLGINVPR	6	1	1	Q16851		1332.7	1.92121e+07	2.02929e+07	1.98356e+07	0	0.005938	High	4.01193	High	3.85131	High	4.0105	0
	LVEIAQVPK	6	1	1	Q16851		996.616	4.28867e+07	4.03057e+07	4.0133e+07	0	0.006845	High	3.64347	High	3.60225	High	3.50227	0
	GLPDNISSVLNK	8	1	1	Q16851		1256.69	34126921	3.33866e+07	3.31415e+07	0	0.00121	High	3.462	High	3.56729	High	3.81874	0
	CEFVMEVTNK	3	1	1	Q16851	C1(Carbamidomethyl)	1256.57	7.45141e+06	6.89151e+06	7.48673e+06	0	0.0003472	High	3.41245	High	3.49979	High	3.34449	0
	IDIPPGAVLENK	10	1	1	Q16851		1265.72	7.00515e+06	0	4.48055e+06	0	0.001093	High	3.38878	High	3.25551	High	3.53102	0
	GTVIIIANHGDR	3	1	1	Q16851		1265.71	2.59313e+06	2.22274e+06	2.83208e+06	0	0.0007668	High	3.22076	High	3.26559	High	3.20484	0
	LNGGLGTSMGCK	2	1	1	Q16851	C11(Carbamidomethyl)	1194.57	6.60196e+06	0	7.03406e+06	0.001	0.05383	High	3.4445			High	3.81105	0
	EFPTVPLVK	3	1	1	Q16851		1029.6	4.26331e+07	3.97806e+07	3.98611e+07	0.006	0.06371	High	1.50707	High	1.79846	High	1.49365	0
Q16658	Fascin OS=Homo sapiens OX=9606 GN=FSCN1 PE=1 SV=3 - [FSCN1_HUMAN]	9.74	1	4	4	15	1.21106e+07	1.20693e+07	1.1972e+07	20.1674	9.74	4	5	20.223	9.74	4	5	20.4907	9.74	4	5	493	54.4961	7.23975
	Sequence	# PSMs	# Proteins	# Protein Groups	Protein Group Accessions	Modifications	MH+ [Da]	A5: Area	B5: Area	C5: Area	q-Value	PEP	A2	XCorr A2	B2	XCorr B2	C2	XCorr C2	# Missed Cleavages
	LSCFAQTVSPAEK	6	1	1	Q16658	C3(Carbamidomethyl)	1437.71	2.04315e+07	20073871	2.01663e+07	0	2.022e-05	High	4.9655	High	4.71051	High	5.07628	0
	YLAADKDGNVTCER	3	1	1	Q16658	C12(Carbamidomethyl)	1611.75	1.10322e+06	792688	935993	0	9.365e-06	High	4.4996	High	4.85547	High	4.79183	1
	YLKGDHAGVLK	3	1	1	Q16658		1200.68	1.08311e+07	1.08058e+07	1.03442e+07	0	0.02755	High	3.4614	High	3.31429	High	2.99444	1
	YLTAEAFGFK	3	1	1	Q16658		1146.59	5.06927e+06	5328099	5.40552e+06	0.005	0.0574	High	2.40659	High	2.64819	High	2.70838	0
Q16610	Extracellular matrix protein 1 OS=Homo sapiens OX=9606 GN=ECM1 PE=1 SV=2 - [ECM1_HUMAN]	9.44	1	3	3	15	1.34012e+07	1.22506e+07	8.92774e+06	19.7627	5.37	2	5	20.5518	5.37	2	5	19.8929	9.44	3	5	540	60.6353	6.7124
	Sequence	# PSMs	# Proteins	# Protein Groups	Protein Group Accessions	Modifications	MH+ [Da]	A5: Area	B5: Area	C5: Area	q-Value	PEP	A2	XCorr A2	B2	XCorr B2	C2	XCorr C2	# Missed Cleavages
	FSCFQEEAPQPHYQLR	6	1	1	Q16610	C3(Carbamidomethyl)	2036.94	1.6667e+07	1.54448e+07	1.59905e+07	0	2.382e-07	High	4.29522	High	4.08737	High	4.32459	0
	NVALVSGDTENAK	8	1	1	Q16610		1317.67	1.01354e+07	9056428	1.03912e+07	0	0.0004491	High	4.19157	High	4.38761	High	4.39312	0
	LDGFPPGRPSPDNLNQICLPNR	1	1	1	Q16610	C18(Carbamidomethyl)	2477.25	0	0	401618	0.006	0.04878					High	2.97547	0
Q16555	Dihydropyrimidinase-related protein 2 OS=Homo sapiens OX=9606 GN=DPYSL2 PE=1 SV=1 - [DPYL2_HUMAN]	7.87	1	2	3	5	2.05634e+06	2.09401e+06	0	11.0745	7.87	3	3		0				0			572	62.2546	6.37939
	Sequence	# PSMs	# Proteins	# Protein Groups	Protein Group Accessions	Modifications	MH+ [Da]	A5: Area	B5: Area	C5: Area	q-Value	PEP	A2	XCorr A2	B2	XCorr B2	C2	XCorr C2	# Missed Cleavages
	MDENQFVAVTSTNAAK	3	2	2	Q14195;Q16555		1725.83	0	2.09401e+06	0	0	9.845e-05	High	5.70813	High	5.79769	High	5.86244	0
	AITIANQTNCPLYITK	1	1	1	Q16555	C10(Carbamidomethyl)	1820.97	733008	0	0	0.001	0.07032	High	2.92942					0
	QIGENLIVPGGVK	1	1	1	Q16555		1323.77	3.37968e+06	0	0	0.002	0.08611	High	2.43699					0
Q16531	DNA damage-binding protein 1 OS=Homo sapiens OX=9606 GN=DDB1 PE=1 SV=1 - [DDB1_HUMAN]	2.98	1	3	3	13	5.71485e+06	5.30868e+06	5.21564e+06	6.75405	2.98	3	4	7.02388	2.98	3	4	12.66	2.98	3	5	1140	126.887	5.26221
	Sequence	# PSMs	# Proteins	# Protein Groups	Protein Group Accessions	Modifications	MH+ [Da]	A5: Area	B5: Area	C5: Area	q-Value	PEP	A2	XCorr A2	B2	XCorr B2	C2	XCorr C2	# Missed Cleavages
	QGQGQLVTCSGAFK	3	1	1	Q16531	C9(Carbamidomethyl)	1480.73	5.52929e+06	5.66565e+06	5.1356e+06	0	1.329e-05	High	3.87136	High	3.83501	High	4.26435	0
	LEELHVIDVK	6	1	1	Q16531		1194.68	5.50292e+06	5063947	4.92471e+06	0	0.0006757	High	1.94652	High	1.99466	High	2.32077	0
	YLAIAPPIIK	4	1	1	Q16531		1098.7	6.11235e+06	5.19645e+06	5.58661e+06	0.002	0.01462	High	2.88269	High	3.18887	High	3.22294	0
Q16270	Insulin-like growth factor-binding protein 7 OS=Homo sapiens OX=9606 GN=IGFBP7 PE=1 SV=1 - [IBP7_HUMAN]	51.06	1	11	11	128	1.74666e+08	1.64453e+08	1.6796e+08	151.453	44.33	10	45	130.222	51.06	10	41	137.817	44.33	10	42	282	29.1114	7.89893
	Sequence	# PSMs	# Proteins	# Protein Groups	Protein Group Accessions	Modifications	MH+ [Da]	A5: Area	B5: Area	C5: Area	q-Value	PEP	A2	XCorr A2	B2	XCorr B2	C2	XCorr C2	# Missed Cleavages
	EDAGEYECHASNSQGQASASAK	8	1	1	Q16270	C8(Carbamidomethyl)	2296.95	8.93693e+07	8.05457e+07	8.46741e+07	0	2.275e-06	High	5.78494	High	5.00194	High	5.72285	0
	AGAAAGGPGVSGVCVCK	9	1	1	Q16270	C14(Carbamidomethyl); C16(Carbamidomethyl)	1517.73	1.47614e+08	1.38589e+08	1.39143e+08	0	4.731e-06	High	5.54252	High	5.61248	High	5.64806	0
	SRYPVCGSDGTTYPSGCQLR	10	1	1	Q16270	C6(Carbamidomethyl); C17(Carbamidomethyl)	2261.03	1.2201e+08	1.12873e+08	1.16076e+08	0	2.027e-09	High	5.4259	High	6.22028	High	5.63735	1
	YPVCGSDGTTYPSGCQLR	2	1	1	Q16270	C4(Carbamidomethyl); C15(Carbamidomethyl)	2017.89	1.90786e+06	0	1.19881e+06	0	2.811e-08	High	4.94632			High	5.12171	0
	TELLPGDRDNLAIQTR	13	1	1	Q16270		1811.97	2.25558e+08	2.12709e+08	216233762	0	0.03	High	4.63367	High	4.4157	High	4.62206	1
	GTCEQGPSIVTPPK	9	1	1	Q16270	C3(Carbamidomethyl)	1470.74	1.50825e+08	1.42062e+08	1.48505e+08	0	0.006418	High	4.50683	High	4.30094	High	4.4194	0
	ITVVDALHEIPVK	30	1	1	Q16270		1433.84	6.12539e+07	5.8119e+07	5.04405e+07	0	0.0002825	High	4.36939	High	4.35671	High	4.21248	0
	DACGCCPMCAR	15	1	1	Q16270	C3(Carbamidomethyl); C5(Carbamidomethyl); C6(Carbamidomethyl); C9(Carbamidomethyl)	1357.47	4.2604e+07	29850346	18138978	0	0.005395	High	3.41924	High	3.28127	High	3.18376	0
	GYCAPGMECVK	5	1	1	Q16270	C3(Carbamidomethyl); C9(Carbamidomethyl)	1271.53	2.44301e+07	2.37082e+07	2.4904e+07	0	0.0001434	High	3.34967	High	3.49374	High	2.76995	0
	DACGCCPMCAR	21	1	1	Q16270	C3(Carbamidomethyl); C5(Carbamidomethyl); C6(Carbamidomethyl); M8(Oxidation); C9(Carbamidomethyl)	1373.46	2.92325e+06	5.43487e+06	4.19589e+06	0	0.01438	High	3.10216	High	2.82364	High	2.87893	0
	ITVVDALHEIPVKK	5	1	1	Q16270		1561.94	9.41249e+06	5.22029e+06	8.49732e+06	0	0.0004042	High	1.60845	High	2.33482	High	1.97313	1
	GGPEKHEVTGWVLVSPLSK	1	1	1	Q16270		2020.1	0	1.18802e+06	0	0	0.0002615			High	4.39292			1
Q16222	UDP-N-acetylhexosamine pyrophosphorylase OS=Homo sapiens OX=9606 GN=UAP1 PE=1 SV=3 - [UAP1_HUMAN]	4.98	1	2	2	4	4.70668e+06	2.35449e+06	0	7.39153	4.98	2	2	5.71344	4.98	2	2		0			522	58.7318	6.32861
	Sequence	# PSMs	# Proteins	# Protein Groups	Protein Group Accessions	Modifications	MH+ [Da]	A5: Area	B5: Area	C5: Area	q-Value	PEP	A2	XCorr A2	B2	XCorr B2	C2	XCorr C2	# Missed Cleavages
	ALAAQNIVEDMEQR	2	1	1	Q16222		1587.79	0	750320	0	0	0.000278	High	4.63125	High	3.19306			0
	TNPTEPVGVVCR	2	1	1	Q16222	C11(Carbamidomethyl)	1328.67	4.70668e+06	3.95866e+06	0	0.005	0.1443	High	2.76028	High	2.52038			0
Q15758	Neutral amino acid transporter B(0) OS=Homo sapiens OX=9606 GN=SLC1A5 PE=1 SV=2 - [AAAT_HUMAN]	8.13	1	3	3	18	1.217e+06	1.29399e+06	691652	14.7245	4.44	2	5	15.2527	4.44	2	5	23.1062	8.13	3	8	541	56.5623	5.47803
	Sequence	# PSMs	# Proteins	# Protein Groups	Protein Group Accessions	Modifications	MH+ [Da]	A5: Area	B5: Area	C5: Area	q-Value	PEP	A2	XCorr A2	B2	XCorr B2	C2	XCorr C2	# Missed Cleavages
	EVLDSFLDLAR	9	1	1	Q15758		1277.68	1.2212e+06	1.29399e+06	1.0847e+06	0	0.001758	High	3.35777	High	3.47878	High	3.45395	0
	NIFPSNLVSAAFR	8	1	1	Q15758		1435.78	1.2128e+06	0	891355	0	0.0007761	High	3.07128	High	3.0608	High	3.42628	0
	SELPLDPLPVPTEEGNPLLK	1	1	1	Q15758		2158.18	0	0	98904.6	0	0.0006628					High	2.27466	0
Q15691	Microtubule-associated protein RP/EB family member 1 OS=Homo sapiens OX=9606 GN=MAPRE1 PE=1 SV=3 - [MARE1_HUMAN]	10.07	1	2	2	4	1.4939e+07	1.38559e+07	1.29821e+07	6.55048	10.07	2	2	6.33134	10.07	2	2		0			268	29.9802	5.13525
	Sequence	# PSMs	# Proteins	# Protein Groups	Protein Group Accessions	Modifications	MH+ [Da]	A5: Area	B5: Area	C5: Area	q-Value	PEP	A2	XCorr A2	B2	XCorr B2	C2	XCorr C2	# Missed Cleavages
	FFDANYDGKDYDPVAAR	2	1	1	Q15691		1963.89	16867009	1.48733e+07	0	0	0.005384	High	3.77635	High	2.91462			1
	LEHEYIQNFK	2	1	1	Q15691		1320.67	13010900	1.28385e+07	0	0	0.001164	High	2.77412	High	3.41672			0
Q15582	Transforming growth factor-beta-induced protein ig-h3 OS=Homo sapiens OX=9606 GN=TGFBI PE=1 SV=1 - [BGH3_HUMAN]	29.87	1	19	19	394	2.82186e+08	2.74001e+08	2.75517e+08	394.617	29.72	18	131	391.582	29.87	19	140	364.931	29.87	19	123	683	74.634	7.7085
	Sequence	# PSMs	# Proteins	# Protein Groups	Protein Group Accessions	Modifications	MH+ [Da]	A5: Area	B5: Area	C5: Area	q-Value	PEP	A2	XCorr A2	B2	XCorr B2	C2	XCorr C2	# Missed Cleavages
	ADHHATNGVVHLIDK	11	1	1	Q15582		1626.84	2.00949e+08	1.85339e+08	2.02195e+08	0	0.001333	High	5.6401	High	5.31541	High	4.79117	0
	NSLCIENSCIAAHDK	6	1	1	Q15582	C4(Carbamidomethyl); C9(Carbamidomethyl)	1731.79	3.47982e+07	3.24851e+07	3.24521e+07	0	0.0004366	High	5.45518	High	5.16383	High	5.0222	0
	GDELADSALEIFK	26	1	1	Q15582		1407.71	4.28243e+07	3.90056e+07	3.76289e+07	0	0.00063	High	5.19633	High	5.11811	High	5.05594	0
	YLYHGQTLETLGGK	22	1	1	Q15582		1579.82	2.95928e+08	2.8399e+08	2.91757e+08	0	0.0009669	High	4.88427	High	4.58793	High	4.60585	0
	STVISYECCPGYEK	15	1	1	Q15582	C8(Carbamidomethyl); C9(Carbamidomethyl)	1692.74	2.32132e+08	2.24805e+08	2.28054e+08	0	2.967e-07	High	4.72305	High	5.05052	High	4.84047	0
	NSLCIENSCIAAHDKR	14	1	1	Q15582	C4(Carbamidomethyl); C9(Carbamidomethyl)	1887.89	2.46525e+08	2.26484e+08	232180576	0	1.91e-05	High	4.55893	High	4.78214	High	4.6215	1
	EGVYTVFAPTNEAFR	151	1	1	Q15582		1700.84	2.30736e+08	2.05512e+08	1.84756e+08	0	0.0001743	High	4.49007	High	4.45491	High	4.39519	0
	SLQGDKLEVSLK	14	1	1	Q15582		1316.75	2.03087e+08	1.96493e+08	1.88773e+08	0	0.0007484	High	4.27132	High	4.25184	High	4.27787	1
	QHGPNVCAVQK	5	1	1	Q15582	C7(Carbamidomethyl)	1237.62	1.65952e+06	2.46837e+07	1.64816e+06	0	5.804e-05	High	3.95765	High	4.09249	High	3.59949	0
	NHIIKDQLASK	5	1	1	Q15582		1266.73	9.13103e+07	9.83276e+07	5.26503e+06	0	0.02082	High	3.57747	High	3.54309	High	3.46243	1
	STVISYECCPGYEKVPGEK	6	1	1	Q15582	C8(Carbamidomethyl); C9(Carbamidomethyl)	2203.02	1.13951e+07	2.56507e+07	2.44457e+07	0	0.03342	High	3.23456	High	3.0118	High	3.28219	1
	YGTLFTMDR	7	1	1	Q15582		1103.53	9.17216e+07	9.02847e+07	8.83423e+07	0	0.02607	High	3.17787	High	2.9609	High	3.09023	0
	LTLLAPLNSVFK	18	1	1	Q15582		1315.81	6.54073e+06	4.95275e+06	4.35705e+06	0	0.000173	High	3.01393	High	3.22835	High	3.23665	0
	VLTPPMGTVMDVLK	26	1	1	Q15582	M10(Oxidation)	1516.82	3.44828e+07	4.55446e+07	4.11125e+07	0	0.01073	High	3.00824	High	2.89225	High	2.93185	0
	DLLNNHILK	8	1	1	Q15582		1079.63	1.27137e+08	1.23195e+08	1.16306e+08	0	0.002426	High	2.88274	High	2.66509	High	2.67642	0
	VLTPPMGTVMDVLK	15	1	1	Q15582		1500.83	3.35882e+07	1.76774e+07	1.03315e+07	0	0.0006841	High	2.81545	High	3.0263	High	3.22249	0
	DGTPPIDAHTR	15	1	1	Q15582		1179.58	4.29008e+07	80029269	37108375	0	0.003199	High	2.54976	High	2.56601	High	2.71874	0
	YGTLFTMDR	3	1	1	Q15582	M7(Oxidation)	1119.52	5740009	5.22075e+06	6.17888e+06	0	0.002078	High	2.42683	High	2.43823	High	2.69366	0
	QAGLGNHLSGSER	9	1	1	Q15582		1325.66	4.35138e+07	4.77507e+07	4.28981e+07	0	0.0009097	High	2.38634	High	2.12796	High	2.59602	0
	VLTPPMGTVMDVLK	8	1	1	Q15582	M6(Oxidation); M10(Oxidation)	1532.82	1.04728e+07	2.09764e+07	2.66494e+07	0.001	0.003968	High	2.6727	High	2.83853	High	2.54087	0
	YLYHGQTLETLGGKK	2	1	1	Q15582		1707.92	0	4.51057e+07	4.4725e+07	0.001	0.004536			High	2.30024	High	2.24945	1
	ILGDPEALR	8	1	1	Q15582		983.559	3.04106e+08	311530076	302613010	0.003	0.03035	High	2.60915	High	2.64581	High	2.82936	0
Q15417	Calponin-3 OS=Homo sapiens OX=9606 GN=CNN3 PE=1 SV=1 - [CNN3_HUMAN]	6.38	1	2	2	13	6.37301e+06	7.18276e+06	6.4468e+06	17.0922	6.38	2	5	13.4141	6.38	2	4	13.8273	6.38	2	4	329	36.3908	6.04932
	Sequence	# PSMs	# Proteins	# Protein Groups	Protein Group Accessions	Modifications	MH+ [Da]	A5: Area	B5: Area	C5: Area	q-Value	PEP	A2	XCorr A2	B2	XCorr B2	C2	XCorr C2	# Missed Cleavages
	DGIILCELINK	9	1	1	Q15417	C6(Carbamidomethyl)	1287.71	6.14659e+06	7.3963e+06	6.18014e+06	0	0.0007214	High	3.61547	High	3.71672	High	3.74194	0
	YDHQAEEDLR	4	1	1	Q15417		1275.57	6.59942e+06	6.96922e+06	6.71345e+06	0	0.01082	High	3.59439	High	2.78346	High	2.93991	0
Q15293	Reticulocalbin-1 OS=Homo sapiens OX=9606 GN=RCN1 PE=1 SV=1 - [RCN1_HUMAN]	16.92	1	5	5	32	3.931e+07	3.52821e+07	3.63601e+07	43.7672	16.92	5	11	45.9321	16.92	5	11	39.4362	16.92	5	10	331	38.8662	4.99561
	Sequence	# PSMs	# Proteins	# Protein Groups	Protein Group Accessions	Modifications	MH+ [Da]	A5: Area	B5: Area	C5: Area	q-Value	PEP	A2	XCorr A2	B2	XCorr B2	C2	XCorr C2	# Missed Cleavages
	IDNDGDGFVTTEELK	6	1	1	Q15293		1652.78	1.29555e+07	1.28028e+07	1.2451e+07	0	2.495e-08	High	5.74559	High	5.83325	High	5.62985	0
	HWILPQDYDHAQAEAR	6	1	1	Q15293		1949.94	3.0858e+07	3.21121e+07	3.21415e+07	0	5.754e-08	High	4.92376	High	5.57059	High	4.80963	0
	AADLNGDLTATR	4	1	1	Q15293		1217.62	2.67909e+07	18289855	1.95957e+07	0	0.00751	High	4.02784	High	3.70566	High	3.36964	0
	TFDQLTPDESKER	13	1	1	Q15293		1565.75	6.02811e+07	5.54445e+07	5.7343e+07	0	0.0001359	High	3.59051	High	3.93581	High	4.03314	1
	TFDQLTPDESK	3	1	1	Q15293		1280.61	0	5.73962e+06	6.42738e+06	0	0.0006645	High	3.45558	High	3.45325	High	3.64557	0
Q15257	Serine/threonine-protein phosphatase 2A activator OS=Homo sapiens OX=9606 GN=PTPA PE=1 SV=3 - [PTPA_HUMAN]	10.06	1	3	3	9	3.28882e+06	3.31277e+06	4.01867e+06	10.172	10.06	3	3	13.2403	10.06	3	4	8.2299	7.26	2	2	358	40.6414	5.93506
	Sequence	# PSMs	# Proteins	# Protein Groups	Protein Group Accessions	Modifications	MH+ [Da]	A5: Area	B5: Area	C5: Area	q-Value	PEP	A2	XCorr A2	B2	XCorr B2	C2	XCorr C2	# Missed Cleavages
	WIDETPPVDQPSR	4	1	1	Q15257		1539.76	4.11237e+06	4.25765e+06	3.78869e+06	0	0.0002849	High	4.01364	High	3.87943	High	4.21665	0
	LVALLNTLDR	2	1	1	Q15257		1127.69	1.40093e+06	1.47466e+06	0	0	0.02926	High	3.23971	High	2.76198			0
	FGSLLPIHPVTSG	3	1	1	Q15257		1324.73	4.35317e+06	4.20601e+06	4.24866e+06	0	0.00086	High	2.91864	High	3.43398	High	4.01325	0
Q15149	Plectin OS=Homo sapiens OX=9606 GN=PLEC PE=1 SV=3 - [PLEC_HUMAN]	4.59	1	17	17	57	9.87105e+06	7.9989e+06	9.14102e+06	61.4386	2.99	12	17	79.1957	3.46	13	21	69.3234	3.71	14	19	4684	531.466	5.96045
	Sequence	# PSMs	# Proteins	# Protein Groups	Protein Group Accessions	Modifications	MH+ [Da]	A5: Area	B5: Area	C5: Area	q-Value	PEP	A2	XCorr A2	B2	XCorr B2	C2	XCorr C2	# Missed Cleavages
	ARQEELYSELQAR	3	1	1	Q15149		1592.81	4.99099e+06	5.20645e+06	5.52429e+06	0	0.0003773	High	5.39723	High	4.95249	High	4.61414	1
	CITDPQTGLCLLPLK	11	1	1	Q15149	C1(Carbamidomethyl); C10(Carbamidomethyl)	1728.91	2.32922e+06	2.35807e+06	1.97531e+06	0	1.771e-07	High	4.90112	High	4.68416	High	5.01605	0
	ESADPLGAWLQDAR	5	1	1	Q15149		1528.75	1.26827e+06	430080	346253	0	0.002057	High	4.41458	High	4.08107	High	3.82344	0
	DPYSGSTISLFQAMQK	4	1	1	Q15149		1772.87	462215	397596	421218	0	3.938e-08	High	4.37413	High	5.90746	High	5.34269	0
	QEELYSELQAR	3	1	1	Q15149		1365.68	2.94145e+06	2.78415e+06	3.32717e+06	0	0.0001813	High	3.39396	High	3.71054	High	3.42683	0
	VLALPEPSPAAPTLR	3	1	1	Q15149		1531.89	6.08317e+06	5.82918e+06	5.94406e+06	0	0.0345	High	3.32889	High	2.93323	High	3.30439	0
	NLLDEELQR	5	1	1	Q15149		1129.59	6223757	5.6742e+06	5.56903e+06	0	0.0359	High	3.03612	High	2.7972	High	2.67143	0
	CVEDPETGLR	3	1	1	Q15149	C1(Carbamidomethyl)	1175.54	1.11421e+07	1.08275e+07	8.76196e+06	0	0.001138	High	2.80166	High	2.72843	High	2.78976	0
	EAQAVPATLPELEATK	6	1	1	Q15149		1667.9	4.74285e+06	4.25545e+06	4.84037e+06	0	0.002802	High	2.78978	High	3.42736	High	2.68447	0
	CVEDPETGLCLLPLTDK	4	1	1	Q15149	C1(Carbamidomethyl); C10(Carbamidomethyl)	1959.96	0	326469	657619	0	1.325e-08			High	5.23644	High	4.8604	0
	GTQGAEEVLR	2	1	1	Q15149		1059.55	0	2.10323e+06	4.94139e+06	0	0.002781			High	3.1641	High	3.22431	0
	RDDGTGQLLLPLSDAR	1	1	1	Q15149		1726.92	0	0	1.7598e+06	0	0.00155					High	2.98706	1
	GLLSAEVAR	3	1	1	Q15149		915.533	7.87823e+06	7.33997e+06	7.56766e+06	0.001	0.00523	High	2.62424	High	2.94606	High	2.83663	0
	AQAEAQQPTFDALRDELR	1	1	1	Q15149		2059.04	0	4.64914e+06	0	0.001	0.009937			High	3.11506			1
	GFFDPNTHENLTYR	1	1	1	Q15149		1710.8	0	0	1.10934e+07	0.002	0.01441					High	2.00461	0
	RQELEAELAK	1	1	1	Q15149		1186.65	0	0	0	0.003	0.1222	High	3.29441					1
	DTHDQLSEPSEVR	1	1	1	Q15149		1512.7	1.05928e+07	0	0	0.003	0.09657	High	3.12929					0
Q15113	Procollagen C-endopeptidase enhancer 1 OS=Homo sapiens OX=9606 GN=PCOLCE PE=1 SV=2 - [PCOC1_HUMAN]	20.71	1	7	7	45	2.17133e+07	2.00185e+07	2.02947e+07	53.2735	20.71	7	15	49.2752	20.71	6	14	59.7527	20.71	7	16	449	47.942	7.43018
	Sequence	# PSMs	# Proteins	# Protein Groups	Protein Group Accessions	Modifications	MH+ [Da]	A5: Area	B5: Area	C5: Area	q-Value	PEP	A2	XCorr A2	B2	XCorr B2	C2	XCorr C2	# Missed Cleavages
	YDSVSVFNGAVSDDSR	4	1	1	Q15113		1717.78	2.68577e+06	2.49689e+06	2.84308e+06	0	2.67e-05	High	5.71911	High	5.53502	High	5.33608	0
	GESGYVASEGFPNLYPPNK	6	1	1	Q15113		2025.97	3.06285e+06	2.62631e+06	2.70366e+06	0	1.853e-06	High	4.70527	High	4.98214	High	4.24985	0
	SQPPEKTEESPSAPDAPTCPK	6	1	1	Q15113	C19(Carbamidomethyl)	2253.05	1.0926e+07	1.03331e+07	1.09353e+07	0	0.0008048	High	4.2782	High	4.71372	High	4.84922	1
	TEESPSAPDAPTCPK	2	1	1	Q15113	C13(Carbamidomethyl)	1586.7	2.68221e+06	0	2.72947e+06	0	0.003484	High	4.02695			High	3.9395	0
	TGGLDLPSPPTGASLK	11	1	1	Q15113		1510.82	1.9477e+07	1.57433e+07	1.71842e+07	0	0.0006852	High	3.79979	High	4.44563	High	4.12503	0
	FDLEPDTYCR	6	1	1	Q15113	C9(Carbamidomethyl)	1315.57	1.30427e+07	1.20162e+07	1.25928e+07	0	0.0006748	High	3.11629	High	3.05466	High	3.16828	0
	VFDLELHPACR	10	1	1	Q15113	C10(Carbamidomethyl)	1356.68	3.26203e+07	3.2296e+07	3.11072e+07	0	0.0007401	High	3.07618	High	3.11169	High	3.34049	0
Q15084	Protein disulfide-isomerase A6 OS=Homo sapiens OX=9606 GN=PDIA6 PE=1 SV=1 - [PDIA6_HUMAN]	20	1	7	7	44	3.27211e+07	3.01239e+07	3.01835e+07	58.9451	16.59	6	15	55.5979	14.55	5	14	56.1093	20	7	15	440	48.0913	5.08447
	Sequence	# PSMs	# Proteins	# Protein Groups	Protein Group Accessions	Modifications	MH+ [Da]	A5: Area	B5: Area	C5: Area	q-Value	PEP	A2	XCorr A2	B2	XCorr B2	C2	XCorr C2	# Missed Cleavages
	GSFSEQGINEFLR	15	1	1	Q15084		1483.73	3.3163e+07	3.3042e+07	3.0276e+07	0	2.919e-07	High	4.955	High	4.96003	High	4.72691	0
	GSTAPVGGGAFPTIVER	6	1	1	Q15084		1615.86	3.6319e+07	3.32228e+07	3.61597e+07	0	2.971e-07	High	4.74344	High	4.75796	High	5.04539	0
	NLEPEWAAAASEVK	6	1	1	Q15084		1514.75	2.86814e+07	2.41069e+07	2.41149e+07	0	2.271e-05	High	3.71007	High	3.78133	High	3.57282	0
	TGEAIVDAALSALR	10	1	1	Q15084		1386.77	330791	738387	353530	0	1.231e-05	High	3.47405	High	3.62328	High	3.29919	0
	NSYLEVLLK	2	1	1	Q15084		1078.62	4.23634e+06	0	3.46464e+06	0	0.03083	High	2.97946			High	2.58286	0
	GSTAPVGGGAFPTIVEREPWDGR	4	1	1	Q15084		2356.18	9.65169e+06	9.94689e+06	7.46744e+06	0	0.02345	High	2.53864	High	2.43974	High	2.2285	1
	IFQKGESPVDYDGGR	1	1	1	Q15084		1667.81	0	0	3.76987e+06	0	0.001708					High	4.26572	1
Q15075	Early endosome antigen 1 OS=Homo sapiens OX=9606 GN=EEA1 PE=1 SV=2 - [EEA1_HUMAN]	1.91	1	2	2	2	1.52855e+06	1.4095e+06	1.54832e+06		0			9.767	1.91	2	2		0			1411	162.367	5.68115
	Sequence	# PSMs	# Proteins	# Protein Groups	Protein Group Accessions	Modifications	MH+ [Da]	A5: Area	B5: Area	C5: Area	q-Value	PEP	A2	XCorr A2	B2	XCorr B2	C2	XCorr C2	# Missed Cleavages
	QQHQEQQALQQSTTAK	1	1	1	Q15075		1853.92	0	1.08731e+06	0	0	8.896e-08			High	5.84264			0
	EQALQDLQQQR	1	1	1	Q15075		1356.7	0	1.73169e+06	0	0	5.703e-05			High	3.92436			0
Q15063	Periostin OS=Homo sapiens OX=9606 GN=POSTN PE=1 SV=2 - [POSTN_HUMAN]	18.54	1	12	12	95	5.99538e+07	5.66238e+07	5.33396e+07	100.491	13.88	9	27	121.066	14.47	10	33	128.833	17.46	11	35	836	93.2553	7.53271
	Sequence	# PSMs	# Proteins	# Protein Groups	Protein Group Accessions	Modifications	MH+ [Da]	A5: Area	B5: Area	C5: Area	q-Value	PEP	A2	XCorr A2	B2	XCorr B2	C2	XCorr C2	# Missed Cleavages
	ESDIMTTNGVIHVVDK	2	1	1	Q15063		1757.89	2.25825e+06	0	2.55422e+06	0	2.027e-05	High	5.1701			High	5.35466	0
	DGHFTLFAPTNEAFEK	29	1	1	Q15063		1823.87	4.33363e+07	4.25953e+07	3.59975e+07	0	0.0006643	High	5.13818	High	4.98385	High	5.28403	0
	DQGPNVCALQQILGTK	18	1	1	Q15063	C7(Carbamidomethyl)	1741.9	1.63352e+07	1.68701e+07	1.52752e+07	0	6.789e-05	High	5.08367	High	4.95587	High	5.06579	0
	TTVLYECCPGYMR	9	1	1	Q15063	C7(Carbamidomethyl); C8(Carbamidomethyl)	1649.72	4.84596e+07	4.57653e+07	4.82803e+07	0	0.0006225	High	4.808	High	4.72006	High	4.71903	0
	GRDQGPNVCALQQILGTK	5	1	1	Q15063	C9(Carbamidomethyl)	1955.02	7.31028e+06	6.89205e+06	5.97422e+06	0	1.757e-05	High	3.87112	High	5.0313	High	4.36889	1
	GMTSEEKEILIR	5	1	1	Q15063		1405.75	4.11504e+06	5.19073e+06	4.5428e+06	0	0.001883	High	3.36497	High	3.50868	High	4.05978	1
	IIHGNQIATNGVVHVIDR	5	1	1	Q15063		1956.09	3.90537e+07	3.79133e+07	3.59332e+07	0	0.0499	High	3.30123	High	3.33451	High	2.83661	0
	IIDGVPVEITEK	6	1	1	Q15063		1312.75	1.28555e+07	1.21312e+07	1.11973e+07	0	0.02407	High	2.63416	High	2.96967	High	2.79137	0
	TTVLYECCPGYMR	3	1	1	Q15063	C7(Carbamidomethyl); C8(Carbamidomethyl); M12(Oxidation)	1665.71	0	2.18538e+06	2.03975e+06	0	1.438e-06			High	4.69351	High	4.15192	0
	TAVCIENSCMEK	2	1	1	Q15063	C4(Carbamidomethyl); C9(Carbamidomethyl)	1441.62	0	2.77399e+07	2.71717e+07	0	0.0002708			High	3.99141	High	4.03304	0
	VGLNELYNGQILETIGGK	1	1	1	Q15063		1918.04	0	0	0	0	0.0006659					High	3.53097	0
	GFEPGVTNILK	8	1	1	Q15063		1174.65	88065456	81510728	75741101	0.001	0.00838	High	2.54711	High	2.54515	High	2.491	0
	TAVCIENSCMEK	1	1	1	Q15063	C4(Carbamidomethyl); C9(Carbamidomethyl); M10(Oxidation)	1457.62	0	1.34771e+06	0	0.001	0.008574			High	3.20726			0
	LILQNHILK	1	1	1	Q15063		1091.7	0	2.95e+06	0	0.006	0.06415			High	1.63574			0
Q14974	Importin subunit beta-1 OS=Homo sapiens OX=9606 GN=KPNB1 PE=1 SV=2 - [IMB1_HUMAN]	3.2	1	2	2	2	6.62202e+06	6.33912e+06	5.74908e+06		0				0			8.20862	3.2	2	2	876	97.108	4.77979
	Sequence	# PSMs	# Proteins	# Protein Groups	Protein Group Accessions	Modifications	MH+ [Da]	A5: Area	B5: Area	C5: Area	q-Value	PEP	A2	XCorr A2	B2	XCorr B2	C2	XCorr C2	# Missed Cleavages
	GDQENVHPDVMLVQPR	1	1	1	Q14974		1833.91	0	0	5.06015e+06	0	0.0002869					High	4.93324	0
	VLANPGNSQVAR	1	1	1	Q14974		1225.67	0	0	6.43801e+06	0	0.0006466					High	3.27538	0
Q14767	Latent-transforming growth factor beta-binding protein 2 OS=Homo sapiens OX=9606 GN=LTBP2 PE=1 SV=3 - [LTBP2_HUMAN]	6.64	1	6	6	17	1.48563e+07	1.48637e+07	1.60138e+07	21.6685	5.77	5	5	26.8085	6.64	6	7	19.5696	5.77	5	5	1821	194.923	5.18604
	Sequence	# PSMs	# Proteins	# Protein Groups	Protein Group Accessions	Modifications	MH+ [Da]	A5: Area	B5: Area	C5: Area	q-Value	PEP	A2	XCorr A2	B2	XCorr B2	C2	XCorr C2	# Missed Cleavages
	CHCSPGYVAEAGPPHCTAKE	3	1	1	Q14767	C1(Carbamidomethyl); C3(Carbamidomethyl); C16(Carbamidomethyl)	2227.95	1.64686e+06	1.27677e+06	1.02425e+07	0	1.481e-08	High	5.51782	High	5.84797	High	3.1446	1
	SLGPGTCTLPLAQR	3	1	1	Q14767	C7(Carbamidomethyl)	1470.79	2.36269e+07	2.22711e+07	2.16733e+07	0	7.491e-06	High	4.69534	High	4.95857	High	4.58018	0
	GQSGSCVDVNECLTPGVCAHGK	3	1	1	Q14767	C6(Carbamidomethyl); C12(Carbamidomethyl); C18(Carbamidomethyl)	2332.03	6.4276e+06	6.16702e+06	5.82693e+06	0	6.174e-06	High	4.53296	High	3.98908	High	4.67955	0
	GAGGQSMSEAPTGDHAPAPTR	3	1	1	Q14767		1994.91	1.45144e+07	1.61529e+07	1.61256e+07	0	4.688e-06	High	3.52879	High	4.78454	High	4.52939	0
	CVCSPGYQLHPSQAYCTDDNECLRDPCK	4	1	1	Q14767	C1(Carbamidomethyl); C3(Carbamidomethyl); C16(Carbamidomethyl); C22(Carbamidomethyl); C27(Carbamidomethyl)	3430.43	4.06898e+06	5.65644e+06	4.4588e+06	0	0.02374	High	3.39355	High	2.75671	High	2.63592	1
	CEEVIPDEEFDPQNSR	1	1	1	Q14767	C1(Carbamidomethyl)	1963.85	0	904023	0	0	6.208e-07			High	4.47163			0
Q14766	Latent-transforming growth factor beta-binding protein 1 OS=Homo sapiens OX=9606 GN=LTBP1 PE=1 SV=4 - [LTBP1_HUMAN]	1.86	1	2	2	2	2.61106e+06	2.92992e+06	3.03459e+06		0				0			6.14862	1.86	2	2	1721	186.673	5.96045
	Sequence	# PSMs	# Proteins	# Protein Groups	Protein Group Accessions	Modifications	MH+ [Da]	A5: Area	B5: Area	C5: Area	q-Value	PEP	A2	XCorr A2	B2	XCorr B2	C2	XCorr C2	# Missed Cleavages
	VQEGYTCDCFDGYHLDTAK	1	1	1	Q14766	C7(Carbamidomethyl); C9(Carbamidomethyl)	2278.95	0	0	3.38561e+06	0	0.0001658					High	3.4222	0
	LCQIPVHGASVPK	1	1	1	Q14766	C2(Carbamidomethyl)	1405.77	0	0	2.68358e+06	0.002	0.01387					High	2.72641	0
Q14764	Major vault protein OS=Homo sapiens OX=9606 GN=MVP PE=1 SV=4 - [MVP_HUMAN]	9.07	1	6	6	35	7.92161e+06	6.75175e+06	7.87557e+06	47.6805	9.07	6	13	38.312	5.94	4	11	39.7467	7.17	5	11	893	99.2659	5.47803
	Sequence	# PSMs	# Proteins	# Protein Groups	Protein Group Accessions	Modifications	MH+ [Da]	A5: Area	B5: Area	C5: Area	q-Value	PEP	A2	XCorr A2	B2	XCorr B2	C2	XCorr C2	# Missed Cleavages
	LAQDPFPLYPGEVLEK	12	1	1	Q14764		1815.96	1.87136e+06	2.14713e+06	1.86686e+06	0	0.0002145	High	5.07568	High	4.55599	High	4.87531	0
	QAIPLDENEGIYVQDVK	1	1	1	Q14764		1930.99	1.30048e+06	0	0	0	0.0004542	High	5.00266					0
	DLAVAGPEMQVK	3	1	1	Q14764		1257.66	9.73786e+06	9.36285e+06	9.48084e+06	0	0.01853	High	3.93709	High	3.90845	High	3.60247	0
	LFSVPDFVGDACK	10	1	1	Q14764	C12(Carbamidomethyl)	1454.71	4.25737e+06	4.17565e+06	3.5506e+06	0	0.04964	High	3.3783	High	3.13119	High	3.24998	0
	IEGEGSVLQAK	2	1	1	Q14764		1130.61	7.32795e+06	0	9.03459e+06	0	0.02562	High	3.31969			High	3.51257	0
	ELPPGVEELLNK	7	1	1	Q14764		1337.74	6.69902e+06	6.71674e+06	5.11127e+06	0	0.04054	High	2.80328	High	2.77705	High	2.68455	0
Q14697	Neutral alpha-glucosidase AB OS=Homo sapiens OX=9606 GN=GANAB PE=1 SV=3 - [GANAB_HUMAN]	4.13	1	3	3	10	5.57883e+06	5.19355e+06	5.27377e+06	12.9153	4.13	3	4	9.73254	4.13	3	3	9.17891	4.13	3	3	944	106.807	6.13818
	Sequence	# PSMs	# Proteins	# Protein Groups	Protein Group Accessions	Modifications	MH+ [Da]	A5: Area	B5: Area	C5: Area	q-Value	PEP	A2	XCorr A2	B2	XCorr B2	C2	XCorr C2	# Missed Cleavages
	YRVPDVLVADPPIAR	4	1	1	Q14697		1680.95	4.96708e+06	4.38764e+06	4.36415e+06	0	0.03686	High	3.72618	High	3.44013	High	3.37057	1
	AEKDEPGAWEETFK	3	1	1	Q14697		1636.76	9.63583e+06	9.21276e+06	9.38995e+06	0	0.0003538	High	3.61397	High	4.00832	High	3.7141	1
	LVAIVDPHIK	3	1	1	Q14697		1104.68	2.13359e+06	1980253	2.0672e+06	0	0.02991	High	2.2347	High	2.28409	High	2.09423	0
Q14393	Growth arrest-specific protein 6 OS=Homo sapiens OX=9606 GN=GAS6 PE=1 SV=3 - [GAS6_HUMAN]	4.42	1	2	2	2	991256	0	481276	9.34202	4.42	2	2		0				0			678	74.8768	5.69385
	Sequence	# PSMs	# Proteins	# Protein Groups	Protein Group Accessions	Modifications	MH+ [Da]	A5: Area	B5: Area	C5: Area	q-Value	PEP	A2	XCorr A2	B2	XCorr B2	C2	XCorr C2	# Missed Cleavages
	TCQDIDECADSEACGEAR	1	1	1	Q14393	C2(Carbamidomethyl); C8(Carbamidomethyl); C14(Carbamidomethyl)	2086.79	991256	0	0	0	3.657e-06	High	5.69098					0
	DGEATLEVDGTR	1	1	1	Q14393		1262.59	0	0	0	0	0.00518	High	3.65104					0
Q14315	Filamin-C OS=Homo sapiens OX=9606 GN=FLNC PE=1 SV=3 - [FLNC_HUMAN]	11.78	1	16	22	104	3.03142e+07	3.27577e+07	3.91589e+07	116.71	8.99	17	32	126.987	10.75	20	34	140.096	10.09	19	38	2725	290.841	5.97314
	Sequence	# PSMs	# Proteins	# Protein Groups	Protein Group Accessions	Modifications	MH+ [Da]	A5: Area	B5: Area	C5: Area	q-Value	PEP	A2	XCorr A2	B2	XCorr B2	C2	XCorr C2	# Missed Cleavages
	GAGTGGLGLAIEGPSEAK	5	1	1	Q14315		1584.83	9.85846e+06	9.8563e+06	5.04784e+07	0	1.158e-07	High	5.4617	High	5.63534	High	4.79817	0
	DNGDGTHTVHYTPATDGPYTVAVK	3	1	1	Q14315		2516.19	2.50537e+06	1.93314e+06	2.1431e+06	0	2.733e-06	High	5.27161	High	5.84861	High	5.8941	0
	GAGTGGLGLTVEGPCEAK	6	2	2	O75369;Q14315	C15(Carbamidomethyl)	1673.83	31778789	3.07533e+07	31137267	0	2.094e-06	High	4.89171	High	4.9965	High	5.36162	0
	EAGAGGLSIAVEGPSK	4	2	2	O75369;Q14315		1442.76	1.06076e+07	1.07119e+07	1.05014e+07	0	5.672e-07	High	4.8219	High	4.7284	High	4.88979	0
	VAVGQEQAFSVNTR	3	1	1	Q14315		1505.78	5.49723e+06	5.61455e+06	5.21333e+06	0	1.676e-06	High	4.43926	High	4.82315	High	4.49569	0
	SPFVVNVAPPLDLSK	9	1	1	Q14315		1582.89	1.87366e+06	1.84623e+06	1.71488e+06	0	2.382e-05	High	4.35206	High	4.90793	High	4.06222	0
	IECDDKGDGSCDVR	24	2	2	P21333;Q14315	C3(Carbamidomethyl); C11(Carbamidomethyl)	1625.66	3.62167e+07	4.57261e+07	3.5861e+07	0	0.0009288	High	4.2725	High	4.0287	High	3.81996	1
	AFGPGLEGGLVNK	3	1	1	Q14315		1258.68	1.11222e+07	9.91242e+06	1.00865e+07	0	0.004681	High	4.08283	High	3.89463	High	3.53479	0
	SLTATGGNHVTAR	3	1	1	Q14315		1284.67	1.65281e+06	2.97456e+06	1.66085e+06	0	7.68e-05	High	3.81122	High	3.96556	High	3.67449	0
	TDTYVTDNGDGTYR	3	1	1	Q14315		1577.68	2.29471e+07	2.17938e+07	2.19949e+07	0	0.0002361	High	3.65793	High	3.36742	High	3.42099	0
	GQHVPGSPFQFTVGPLGEGGAHK	9	2	2	P21333;Q14315		2304.16	4.2371e+06	7.26833e+06	8.54164e+06	0	5.04e-05	High	3.62097	High	4.40237	High	3.6642	0
	VHVQPAVDTSGVK	3	1	1	Q14315		1336.73	2.15561e+06	1.80315e+06	2.24171e+06	0	0.001019	High	3.51798	High	3.61965	High	3.42704	0
	VGVTEGCDPTR	5	1	1	Q14315	C7(Carbamidomethyl)	1190.55	1.60308e+07	1.76258e+07	1.66018e+07	0	0.0007499	High	3.2418	High	2.93047	High	3.38683	0
	TGVEVGKPTHFTVLTK	1	1	1	Q14315		1713.96	1.31169e+07	0	0	0	0.01417	High	2.65462					0
	LEPGGGAEAQAVR	5	1	1	Q14315		1254.65	1.82091e+07	1.72677e+07	1.65205e+07	0	0.001753	High	2.4419	High	2.3967	High	2.70877	0
	APLQVAVLGPTGVAEPVEVR	4	1	1	Q14315		2002.15	0	2.61683e+06	2.01922e+06	0	4.954e-08			High	4.93347	High	5.33352	0
	ITESDLSQLTASIR	2	1	1	Q14315		1533.82	0	4.44886e+06	3.9527e+06	0	6.597e-05			High	4.50451	High	4.22095	0
	EAGDGVFECEYYPVVPGK	1	1	1	Q14315	C9(Carbamidomethyl)	2015.92	0	1.99795e+06	0	0	0.001166			High	3.07533			0
	LTVTSLQETGLK	1	1	1	Q14315		1289.74	0	0	5.23905e+06	0	0.0005259					High	3.8716	0
	DLAEDAPWK	4	3	3	P21333;O75369;Q14315		1044.51	1.15822e+07	1.20088e+07	1.08685e+07	0.001	0.006993	High	2.56799	High	2.65038	High	2.41856	0
	DLAEDAPWKK	5	3	3	P21333;O75369;Q14315		1172.6	1.84124e+07	16894369	16596220	0.002	0.01708	High	2.95058	High	3.10294	High	3.19515	1
	YGGDEIPYSPFR	1	1	1	Q14315		1400.66	0	80042.3	0	0.008	0.08721			High	1.27027			0
Q14247	Src substrate cortactin OS=Homo sapiens OX=9606 GN=CTTN PE=1 SV=2 - [SRC8_HUMAN]	5.27	1	3	3	14	3.23431e+06	3.06119e+06	2.29838e+06	12.2059	5.09	2	4	13.7582	5.09	2	4	20.4023	5.27	3	6	550	61.5485	5.40186
	Sequence	# PSMs	# Proteins	# Protein Groups	Protein Group Accessions	Modifications	MH+ [Da]	A5: Area	B5: Area	C5: Area	q-Value	PEP	A2	XCorr A2	B2	XCorr B2	C2	XCorr C2	# Missed Cleavages
	YGLFPANYVELR	10	1	1	Q14247		1441.76	5.49317e+06	5.18427e+06	4.67026e+06	0	2.397e-05	High	3.38633	High	3.77383	High	3.80544	0
	TQTPPVSPAPQPTEER	3	1	1	Q14247		1734.88	975447	938112	1042615	0	0.00259	High	3.06947	High	3.6576	High	3.72362	0
	YGLFPANYVELRQ	1	1	1	Q14247		1569.82	0	0	1.18227e+06	0	0.0002911					High	3.9434	1
Q14195	Dihydropyrimidinase-related protein 3 OS=Homo sapiens OX=9606 GN=DPYSL3 PE=1 SV=1 - [DPYL3_HUMAN]	10.18	1	3	4	8	5.00276e+06	4.53448e+06	4.28619e+06	12.7718	7.37	3	3	8.87612	5.09	2	2	11.9412	7.89	3	3	570	61.9241	6.49365
	Sequence	# PSMs	# Proteins	# Protein Groups	Protein Group Accessions	Modifications	MH+ [Da]	A5: Area	B5: Area	C5: Area	q-Value	PEP	A2	XCorr A2	B2	XCorr B2	C2	XCorr C2	# Missed Cleavages
	MDENQFVAVTSTNAAK	3	2	2	Q14195;Q16555		1725.83	0	2.09401e+06	0	0	9.845e-05	High	5.70813	High	5.79769	High	5.86244	0
	QIGDNLIVPGGVK	3	1	1	Q14195		1309.76	7.05601e+06	6.97495e+06	6.97738e+06	0	0.001474	High	3.00585	High	3.07843	High	3.04027	0
	GMTTVDDFFQGTK	1	1	1	Q14195		1446.67	2.9495e+06	0	0	0.002	0.07858	High	4.05779					0
	DNFTAIPEGTNGVEER	1	1	1	Q14195		1748.82	0	0	1.59501e+06	0.006	0.04637					High	3.03848	0
Q14112	Nidogen-2 OS=Homo sapiens OX=9606 GN=NID2 PE=1 SV=3 - [NID2_HUMAN]	9.82	1	9	9	31	1.37614e+07	1.47408e+07	1.36234e+07	35.7585	9.09	8	10	43.7901	8.95	8	11	39.0305	9.09	8	10	1375	151.158	5.2876
	Sequence	# PSMs	# Proteins	# Protein Groups	Protein Group Accessions	Modifications	MH+ [Da]	A5: Area	B5: Area	C5: Area	q-Value	PEP	A2	XCorr A2	B2	XCorr B2	C2	XCorr C2	# Missed Cleavages
	ITQTAEGLDPENYLSIK	9	1	1	Q14112		1891.98	3.23923e+06	3.85232e+06	3.64261e+06	0	1.73e-07	High	6.16812	High	5.93028	High	6.17798	0
	CHPGTGVDYTCECASGYQGDGR	3	1	1	Q14112	C1(Carbamidomethyl); C11(Carbamidomethyl); C13(Carbamidomethyl)	2446.96	4.04689e+06	4.77969e+06	4.02536e+06	0	1.333e-09	High	5.81853	High	6.97274	High	7.13135	0
	EGTSLGEVGGPDLK	3	1	1	Q14112		1358.69	5.20054e+06	5614449	4779084	0	0.0008384	High	3.86436	High	4.08396	High	3.84872	0
	VFALYNDEER	4	1	1	Q14112		1255.6	1.20239e+07	1.34288e+07	1.12439e+07	0	0.0001554	High	3.29177	High	3.32869	High	3.1324	0
	ELYHYSDSTVTSTSSR	3	1	1	Q14112		1832.84	1.94033e+07	2.03289e+07	1.95147e+07	0	0.03913	High	2.96684	High	2.73878	High	2.81785	0
	DDQYVPQCDDLGHFIPLQCHGK	3	1	1	Q14112	C8(Carbamidomethyl); C19(Carbamidomethyl)	2642.19	3.60055e+06	3.74947e+06	2.19154e+06	0	0.0002207	High	1.98297	High	2.41117	High	2.59089	0
	IETSSLDGENRR	2	1	1	Q14112		1376.68	4.88704e+06	0	4.79549e+06	0	0.03465	High	1.86731			High	2.22073	1
	HCLPEGAPHR	1	1	1	Q14112	C2(Carbamidomethyl)	1173.57	0	4.53809e+06	0	0	2.101e-08			High	4.28502			0
	ENLLEHYGGTPR	3	1	1	Q14112		1385.69	9.85715e+06	1.04647e+07	1.01115e+07	0.002	0.07876	High	2.05194	High	1.80189	High	1.70409	0
Q14103	Heterogeneous nuclear ribonucleoprotein D0 OS=Homo sapiens OX=9606 GN=HNRNPD PE=1 SV=1 - [HNRPD_HUMAN]	11.83	1	2	3	9	1.77421e+07	1.19703e+07	13009028	13.9521	11.83	3	5	7.70964	6.76	2	2	7.67857	6.76	2	2	355	38.4103	7.81104
	Sequence	# PSMs	# Proteins	# Protein Groups	Protein Group Accessions	Modifications	MH+ [Da]	A5: Area	B5: Area	C5: Area	q-Value	PEP	A2	XCorr A2	B2	XCorr B2	C2	XCorr C2	# Missed Cleavages
	IFVGGLSPDTPEEK	3	1	1	Q14103		1488.77	0	0	0	0	0.007144	High	4.33819	High	4.11644	High	4.20958	0
	FGEVVDCTLK	5	2	2	Q14103;Q99729	C7(Carbamidomethyl)	1167.58	1.77421e+07	1.19703e+07	13009028	0	0.000222	High	3.44415	High	3.5932	High	3.46899	0
	IDASKNEEDEGHSNSSPR	1	1	1	Q14103		1971.87	0	0	0	0	0.004035	High	0.89784					1
Q13813	Spectrin alpha chain, non-erythrocytic 1 OS=Homo sapiens OX=9606 GN=SPTAN1 PE=1 SV=3 - [SPTN1_HUMAN]	22.05	1	45	45	170	3.28036e+07	3.31019e+07	3.3557e+07	212.412	20.15	40	58	204.495	19.13	40	57	187.191	17.44	36	55	2472	284.364	5.35107
	Sequence	# PSMs	# Proteins	# Protein Groups	Protein Group Accessions	Modifications	MH+ [Da]	A5: Area	B5: Area	C5: Area	q-Value	PEP	A2	XCorr A2	B2	XCorr B2	C2	XCorr C2	# Missed Cleavages
	HQALQAEIAGHEPR	2	1	1	Q13813		1556.8	2.43837e+07	2.1649e+07	0	0	3.348e-10	High	5.49344	High	5.50197			0
	NQALNTDNYGHDLASVQALQR	6	1	1	Q13813		2328.15	6.52637e+06	6.42864e+06	7.08509e+06	0	0.0002136	High	5.37328	High	4.37119	High	4.82507	0
	TATDEAYKDPSNLQGK	7	1	1	Q13813		1737.84	3.31604e+07	3.34604e+07	3.11222e+07	0	0.00972	High	5.351	High	3.49129	High	4.26531	1
	HQAFEAELSANQSR	3	1	1	Q13813		1587.76	3.07429e+06	2.21621e+06	2.32936e+06	0	8.232e-09	High	5.27191	High	5.29957	High	5.0737	0
	KFEEFQTDMAAHEER	2	1	1	Q13813		1867.84	12950627	1.1688e+07	0	0	2.847e-05	High	5.2468	High	5.0573			1
	HALLEADVAAHQDR	2	1	1	Q13813		1545.79	0	0	0	0	5.363e-08	High	5.22238			High	6.11643	0
	LQQSHPLSATQIQVK	6	1	1	Q13813		1677.94	2.77084e+07	2.71047e+07	2.89212e+07	0	5.114e-05	High	4.8688	High	5.01676	High	5.25166	0
	DCEQAENWMAAR	6	1	1	Q13813	C2(Carbamidomethyl)	1480.61	9.02371e+06	7.81115e+06	8.6316e+06	0	1.837e-06	High	4.82885	High	4.84363	High	4.33301	0
	LIQEQHPEEELIK	6	1	1	Q13813		1605.86	3.75421e+07	3.59201e+07	3.77002e+07	0	1.508e-05	High	4.61349	High	4.67808	High	5.0324	0
	LGESQTLQQFSR	6	1	1	Q13813		1393.71	14025858	1.30334e+07	1.47075e+07	0	0.002235	High	4.61333	High	4.13223	High	4.47618	0
	VNDVCTNGQDLIK	4	1	1	Q13813	C5(Carbamidomethyl)	1475.72	6.15291e+06	6.23361e+06	6.5023e+06	0	0.0007083	High	4.47031	High	4.37383	High	4.45093	0
	CTELNQAWSSLGK	6	1	1	Q13813	C1(Carbamidomethyl)	1493.71	4.29654e+06	3.37504e+06	4400002	0	0.00703	High	4.45482	High	4.23042	High	4.15463	0
	EELITNWEQIR	5	1	1	Q13813		1430.74	5.33192e+06	3.70823e+06	3.23315e+06	0	6.457e-06	High	4.08512	High	4.35839	High	4.01366	0
	HQAFEAELHANADR	3	1	1	Q13813		1608.76	1.33101e+07	1.19712e+07	1.21842e+07	0	0.0008225	High	3.97927	High	3.79433	High	3.88497	0
	DTEQVDNWMSK	6	1	1	Q13813		1352.59	1.62885e+07	1.57061e+07	1.5698e+07	0	6.374e-05	High	3.89912	High	4.06919	High	3.90699	0
	DVEDEETWIR	3	1	1	Q13813		1291.59	1.46775e+07	1.36552e+07	1.36834e+07	0	0.001725	High	3.84394	High	3.79777	High	3.87631	0
	DVTGAEALLER	2	1	1	Q13813		1173.62	1.7066e+07	1.62632e+07	0	0	0.0002266	High	3.83469	High	3.85464			0
	DLASVQALLR	11	1	1	Q13813		1085.64	1.05261e+07	1.11437e+07	9.08993e+06	0	0.01707	High	3.80473	High	3.71501	High	3.72887	0
	ADVVESWIGEK	3	1	1	Q13813		1232.62	8.58656e+06	8.77093e+06	8.92665e+06	0	0.004622	High	3.75684	High	3.56831	High	3.40395	0
	LIQNNHYAMEDVATR	2	1	1	Q13813		1774.86	8.82185e+06	0	9.22127e+06	0	3.003e-05	High	3.72451			High	3.68048	0
	ECEDVMDWINDK	1	1	1	Q13813	C2(Carbamidomethyl)	1553.63	1.544e+06	0	0	0	0.02008	High	3.59524					0
	LSDDNTIGKEEIQQR	2	1	1	Q13813		1745.88	14056906	0	13573550	0	2.369e-05	High	3.53891			High	4.02009	1
	LFGAAEVQR	4	1	1	Q13813		990.542	1.65719e+07	1.62889e+07	1.69096e+07	0	0.02488	High	3.48845	High	3.47372	High	3.47793	0
	GVIDMGNSLIER	6	1	1	Q13813		1303.68	7483432	8.75238e+06	7.27924e+06	0	0.008867	High	3.43691	High	3.39596	High	3.20478	0
	QKLDILDQER	3	1	1	Q13813		1257.69	5.56898e+06	5.82288e+06	5.87346e+06	0	0.01195	High	3.33305	High	3.05965	High	3.38698	1
	LQTASDESYKDPTNIQSK	4	1	1	Q13813		2024.99	1.62281e+07	1.61908e+07	1.47262e+07	0	0.03013	High	3.30549	High	3.01024	High	1.95408	1
	WSQLLANSAAR	3	1	1	Q13813		1216.65	6.40251e+06	5.95093e+06	5.84065e+06	0	2.416e-06	High	3.29783	High	3.3269	High	3.12952	0
	QDEVNAAWQR	4	1	1	Q13813		1216.58	0	7.89584e+06	0	0	5.037e-05	High	3.21386	High	3.5326	High	3.02281	0
	SSEEIESAFR	3	1	1	Q13813		1154.54	1.10776e+07	9.99191e+06	1.06273e+07	0	0.001625	High	3.15755	High	3.22481	High	3.20611	0
	IDGITIQAR	3	1	1	Q13813		986.568	7.78741e+06	8296864	7.54881e+06	0	0.03893	High	3.04399	High	3.00836	High	2.91431	0
	DLIGVQNLLK	12	1	1	Q13813		1112.67	6.30428e+06	6.22046e+06	5.34558e+06	0	0.0401	High	3.02897	High	2.80124	High	3.0402	0
	ITALDEFATK	3	1	1	Q13813		1108.59	2.51921e+07	20102756	1.81517e+07	0	0.001572	High	2.94597	High	3.33372	High	3.04676	0
	DLASVNNLLK	3	1	1	Q13813		1086.62	4.72057e+06	4.67181e+06	4450507	0	0.0007291	High	2.93147	High	2.98865	High	3.11383	0
	ELPTAFDYVEFTR	3	1	1	Q13813		1587.78	268849	340688	322705	0	0.0001418	High	2.73099	High	3.39664	High	2.69531	0
	KHEAFETDFTVHK	3	1	1	Q13813		1588.78	3.85673e+06	3.42302e+06	2.5769e+06	0	0.0002537	High	2.2721	High	2.42363	High	2.39197	1
	DLSSVQTLLTK	1	1	1	Q13813		1204.69	0	1.50001e+07	0	0	0.002118			High	3.56704			0
	VEDLFLTFAK	1	1	1	Q13813		1182.65	0	3.35292e+06	0	0	0.0002336			High	3.53561			0
	QFQDAGHFDAENIKK	1	1	1	Q13813		1747.85	0	1.11817e+07	0	0	0.0001062			High	2.68123			1
	DLTNVQNLQK	3	1	1	Q13813		1172.63	1.45342e+07	1.23041e+07	1.2395e+07	0.001	0.06795	High	3.89304	High	3.78092	High	3.60664	0
	MNEVISLWK	3	1	1	Q13813		1119.59	4.05477e+06	0	2.58016e+06	0.001	0.05333	High	3.1909	High	3.00835	High	2.63584	0
	GNAMVEEGHFAAEDVK	3	1	1	Q13813		1703.78	1.67342e+07	1.54265e+07	0	0.001	0.06829	High	2.33898	High	3.03347			0
	VNDVCTNGQDLIKK	2	1	1	Q13813	C5(Carbamidomethyl)	1603.82	0	7.63529e+06	6.9854e+06	0.001	0.005572			High	2.47641	High	2.20268	1
	HQEHKGEIDAHEDSFK	2	1	1	Q13813		1906.88	2.65618e+06	0	1.452e+06	0.003	0.02602	High	3.26105			High	2.78456	1
	VNEVNQFAAK	5	1	1	Q13813		1119.59	0	2.99252e+07	3.18486e+07	0.003	0.1189	High	3.05382	High	2.91491	High	2.90858	0
	DLAALEDKVK	1	1	1	Q13813		1101.62	0	2.04543e+07	0	0.005	0.05609			High	3.06352			1
Q13765	Nascent polypeptide-associated complex subunit alpha OS=Homo sapiens OX=9606 GN=NACA PE=1 SV=1 - [NACA_HUMAN]	13.02	2	2	2	5	3.93067e+06	3.46294e+06	3.03748e+06	13.4796	13.02	2	3		0			9.72906	13.02	2	2	215	23.3697	4.56396
	Sequence	# PSMs	# Proteins	# Protein Groups	Protein Group Accessions	Modifications	MH+ [Da]	A5: Area	B5: Area	C5: Area	q-Value	PEP	A2	XCorr A2	B2	XCorr B2	C2	XCorr C2	# Missed Cleavages
	IEDLSQQAQLAAAEK	2	2	1	Q13765		1614.84	4.3647e+06	0	0	0	0.0003987	High	5.95308			High	5.85907	0
	DIELVMSQANVSR	3	2	1	Q13765		1461.75	3.49664e+06	0	3.03748e+06	0	0.001179	High	4.00096			High	3.86999	0
Q13753	Laminin subunit gamma-2 OS=Homo sapiens OX=9606 GN=LAMC2 PE=1 SV=2 - [LAMC2_HUMAN]	8.63	1	5	5	11	2.42856e+06	2.35961e+06	1.69692e+06	9.92473	3.1	3	3	11.6182	3.44	3	3	15.7571	7.71	4	5	1193	130.892	6.18896
	Sequence	# PSMs	# Proteins	# Protein Groups	Protein Group Accessions	Modifications	MH+ [Da]	A5: Area	B5: Area	C5: Area	q-Value	PEP	A2	XCorr A2	B2	XCorr B2	C2	XCorr C2	# Missed Cleavages
	AGYFGDPLAPNPADK	4	1	1	Q13753		1532.75	3.42671e+06	3.4268e+06	3399514	0	0.0001375	High	4.90467	High	4.70441	High	4.58098	0
	LDPVYFVAPAK	1	1	1	Q13753		1219.68	3.07317e+06	0	0	0	0.04462	High	2.66016					0
	CVCKPAVTGER	3	1	1	Q13753	C1(Carbamidomethyl); C3(Carbamidomethyl)	1276.62	785799	1.29243e+06	1.08394e+06	0	0.001987	High	2.3599	High	2.98626	High	3.0377	0
	ACNCNPMGSEPVGCR	2	1	1	Q13753	C2(Carbamidomethyl); C4(Carbamidomethyl); C14(Carbamidomethyl)	1708.68	0	0	607300	0	0.0004945			High	3.92752	High	3.69078	0
	LGPFGTCIPCNCQGGGACDPDTGDCYSGDENPDIECADCPIGFYNDPHDPR	1	1	1	Q13753	N-Term(Acetyl); C7(Carbamidomethyl); C10(Carbamidomethyl); C12(Carbamidomethyl); C18(Carbamidomethyl); C25(Carbamidomethyl); C36(Carbamidomethyl); C39(Carbamidomethyl)	5762.21	0	0	0	0.003	0.02694					High	0.760002	0
Q13404	Ubiquitin-conjugating enzyme E2 variant 1 OS=Homo sapiens OX=9606 GN=UBE2V1 PE=1 SV=2 - [UB2V1_HUMAN]	24.49	1	3	3	14	1.68697e+07	1.64812e+07	1.5901e+07	17.7378	24.49	3	5	18.196	24.49	3	5	14.5837	24.49	3	4	147	16.4843	7.92822
	Sequence	# PSMs	# Proteins	# Protein Groups	Protein Group Accessions	Modifications	MH+ [Da]	A5: Area	B5: Area	C5: Area	q-Value	PEP	A2	XCorr A2	B2	XCorr B2	C2	XCorr C2	# Missed Cleavages
	INMNGVNSSNGVVDPR	3	1	1	Q13404		1672.82	3.51791e+06	3.3021e+06	3.44593e+06	0	5.083e-05	High	4.1517	High	4.51348	High	4.43364	0
	WTGMIIGPPR	6	1	1	Q13404		1127.61	9.96719e+06	9351367	8.98892e+06	0	0.0002698	High	3.46585	High	3.54096	High	3.59959	0
	LLEELEEGQK	5	1	1	Q13404		1187.62	3.7124e+07	3.67902e+07	3.52682e+07	0.001	0.009918	High	3.40956	High	3.51949	High	3.32031	0
Q13308	Inactive tyrosine-protein kinase 7 OS=Homo sapiens OX=9606 GN=PTK7 PE=1 SV=2 - [PTK7_HUMAN]	6.07	1	4	4	16	1.93544e+07	1.9352e+07	1.86904e+07	16.269	3.64	3	4	20.9896	6.07	4	7	15.8676	6.07	4	5	1070	118.317	7.09326
	Sequence	# PSMs	# Proteins	# Protein Groups	Protein Group Accessions	Modifications	MH+ [Da]	A5: Area	B5: Area	C5: Area	q-Value	PEP	A2	XCorr A2	B2	XCorr B2	C2	XCorr C2	# Missed Cleavages
	CMSSTPAGSIEAQAR	6	1	1	Q13308	C1(Carbamidomethyl)	1565.71	1.15797e+07	1.11142e+07	1.1133e+07	0	2.659e-07	High	4.62161	High	4.71978	High	4.69565	0
	LQDSGTFQCVAR	4	1	1	Q13308	C9(Carbamidomethyl)	1381.66	2.32471e+07	2.42747e+07	2.39329e+07	0	4.754e-06	High	4.18696	High	4.2486	High	3.89925	0
	VVLAPQDVVVAR	3	1	1	Q13308		1265.76	2.32363e+07	2.26673e+07	2.10053e+07	0	0.001906	High	2.87146	High	3.17584	High	2.67133	0
	FTPPPQPQQCMEFDKEATVPCSATGR	3	1	1	Q13308	C10(Carbamidomethyl); C21(Carbamidomethyl)	2979.37	0	8.64564e+06	8.75247e+06	0.004	0.03689			High	1.4087	High	1.67674	1
Q13219	Pappalysin-1 OS=Homo sapiens OX=9606 GN=PAPPA PE=1 SV=3 - [PAPP1_HUMAN]	6.52	1	7	7	11	5.64074e+06	3.35336e+06	6.73898e+06		0			12.9803	3.63	4	4	20.6295	5.9	6	7	1627	180.856	6.17627
	Sequence	# PSMs	# Proteins	# Protein Groups	Protein Group Accessions	Modifications	MH+ [Da]	A5: Area	B5: Area	C5: Area	q-Value	PEP	A2	XCorr A2	B2	XCorr B2	C2	XCorr C2	# Missed Cleavages
	AFCNYDGGDCCTSTVK	2	1	1	Q13219	C3(Carbamidomethyl); C10(Carbamidomethyl); C11(Carbamidomethyl)	1854.72	0	2.44181e+06	2.36498e+06	0	4.807e-08			High	5.06855	High	4.53039	0
	CEDSDASQGLGSNVIHCR	2	1	1	Q13219	C1(Carbamidomethyl); C17(Carbamidomethyl)	2004.86	0	2.43603e+06	0	0	0.0007138			High	4.24361	High	4.62309	0
	SQTGPSVTVTCTEGK	3	1	1	Q13219	C11(Carbamidomethyl)	1551.74	0	4.74311e+06	5.02045e+06	0	6.446e-05			High	3.66816	High	3.5335	0
	ELGSACHLCLEGR	1	1	1	Q13219	C6(Carbamidomethyl); C9(Carbamidomethyl)	1501.7	0	0	7.8153e+06	0	0.0009529					High	2.17473	0
	VVNLYEDDHKNPTVTR	1	1	1	Q13219		1899.96	0	0	7.38119e+06	0	0.001244					High	1.30571	1
	DIPHWLNPTR	1	1	1	Q13219		1248.66	0	2.87515e+06	0	0.001	0.0105			High	1.96171			0
	GETYSPAEQSCVHFACEK	1	1	1	Q13219	C11(Carbamidomethyl); C16(Carbamidomethyl)	2099.89	0	0	4.26073e+06	0.005	0.0431					High	2.4391	0
Q13162	Peroxiredoxin-4 OS=Homo sapiens OX=9606 GN=PRDX4 PE=1 SV=1 - [PRDX4_HUMAN]	7.75	1	2	2	6	3.9249e+07	3.89926e+07	3.70674e+07	5.51664	7.75	2	2	5.88345	7.75	2	2	5.75824	7.75	2	2	271	30.5208	6.29053
	Sequence	# PSMs	# Proteins	# Protein Groups	Protein Group Accessions	Modifications	MH+ [Da]	A5: Area	B5: Area	C5: Area	q-Value	PEP	A2	XCorr A2	B2	XCorr B2	C2	XCorr C2	# Missed Cleavages
	QITLNDLPVGR	3	1	1	Q13162		1225.7	1.31847e+07	1.346e+07	1.43931e+07	0	0.001301	High	2.75789	High	2.74621	High	2.89184	0
	LVQAFQYTDK	3	1	1	Q13162		1212.63	6.53134e+07	6.45252e+07	59741670	0.001	0.008084	High	2.75874	High	3.13724	High	2.8664	0
Q12906	Interleukin enhancer-binding factor 3 OS=Homo sapiens OX=9606 GN=ILF3 PE=1 SV=3 - [ILF3_HUMAN]	8.05	1	6	6	24	1.12612e+07	1.11229e+07	1.20753e+07	24.5168	4.7	4	9	25.5665	6.26	5	9	16.3984	6.49	5	6	894	95.2791	8.76318
	Sequence	# PSMs	# Proteins	# Protein Groups	Protein Group Accessions	Modifications	MH+ [Da]	A5: Area	B5: Area	C5: Area	q-Value	PEP	A2	XCorr A2	B2	XCorr B2	C2	XCorr C2	# Missed Cleavages
	CLAALASLR	3	1	1	Q12906	C1(Carbamidomethyl)	974.552	8.35103e+06	0	6.90236e+06	0	0.0005723	High	3.5327	High	3.38057	High	3.57191	0
	GWPLELLCEK	9	1	1	Q12906	C8(Carbamidomethyl)	1244.64	834533	0	0	0	0.002379	High	2.69089	High	2.69729	High	2.36862	0
	LFPDTPLALDANK	6	1	1	Q12906		1414.77	8.40142e+06	7.09848e+06	6.8425e+06	0	0.0008147	High	2.55136	High	2.79174	High	2.70822	0
	YELISETGGSHDKR	2	1	1	Q12906		1591.78	0	8.12849e+06	0	0	0.001332			High	3.98452			1
	SIGTANRPMGAGEALR	1	1	1	Q12906		1600.83	0	0	1.16645e+07	0	0.002159					High	2.36657	0
	VLGMDPLPSK	3	1	1	Q12906		1056.58	17031130	1.81417e+07	17659008	0.002	0.08033	High	2.88892	High	2.9276	High	2.9139	0
Q12905	Interleukin enhancer-binding factor 2 OS=Homo sapiens OX=9606 GN=ILF2 PE=1 SV=2 - [ILF2_HUMAN]	12.82	1	3	3	8	3.12457e+06	1.60879e+06	3.89375e+06	20.6048	12.82	3	5		0			12.8224	9.23	2	3	390	43.0352	5.26221
	Sequence	# PSMs	# Proteins	# Protein Groups	Protein Group Accessions	Modifications	MH+ [Da]	A5: Area	B5: Area	C5: Area	q-Value	PEP	A2	XCorr A2	B2	XCorr B2	C2	XCorr C2	# Missed Cleavages
	NQDLAPNSAEQASILSLVTK	5	1	1	Q12905		2099.11	1.59665e+06	0	1.59139e+06	0	1.622e-05	High	4.97869			High	5.42332	0
	ILPTLEAVAALGNK	1	1	1	Q12905		1409.84	1.00088e+06	0	0	0	0.00698	High	3.67514					0
	VKPAPDETSFSEALLK	2	1	1	Q12905		1731.93	6.77619e+06	0	6.19612e+06	0	0.0004463	High	3.18328			High	3.82705	0
Q12904	Aminoacyl tRNA synthase complex-interacting multifunctional protein 1 OS=Homo sapiens OX=9606 GN=AIMP1 PE=1 SV=2 - [AIMP1_HUMAN]	11.22	1	2	2	3	9.87951e+06	6.42446e+06	9.08237e+06		0			8.24678	11.22	2	3		0			312	34.3311	8.42627
	Sequence	# PSMs	# Proteins	# Protein Groups	Protein Group Accessions	Modifications	MH+ [Da]	A5: Area	B5: Area	C5: Area	q-Value	PEP	A2	XCorr A2	B2	XCorr B2	C2	XCorr C2	# Missed Cleavages
	TVVSGLVNHVPLEQMQNR	1	1	1	Q12904		2021.07	0	3.05794e+06	0	0	0.002647			High	3.12787			0
	ITFDAFPGEPDKELNPK	2	1	1	Q12904		1917.97	0	9.79098e+06	0	0.001	0.008704			High	2.62152			1
Q12841	Follistatin-related protein 1 OS=Homo sapiens OX=9606 GN=FSTL1 PE=1 SV=1 - [FSTL1_HUMAN]	38.96	1	11	11	89	7.03988e+07	6.91757e+07	7.14792e+07	114.17	38.96	9	31	108.806	38.96	11	30	111.998	38.96	9	28	308	34.9629	5.51611
	Sequence	# PSMs	# Proteins	# Protein Groups	Protein Group Accessions	Modifications	MH+ [Da]	A5: Area	B5: Area	C5: Area	q-Value	PEP	A2	XCorr A2	B2	XCorr B2	C2	XCorr C2	# Missed Cleavages
	CALEDETYADGAETEVDCNR	9	1	1	Q12841	C1(Carbamidomethyl); C18(Carbamidomethyl)	2317.93	9.56386e+06	9.78323e+06	1.12561e+07	0	7.092e-06	High	7.51648	High	6.70416	High	7.10091	0
	SVSPSASPVVCYQSNR	3	1	1	Q12841	C11(Carbamidomethyl)	1737.83	3.51487e+06	3.1255e+06	3.4369e+06	0	7.514e-05	High	5.25864	High	4.45732	High	4.96915	0
	CVCACGNWVCTAMTCDGK	11	1	1	Q12841	C1(Carbamidomethyl); C3(Carbamidomethyl); C5(Carbamidomethyl); C10(Carbamidomethyl); C15(Carbamidomethyl)	2149.82	1.09649e+07	1.14637e+07	1.14868e+07	0	3.447e-09	High	4.5633	High	5.30985	High	5.30305	0
	GAQTQTEEEMTR	13	1	1	Q12841		1380.61	2.1061e+07	2.5784e+07	2.23422e+07	0	0.003724	High	4.53228	High	4.31701	High	4.47882	0
	CLNPSFNPPEKK	8	1	1	Q12841	C1(Carbamidomethyl)	1430.72	1.51642e+08	1.4664e+08	1.56779e+08	0	0.0006443	High	4.22601	High	3.96361	High	4.4223	1
	GAQTQTEEEMTR	15	1	1	Q12841	M10(Oxidation)	1396.61	2.76024e+06	2.89523e+06	2.28031e+06	0	0.0007378	High	3.95464	High	3.62729	High	4.00965	0
	CLNPSFNPPEK	9	1	1	Q12841	C1(Carbamidomethyl)	1302.62	28155310	2.95238e+07	2.83139e+07	0	0.02035	High	3.24279	High	3.05817	High	2.95353	0
	IQVDYDGHCK	10	1	1	Q12841	C9(Carbamidomethyl)	1234.56	2.72149e+07	2.50195e+07	2.48981e+07	0	0.003089	High	2.70147	High	3.14177	High	2.77679	0
	TYLNHCELHR	6	1	1	Q12841	C6(Carbamidomethyl)	1342.64	3.13988e+07	3.13637e+07	2.93448e+07	0	0.001987	High	2.11747	High	1.9958	High	2.2177	0
	ECAVTEKGEPTCLCIEQCKPHK	3	1	1	Q12841	C2(Carbamidomethyl); C12(Carbamidomethyl); C14(Carbamidomethyl); C18(Carbamidomethyl)	2674.23	2.27539e+07	2.28375e+07	576646	0	5.666e-05	High	1.7794	High	1.85614	High	5.39464	1
	KCALEDETYADGAETEVDCNR	1	1	1	Q12841	C2(Carbamidomethyl); C19(Carbamidomethyl)	2446.03	0	1.19897e+06	0	0	6.018e-06			High	4.04416			1
	GEPTCLCIEQCKPHK	1	1	1	Q12841	C5(Carbamidomethyl); C7(Carbamidomethyl); C11(Carbamidomethyl)	1856.86	0	0	0	0.002	0.01485			High	2.75628			0
Q12805	EGF-containing fibulin-like extracellular matrix protein 1 OS=Homo sapiens OX=9606 GN=EFEMP1 PE=1 SV=2 - [FBLN3_HUMAN]	12.17	1	5	5	14	3.52885e+06	3.02136e+06	3.55356e+06	21.1631	12.17	5	6	11.2292	6.9	3	3	19.0366	9.53	4	5	493	54.6042	5.07178
	Sequence	# PSMs	# Proteins	# Protein Groups	Protein Group Accessions	Modifications	MH+ [Da]	A5: Area	B5: Area	C5: Area	q-Value	PEP	A2	XCorr A2	B2	XCorr B2	C2	XCorr C2	# Missed Cleavages
	GSFACQCPPGYQK	5	1	1	Q12805	C5(Carbamidomethyl); C7(Carbamidomethyl)	1499.65	4.63783e+06	5.34438e+06	4.98961e+06	0	5.275e-06	High	4.66198	High	4.98051	High	4.3978	0
	DIDECDIVPDACK	2	1	1	Q12805	C5(Carbamidomethyl); C12(Carbamidomethyl)	1549.66	3.12107e+06	0	2.68319e+06	0	0.001755	High	3.91222			High	3.78636	0
	LNCEDIDECR	3	1	1	Q12805	C3(Carbamidomethyl); C9(Carbamidomethyl)	1323.54	1.59594e+06	1.20546e+06	1.45594e+06	0	0.0004541	High	3.42724	High	3.47357	High	3.83409	0
	QTSPVSAMLVLVK	1	1	1	Q12805		1372.8	565672	0	0	0	0.04812	High	2.7887					0
	CVCPVSNAMCR	3	1	1	Q12805	C1(Carbamidomethyl); C3(Carbamidomethyl); C10(Carbamidomethyl)	1353.56	2827668	2.51424e+06	2.98789e+06	0	0.000683	High	2.28294	High	2.77508	High	3.22286	0
Q10567	AP-1 complex subunit beta-1 OS=Homo sapiens OX=9606 GN=AP1B1 PE=1 SV=2 - [AP1B1_HUMAN]	5.06	1	2	4	9	8.34107e+06	9.31272e+06	6.34517e+06		0				0			11.4791	2.74	2	3	949	104.57	5.05908
	Sequence	# PSMs	# Proteins	# Protein Groups	Protein Group Accessions	Modifications	MH+ [Da]	A5: Area	B5: Area	C5: Area	q-Value	PEP	A2	XCorr A2	B2	XCorr B2	C2	XCorr C2	# Missed Cleavages
	NVEGQDMLYQSLK	5	2	2	P63010;Q10567		1524.75	10139126	9.31272e+06	8.96744e+06	0	0.000557	High	4.75137	High	4.74009	High	4.68763	0
	MEPLNNLQVAVK	1	1	1	P63010		1355.75	6.54301e+06	0	0	0	0.01276	High	2.58353					0
	DIPNENEAQFQIR	1	1	1	Q10567		1573.77	0	0	3.72291e+06	0	0.001514					High	2.42895	0
	DCEDPNPLIR	2	2	2	P63010;Q10567	C2(Carbamidomethyl)	1228.57	0	0	0	0.001	0.005805	High	3.03494	High	3.12417			0
Q09666	Neuroblast differentiation-associated protein AHNAK OS=Homo sapiens OX=9606 GN=AHNAK PE=1 SV=2 - [AHNK_HUMAN]	11.38	1	18	18	61	3.34463e+07	3.12893e+07	3.2844e+07	72.7019	9.29	15	22	62.2624	10.14	13	20	64.6382	8.42	13	19	5890	628.699	6.15088
	Sequence	# PSMs	# Proteins	# Protein Groups	Protein Group Accessions	Modifications	MH+ [Da]	A5: Area	B5: Area	C5: Area	q-Value	PEP	A2	XCorr A2	B2	XCorr B2	C2	XCorr C2	# Missed Cleavages
	VDVEGPDVNIEGPEGK	1	1	1	Q09666		1653.81	5.12658e+06	0	0	0	0.0001535	High	5.37256					0
	VDVECPDVNIEGPEGK	4	1	1	Q09666	C5(Carbamidomethyl)	1756.82	3.80724e+06	3.60078e+06	3.46681e+06	0	3.295e-05	High	4.93754	High	4.69644	High	4.9505	0
	VDIEGPDVNIEGPEGK	2	1	1	Q09666		1667.82	2.57615e+06	2.53798e+06	0	0	2.814e-07	High	4.40651	High	5.20837			0
	VNVEAPDVNLEGLGGK	2	1	1	Q09666		1610.85	2.29482e+06	0	2.08702e+06	0	0.01084	High	4.37306			High	4.28301	0
	AEGPEVDVNLPK	6	1	1	Q09666		1267.66	3.88033e+07	3.57121e+07	3.78238e+07	0	0.0003629	High	4.29818	High	4.08511	High	4.35635	0
	AEGPDVAVDLPK	6	1	1	Q09666		1210.64	9.30599e+06	8.20677e+06	8.61408e+06	0	0.005133	High	3.94536	High	3.86825	High	3.79567	0
	VDVEVPDVSLEGPEGK	3	1	1	Q09666		1668.84	5.11637e+06	5.46028e+06	4.97702e+06	0	2.051e-05	High	3.88912	High	3.87493	High	4.23727	0
	VKGDVDVSLPK	3	1	1	Q09666		1156.66	7.63651e+06	7.17915e+06	7.30729e+06	0	2.184e-05	High	3.64879	High	4.07203	High	3.57124	1
	GEGPDVDVTLPK	2	1	1	Q09666		1226.63	2.30441e+06	0	2.3252e+06	0	0.01949	High	3.54472			High	3.2245	0
	GEGPDVDVSLPK	3	1	1	Q09666		1212.62	2.86005e+06	2.2132e+06	2.66668e+06	0	0.03703	High	3.33722	High	3.1274	High	3.07007	0
	GEGPEVDVNLPK	6	1	1	Q09666		1253.65	1.97607e+07	1.9301e+07	1.89461e+07	0	0.00604	High	3.28394	High	3.21163	High	3.1385	0
	GEGPDVDVNLPK	3	1	1	Q09666		1239.63	1.65235e+07	1.63127e+07	1.56872e+07	0	0.001083	High	3.01153	High	3.28498	High	2.8363	0
	VEGDLKGPEVDIK	8	1	1	Q09666		1398.76	3.07678e+07	29077854	3.03541e+07	0	0.001581	High	2.75696	High	2.51955	High	2.83259	1
	ADIDVSGPK	2	1	1	Q09666		901.468	0	0	0	0	0.0009134			High	2.86655			0
	VDTNAPDLSLEGPEGK	1	1	1	Q09666		1641.81	996576	0	0	0.001	0.05442	High	3.06757					0
	GDVDVSLPK	7	1	1	Q09666		929.502	1.51244e+07	1.34513e+07	1.19847e+07	0.001	0.01151	High	2.7981	High	2.85719	High	2.96927	0
	VEGDLKGPEIDIK	1	1	1	Q09666		1412.77	0	0	6.1387e+06	0.003	0.02734					High	3.06479	1
	IKGDVDVSAPK	1	1	1	Q09666		1128.63	0	1.56389e+06	0	0.005	0.05424			High	2.43335			1
Q08629	Testican-1 OS=Homo sapiens OX=9606 GN=SPOCK1 PE=1 SV=1 - [TICN1_HUMAN]	22.1	1	7	7	23	1.10563e+07	1.09829e+07	1.03225e+07	22.5566	12.3	4	7	29.2569	16.86	6	9	24.9557	11.85	4	7	439	49.0925	6.1001
	Sequence	# PSMs	# Proteins	# Protein Groups	Protein Group Accessions	Modifications	MH+ [Da]	A5: Area	B5: Area	C5: Area	q-Value	PEP	A2	XCorr A2	B2	XCorr B2	C2	XCorr C2	# Missed Cleavages
	ATQCHGSTGQCWCVDKYGNELAGSR	2	1	1	Q08629	C4(Carbamidomethyl); C11(Carbamidomethyl); C13(Carbamidomethyl)	2842.23	2.84601e+06	2.37701e+06	0	0	3.17e-05	High	3.79543	High	4.44581			1
	FDTSILPICK	9	1	1	Q08629	C9(Carbamidomethyl)	1193.63	1.88507e+07	1.86282e+07	1.7672e+07	0	0.002583	High	3.61767	High	3.45907	High	3.62525	0
	SLLGAFIPR	6	1	1	Q08629		973.587	7.62248e+06	7.38897e+06	6.11682e+06	0	0.001726	High	3.11987	High	3.22169	High	3.13578	0
	SLATLCDGPCPCLPEPEPPK	1	1	1	Q08629	C6(Carbamidomethyl); C10(Carbamidomethyl); C12(Carbamidomethyl)	2238.04	0	4.09177e+06	0	0	0.0007335			High	3.45174			0
	CKPCPVAQSAMVCGSDGHSYTSK	1	1	1	Q08629	C1(Carbamidomethyl); C4(Carbamidomethyl); C13(Carbamidomethyl)	2527.1	0	0	824722	0	2.28e-09					High	5.89352	0
	HWVGPSNLVK	3	1	1	Q08629		1136.63	6.69579e+06	6.93162e+06	7.17861e+06	0.001	0.00374	High	2.60992	High	2.57441	High	2.72915	0
	YGNELAGSR	1	1	1	Q08629		966.471	0	0	0	0.004	0.03977			High	2.59264			0
Q08431	Lactadherin OS=Homo sapiens OX=9606 GN=MFGE8 PE=1 SV=3 - [MFGM_HUMAN]	5.94	1	2	2	3	3.82306e+06	4.00701e+06	4.06229e+06	9.35565	5.94	2	3		0				0			387	43.0775	8.14795
	Sequence	# PSMs	# Proteins	# Protein Groups	Protein Group Accessions	Modifications	MH+ [Da]	A5: Area	B5: Area	C5: Area	q-Value	PEP	A2	XCorr A2	B2	XCorr B2	C2	XCorr C2	# Missed Cleavages
	NLFETPILAR	2	1	1	Q08431		1173.67	4.64537e+06	0	0	0	0.01679	High	3.49208					0
	GDVFPSYTCTCLK	1	1	1	Q08431	C9(Carbamidomethyl); C11(Carbamidomethyl)	1547.7	3.00075e+06	0	0	0.001	0.05406	High	3.13992					0
Q08380	Galectin-3-binding protein OS=Homo sapiens OX=9606 GN=LGALS3BP PE=1 SV=1 - [LG3BP_HUMAN]	10.6	1	5	5	29	1.09638e+07	1.18337e+07	1.02645e+07	37.5184	10.6	5	9	45.6449	8.89	4	11	40.1949	8.89	4	9	585	65.2893	5.2749
	Sequence	# PSMs	# Proteins	# Protein Groups	Protein Group Accessions	Modifications	MH+ [Da]	A5: Area	B5: Area	C5: Area	q-Value	PEP	A2	XCorr A2	B2	XCorr B2	C2	XCorr C2	# Missed Cleavages
	ELSEALGQIFDSQR	14	1	1	Q08380		1592.8	5.58699e+06	6.63368e+06	6.44867e+06	0	2.26e-08	High	5.13622	High	5.41092	High	5.35936	0
	YSSDYFQAPSDYR	6	1	1	Q08380		1598.69	1.18583e+07	1.19543e+07	1.13803e+07	0	1.323e-06	High	4.59872	High	4.50591	High	4.72283	0
	ASHEEVEGLVEK	3	1	1	Q08380		1326.66	4.55139e+06	3.48701e+06	4.01373e+06	0	0.006322	High	4.16395	High	4.09821	High	4.1437	0
	SDLAVPSELALLK	5	1	1	Q08380		1355.79	1.54461e+07	1.69132e+07	1.29646e+07	0	0.0008003	High	3.40678	High	3.38473	High	3.41567	0
	RIDITLSSVK	1	1	1	Q08380		1131.68	5.38831e+06	0	0	0.009	0.1742	High	2.91819					1
Q07954	Prolow-density lipoprotein receptor-related protein 1 OS=Homo sapiens OX=9606 GN=LRP1 PE=1 SV=2 - [LRP1_HUMAN]	4.16	1	12	12	33	8.05219e+06	7.81408e+06	8.70434e+06	53.4002	3.46	10	14	32.8722	2.31	7	9	37.4001	2.88	9	10	4544	504.276	5.38916
	Sequence	# PSMs	# Proteins	# Protein Groups	Protein Group Accessions	Modifications	MH+ [Da]	A5: Area	B5: Area	C5: Area	q-Value	PEP	A2	XCorr A2	B2	XCorr B2	C2	XCorr C2	# Missed Cleavages
	CNLDGSGLEVIDAMR	1	1	1	Q07954	C1(Carbamidomethyl)	1649.77	1.12881e+06	0	0	0	0.000176	High	5.36977					0
	CQPNEHNCLGTELCVPMSR	4	1	1	Q07954	C1(Carbamidomethyl); C8(Carbamidomethyl); C14(Carbamidomethyl)	2302	11261844	1.08766e+07	1.02376e+07	0	6.488e-05	High	5.18484	High	3.09157	High	4.34834	0
	SGFHTVPGQPGCQDINECLR	4	1	1	Q07954	C12(Carbamidomethyl); C18(Carbamidomethyl)	2272.04	8.5699e+06	8.26779e+06	8.50483e+06	0	1.601e-06	High	4.37695	High	4.60336	High	4.39889	0
	MYDAQQQQVGTNK	2	1	1	Q07954		1510.7	1.68563e+06	0	1.74743e+06	0	4.234e-06	High	4.26399			High	4.60451	0
	GTNPCSVNNGDCSQLCLPTSETTR	1	1	1	Q07954	C5(Carbamidomethyl); C12(Carbamidomethyl); C16(Carbamidomethyl)	2668.16	1.55339e+06	0	0	0	0.02184	High	4.19704					0
	AVTDEEPFLIFANR	8	1	1	Q07954		1621.84	991509	791391	985053	0	2.071e-05	High	3.65444	High	4.14823	High	4.01676	0
	YVVISQGLDKPR	3	1	1	Q07954		1374.78	3.37528e+06	3.3438e+06	3.7822e+06	0	0.001308	High	3.5805	High	3.65723	High	3.65698	0
	LDGLCIPLR	3	1	1	Q07954	C5(Carbamidomethyl)	1056.59	4.32484e+06	4.23492e+06	4.24097e+06	0	0.02664	High	3.25462	High	3.06888	High	2.95887	0
	TTLLAGDIEHPR	3	1	1	Q07954		1322.71	4.13744e+06	3.56376e+06	3.69451e+06	0	0.001123	High	2.57214	High	2.8853	High	2.60509	0
	LCNGVQDCMDGSDEGPHCR	2	1	1	Q07954	C2(Carbamidomethyl); C8(Carbamidomethyl); C18(Carbamidomethyl)	2206.85	0	4.29784e+06	3.98841e+06	0	2.175e-06			High	3.83742	High	4.95612	0
	CDGDHDCADGSDEKDCTPR	1	1	1	Q07954	C1(Carbamidomethyl); C7(Carbamidomethyl); C16(Carbamidomethyl)	2209.79	704113	0	0	0.001	0.05761	High	2.91073					1
	FCSEAQFECQNHR	1	1	1	Q07954	C2(Carbamidomethyl); C9(Carbamidomethyl)	1712.7	0	0	7.37057e+06	0.003	0.02398					High	2.07569	0
Q07065	Cytoskeleton-associated protein 4 OS=Homo sapiens OX=9606 GN=CKAP4 PE=1 SV=2 - [CKAP4_HUMAN]	11.79	1	5	5	11	7.48e+06	6.50528e+06	6.25242e+06	19.9675	9.8	4	4	14.1311	6.64	3	3	20.6979	9.97	4	4	602	65.9827	5.92236
	Sequence	# PSMs	# Proteins	# Protein Groups	Protein Group Accessions	Modifications	MH+ [Da]	A5: Area	B5: Area	C5: Area	q-Value	PEP	A2	XCorr A2	B2	XCorr B2	C2	XCorr C2	# Missed Cleavages
	VQEQVHTLLSQDQAQAAR	3	1	1	Q07065		2022.05	1.38542e+07	1.31195e+07	1.30961e+07	0	5.718e-06	High	7.05845	High	6.5982	High	6.18989	0
	LEGLGSSEADQDGLASTVR	2	1	1	Q07065		1904.94	1.87807e+06	0	1.67886e+06	0	5.235e-07	High	5.61731			High	6.26656	0
	HSEAFEALQQK	3	1	1	Q07065		1287.64	2.01843e+06	1.68185e+06	1.65268e+06	0	5.581e-05	High	4.41329	High	4.41527	High	4.38768	0
	TAVDSLVAYSVK	1	1	1	Q07065		1252.69	0	0	3.98227e+06	0	0.0005576					High	3.85374	0
	ASVSQVEADLK	2	1	1	Q07065		1146.61	6.56733e+06	4.7145e+06	0	0.005	0.05813	High	2.87842	High	3.11758			0
Q07020	60S ribosomal protein L18 OS=Homo sapiens OX=9606 GN=RPL18 PE=1 SV=2 - [RL18_HUMAN]	12.77	1	2	2	7	3.80213e+06	3.50461e+06	3.44726e+06	6.0631	12.77	2	2	7.2189	12.77	2	2	10.303	12.77	2	3	188	21.6211	11.7222
	Sequence	# PSMs	# Proteins	# Protein Groups	Protein Group Accessions	Modifications	MH+ [Da]	A5: Area	B5: Area	C5: Area	q-Value	PEP	A2	XCorr A2	B2	XCorr B2	C2	XCorr C2	# Missed Cleavages
	TNSTFNQVVLK	3	1	1	Q07020		1250.68	5.95649e+06	5.55428e+06	5.58282e+06	0	0.04968	High	3.36412	High	3.17241	High	3.11827	0
[truncated: 2,861 more rows]

## Sheet: Pool III, hAMSCs-CM 242proteins
Table S1: Proteins identification data for hAMSC-CM Pool III
[truncated: 1,734 more rows]

## Sheet: Pool IV, hAMSCs-CM 488proteins
Table S1: Proteins identification data for hAMSC-CM Pool IV
[truncated: 4,224 more rows]
