# Supplementary material for: Disclosing the molecular profile of the human amniotic mesenchymal stromal cell secretome by filter-aided sample preparation proteomic characterization
Source: Stem Cell Res Ther. 2023 Nov 27;14:339. doi: 10.1186/s13287-023-03557-4 (PMC10683150; doi:10.1186/s13287-023-03557-4)
Supplement: Supplementary file 2 — Additional file 2: Table S2. Proteins identification data for DMEMF12 samples (CTRL 1-3) analyzed against Homo sapiens and Bos Taurus databanks (A-F), proteins common to all samples (G) and summary of relative albumin fragments identification data (H) [file 13287_2023_3557_MOESM2_ESM.xlsx]

## Sheet: A) CTRL 1, DMEMF12 Homo sapiens
Accession	Description	ΣCoverage	Σ# Proteins	Σ# Unique Peptides	Σ# Peptides	Σ# PSMs	A5: Area	B5: Area	C5: Area	Score A2	Coverage A2	# Peptides A2	# PSM A2	Score B2	Coverage B2	# Peptides B2	# PSM B2	Score C2	Coverage C2	# Peptides C2	# PSM C2	# AAs	MW [kDa]	calc. pI
P04264	Keratin, type II cytoskeletal 1 OS=Homo sapiens OX=9606 GN=KRT1 PE=1 SV=6 - [K2C1_HUMAN]	14.44	1	8	9	84	2.98894e+06	1.05756e+06	4.92915e+06	99.3808	10.56	7	35	76.096	9.47	6	26	72.9809	10.87	7	23	644	65.999	8.11865
P13645	Keratin, type I cytoskeletal 10 OS=Homo sapiens OX=9606 GN=KRT10 PE=1 SV=6 - [K1C10_HUMAN]	10.96	1	5	6	68	889064	970627	1.81785e+06	61.1829	7.53	4	20	76.9966	10.96	6	25	75.7636	9.42	5	23	584	58.7917	5.21143
P35527	Keratin, type I cytoskeletal 9 OS=Homo sapiens OX=9606 GN=KRT9 PE=1 SV=3 - [K1C9_HUMAN]	9.63	1	5	5	98	1.28836e+06	430987	1.16663e+06	122.803	9.63	5	36	112.312	9.63	5	33	101.8	7.7	4	29	623	62.0268	5.23682
P08670	Vimentin OS=Homo sapiens OX=9606 GN=VIM PE=1 SV=4 - [VIME_HUMAN]	9.23	1	3	3	7	0	0	0	8.77615	6.22	2	3	5.58902	6.22	2	2	5.82319	5.15	2	2	466	53.6191	5.12256
P35908	Keratin, type II cytoskeletal 2 epidermal OS=Homo sapiens OX=9606 GN=KRT2 PE=1 SV=2 - [K22E_HUMAN]	8.45	1	4	5	71	1.8086e+06	1.21986e+06	1.9884e+06	66.5883	8.45	5	23	76.4735	6.57	4	25	73.6559	8.45	5	23	639	65.3932	8.00146
P02533	Keratin, type I cytoskeletal 14 OS=Homo sapiens OX=9606 GN=KRT14 PE=1 SV=4 - [K1C14_HUMAN]	7.84	1	2	3	25	1.06621e+06	1.10523e+06	860119		0			37.9964	7.84	3	14	25.1108	7.84	3	8	472	51.5294	5.16064
P13647	Keratin, type II cytoskeletal 5 OS=Homo sapiens OX=9606 GN=KRT5 PE=1 SV=3 - [K2C5_HUMAN]	4.58	1	3	3	9	0	289492	347396	11.4323	3.05	2	5	8.91843	4.58	3	4		0			590	62.34	7.73779
P02768	Albumin OS=Homo sapiens OX=9606 GN=ALB PE=1 SV=2 - [ALBU_HUMAN]	3.45	1	2	2	2	260783	0	289835	4.19588	3.45	2	2		0				0			609	69.3215	6.27783

## Sheet: B) CTRL 1, DMEMF12 Bos taurus
Accession	Description	ΣCoverage	Σ# Proteins	Σ# Unique Peptides	Σ# Peptides	Σ# PSMs	A5: Area	B5: Area	C5: Area	Score A2	Coverage A2	# Peptides A2	# PSM A2	Score B2	Coverage B2	# Peptides B2	# PSM B2	Score C2	Coverage C2	# Peptides C2	# PSM C2	# AAs	MW [kDa]	calc. pI
P02769	Albumin OS=Bos taurus OX=9913 GN=ALB PE=1 SV=4 - [ALBU_BOVIN]	12.85	1	7	7	36	210824	235243	435317	26.9812	12.85	7	16	17.3314	9.39	5	7	28.1455	9.06	5	13	607	69.2484	6.17627
P48616	Vimentin OS=Bos taurus OX=9913 GN=VIM PE=1 SV=3 - [VIME_BOVIN]	6.22	1	2	2	5	0	0	0	8.77615	6.22	2	3	5.58902	6.22	2	2		0			466	53.6951	5.12256
A1L595	Keratin, type I cytoskeletal 17 OS=Bos taurus OX=9913 GN=KRT17 PE=2 SV=1 - [K1C17_BOVIN]	4.99	1	2	2	6	1.06621e+06	1.10523e+06	808008		0				0			20.3167	4.99	2	6	441	48.6823	5.14795
P06394	Keratin, type I cytoskeletal 10 OS=Bos taurus OX=9913 GN=KRT10 PE=3 SV=1 - [K1C10_BOVIN]	3.42	1	2	2	10	652770	755083	889861		0			13.7654	3.42	2	5	14.4404	3.42	2	5	526	54.8152	5.10986

## Sheet: C) CTRL 2, DMEMF12 Homo sapiens
Accession	Description	ΣCoverage	Σ# Proteins	Σ# Unique Peptides	Σ# Peptides	Σ# PSMs	A5: Area	B5: Area	C5: Area	Score A2	Coverage A2	# Peptides A2	# PSM A2	Score B2	Coverage B2	# Peptides B2	# PSM B2	Score C2	Coverage C2	# Peptides C2	# PSM C2	# AAs	MW [kDa]	calc. pI
P35908	Keratin, type II cytoskeletal 2 epidermal OS=Homo sapiens OX=9606 GN=KRT2 PE=1 SV=2 - [K22E_HUMAN]	30.05	1	15	18	509	5.41272e+07	5.32998e+07	5.56973e+07	537.313	23.94	15	166	537.76	28.17	17	166	572.682	27.7	17	177	639	65.3932	8.00146
P02533	Keratin, type I cytoskeletal 14 OS=Homo sapiens OX=9606 GN=KRT14 PE=1 SV=4 - [K1C14_HUMAN]	21.61	1	4	9	245	1.92497e+07	1.73333e+07	5.46718e+06	257.094	18.43	8	87	240.45	19.49	8	79	237.78	18.43	8	79	472	51.5294	5.16064
P13647	Keratin, type II cytoskeletal 5 OS=Homo sapiens OX=9606 GN=KRT5 PE=1 SV=3 - [K2C5_HUMAN]	21.36	1	10	14	178	9.47078e+06	1.0198e+07	8.51373e+06	155.684	14.24	10	60	159.331	15.93	11	57	167.843	19.83	13	61	590	62.34	7.73779
P04264	Keratin, type II cytoskeletal 1 OS=Homo sapiens OX=9606 GN=KRT1 PE=1 SV=6 - [K2C1_HUMAN]	20.96	1	12	16	578	9.33636e+07	9.66223e+07	8.08084e+07	589.003	18.79	15	192	594.711	18.79	15	187	625.703	20.96	16	199	644	65.999	8.11865
P13645	Keratin, type I cytoskeletal 10 OS=Homo sapiens OX=9606 GN=KRT10 PE=1 SV=6 - [K1C10_HUMAN]	20.21	1	11	12	381	3.98736e+07	4.35427e+07	5.37942e+07	388.267	18.49	11	124	388.853	20.21	12	118	429.603	20.21	12	139	584	58.7917	5.21143
P81605	Dermcidin OS=Homo sapiens OX=9606 GN=DCD PE=1 SV=2 - [DCD_HUMAN]	20	1	2	2	41	1.04892e+07	1.10483e+07	5.36858e+06	46.8462	20	2	14	43.7084	20	2	13	47.6595	20	2	14	110	11.2768	6.53662
P35527	Keratin, type I cytoskeletal 9 OS=Homo sapiens OX=9606 GN=KRT9 PE=1 SV=3 - [K1C9_HUMAN]	19.58	1	11	11	319	1.92586e+07	2.0179e+07	3.00484e+07	323.781	16.53	9	104	330.564	16.53	9	103	349.335	19.58	11	112	623	62.0268	5.23682
P04259	Keratin, type II cytoskeletal 6B OS=Homo sapiens OX=9606 GN=KRT6B PE=1 SV=5 - [K2C6B_HUMAN]	19.5	1	5	11	193	3.39636e+07	3.40746e+07	3.26573e+07	165.988	16.13	9	60	177.184	17.91	10	65	192.086	16.13	9	68	564	60.0303	8.00146
P08779	Keratin, type I cytoskeletal 16 OS=Homo sapiens OX=9606 GN=KRT16 PE=1 SV=4 - [K1C16_HUMAN]	16.28	1	2	7	180	1.73366e+07	1.54155e+07	3.43226e+06		0				0			196.845	16.28	7	65	473	51.2362	5.04639
P02768	Albumin OS=Homo sapiens OX=9606 GN=ALB PE=1 SV=2 - [ALBU_HUMAN]	13.3	1	7	7	146	8.10948e+06	9.73144e+06	1.03542e+07	151.12	11.82	6	49	135.266	13.3	7	44	165.287	11.82	6	53	609	69.3215	6.27783
P31944	Caspase-14 OS=Homo sapiens OX=9606 GN=CASP14 PE=1 SV=2 - [CASPE_HUMAN]	8.68	1	2	2	3	1.32568e+06	1.52748e+06	0	7.02384	8.68	2	3		0				0			242	27.662	5.57959
Q86YZ3	Hornerin OS=Homo sapiens OX=9606 GN=HRNR PE=1 SV=2 - [HORN_HUMAN]	5.65	1	4	4	6	134480	391778	372148	2.42844	4.98	3	3	6.95857	5.16	3	3		0			2850	282.228	10.0376
P08670	Vimentin OS=Homo sapiens OX=9606 GN=VIM PE=1 SV=4 - [VIME_HUMAN]	4.29	1	2	2	2	36870.4	0	0		0				0			6.36288	4.29	2	2	466	53.6191	5.12256
Q02413	Desmoglein-1 OS=Homo sapiens OX=9606 GN=DSG1 PE=1 SV=2 - [DSG1_HUMAN]	2.76	1	2	2	7	139233	114875	131342	8.95107	2.76	2	4	7.18401	2.76	2	3		0			1049	113.676	5.03369
P02452	Collagen alpha-1(I) chain OS=Homo sapiens OX=9606 GN=COL1A1 PE=1 SV=5 - [CO1A1_HUMAN]	2.19	1	2	2	2	164119	40860.4	61224.5		0				0			2.53044	2.19	2	2	1464	138.857	5.79541

## Sheet: D) CTRL 2, DMEMF12 Bos taurus
Accession	Description	ΣCoverage	Σ# Proteins	Σ# Unique Peptides	Σ# Peptides	Σ# PSMs	A5: Area	B5: Area	C5: Area	Score A2	Coverage A2	# Peptides A2	# PSM A2	Score B2	Coverage B2	# Peptides B2	# PSM B2	Score C2	Coverage C2	# Peptides C2	# PSM C2	# AAs	MW [kDa]	calc. pI
P02769	Albumin OS=Bos taurus OX=9913 GN=ALB PE=1 SV=4 - [ALBU_BOVIN]	20.1	1	11	11	123	6.80303e+06	8.53735e+06	8.8533e+06	124.284	20.1	11	43	118.342	18.12	10	42	113.016	16.47	9	38	607	69.2484	6.17627
Q5XQN5	Keratin, type II cytoskeletal 5 OS=Bos taurus OX=9913 GN=KRT5 PE=1 SV=1 - [K2C5_BOVIN]	16.14	1	12	12	186	7.89449e+06	8.70392e+06	6.05325e+06	210.489	10.98	9	79	165.313	12.65	10	54	160.343	14.64	10	53	601	62.8983	7.81104
P06394	Keratin, type I cytoskeletal 10 OS=Bos taurus OX=9913 GN=KRT10 PE=3 SV=1 - [K1C10_BOVIN]	11.79	1	5	6	115	2.68268e+07	3.04397e+07	3.60855e+07	117.111	11.79	6	40	106.977	11.79	6	33	130.305	11.79	6	42	526	54.8152	5.10986
A1L595	Keratin, type I cytoskeletal 17 OS=Bos taurus OX=9913 GN=KRT17 PE=2 SV=1 - [K1C17_BOVIN]	9.52	1	4	4	91	4.1477e+06	4.34702e+06	4.62132e+06	104.489	9.52	4	34	84.3977	9.52	4	27	92.426	9.52	4	30	441	48.6823	5.14795
Q0P5J4	Keratin, type I cytoskeletal 25 OS=Bos taurus OX=9913 GN=KRT25 PE=2 SV=1 - [K1C25_BOVIN]	4	3	1	2	86	2.62844e+07	2.31183e+07	3.59561e+06	124.203	4	2	43	112.445	4	2	38		0			450	49.2825	5.03369

## Sheet: E) CTRL 3, DMEMF12 Homo sapiens
Accession	Description	ΣCoverage	Σ# Proteins	Σ# Unique Peptides	Σ# Peptides	Σ# PSMs	A5: Area	B5: Area	C5: Area	Score A2	Coverage A2	# Peptides A2	# PSM A2	Score B2	Coverage B2	# Peptides B2	# PSM B2	Score C2	Coverage C2	# Peptides C2	# PSM C2	# AAs	MW [kDa]	calc. pI
P22531	Small proline-rich protein 2E OS=Homo sapiens OX=9606 GN=SPRR2E PE=2 SV=2 - [SPR2E_HUMAN]	61.11	4	3	3	50	995180	1.10207e+06	1.30214e+06	33.1312	61.11	3	15	36.3413	61.11	3	16	48.8023	61.11	3	19	72	7.84959	8.30908
P08779	Keratin, type I cytoskeletal 16 OS=Homo sapiens OX=9606 GN=KRT16 PE=1 SV=4 - [K1C16_HUMAN]	28.75	1	5	12	259	9.05607e+06	7.9106e+06	1.01073e+07	264.45	26.22	11	89	249.21	26.64	11	82	266.729	26.43	11	88	473	51.2362	5.04639
P04259	Keratin, type II cytoskeletal 6B OS=Homo sapiens OX=9606 GN=KRT6B PE=1 SV=5 - [K2C6B_HUMAN]	28.19	1	2	16	210	1.62671e+07	1.81734e+07	7.92615e+06	184.014	23.05	13	67	179.061	24.82	14	64	219.501	25	14	79	564	60.0303	8.00146
P13647	Keratin, type II cytoskeletal 5 OS=Homo sapiens OX=9606 GN=KRT5 PE=1 SV=3 - [K2C5_HUMAN]	25.93	1	10	16	196	1.01281e+07	1.12357e+07	1.50681e+07	168.464	19.49	13	62	160.739	24.41	15	60	203.814	24.41	15	74	590	62.34	7.73779
P48668	Keratin, type II cytoskeletal 6C OS=Homo sapiens OX=9606 GN=KRT6C PE=1 SV=3 - [K2C6C_HUMAN]	25.18	1	1	15	210	1.99589e+07	2.2943e+07	1.29681e+07	183.595	20.04	12	68	177.702	21.81	13	65	209.595	23.58	14	77	564	59.9883	8.00146
P78386	Keratin, type II cuticular Hb5 OS=Homo sapiens OX=9606 GN=KRT85 PE=1 SV=1 - [KRT85_HUMAN]	24.65	1	8	12	222	2.7245e+07	1.38491e+07	3.64663e+07	220.986	22.49	11	72	231.057	22.88	11	76	228.842	22.88	11	74	507	55.7665	6.55127
P02533	Keratin, type I cytoskeletal 14 OS=Homo sapiens OX=9606 GN=KRT14 PE=1 SV=4 - [K1C14_HUMAN]	24.36	1	1	10	304	1.20309e+07	1.09505e+07	1.26227e+07	321.602	21.82	9	105	308.099	24.36	10	104	282.825	24.36	10	95	472	51.5294	5.16064
P35908	Keratin, type II cytoskeletal 2 epidermal OS=Homo sapiens OX=9606 GN=KRT2 PE=1 SV=2 - [K22E_HUMAN]	22.22	1	10	13	302	1.88239e+07	2.37114e+07	1.59503e+07	314.306	20.81	12	98	324.502	22.22	13	98	344.904	22.22	13	106	639	65.3932	8.00146
O43790	Keratin, type II cuticular Hb6 OS=Homo sapiens OX=9606 GN=KRT86 PE=1 SV=1 - [KRT86_HUMAN]	21.81	2	7	11	240	2.37555e+07	2.74842e+07	3.23476e+07	260.025	19.96	10	80	262.458	19.96	10	80	259.582	19.96	10	80	486	53.4663	5.65576
P04264	Keratin, type II cytoskeletal 1 OS=Homo sapiens OX=9606 GN=KRT1 PE=1 SV=6 - [K2C1_HUMAN]	20.96	1	12	16	569	2.27528e+07	2.80464e+07	6.17204e+07	537.902	20.96	16	176	598.328	20.96	16	197	602.555	20.96	16	196	644	65.999	8.11865
P81605	Dermcidin OS=Homo sapiens OX=9606 GN=DCD PE=1 SV=2 - [DCD_HUMAN]	20	1	2	2	41	5.05218e+06	4.39905e+06	6.50981e+06	42.8888	20	2	13	44.4827	20	2	13	49.3775	20	2	15	110	11.2768	6.53662
O76009	Keratin, type I cuticular Ha3-I OS=Homo sapiens OX=9606 GN=KRT33A PE=2 SV=2 - [KT33A_HUMAN]	19.8	1	2	8	204	2.49609e+07	3.05195e+07	3.32854e+07	181.507	17.57	7	64	193.916	19.8	8	69	208.82	19.8	8	71	404	45.9114	4.81787
Q15323	Keratin, type I cuticular Ha1 OS=Homo sapiens OX=9606 GN=KRT31 PE=1 SV=3 - [K1H1_HUMAN]	19.23	1	2	8	210	2.49609e+07	3.05195e+07	3.32854e+07	183.571	19.23	8	65	197.521	19.23	8	71	218.861	19.23	8	74	416	47.2071	4.88135
P13645	Keratin, type I cytoskeletal 10 OS=Homo sapiens OX=9606 GN=KRT10 PE=1 SV=6 - [K1C10_HUMAN]	18.49	1	10	11	312	2.32792e+07	3.18582e+07	3.84119e+07	326.886	14.55	9	100	341.096	16.61	10	105	351.083	16.78	10	107	584	58.7917	5.21143
P35527	Keratin, type I cytoskeletal 9 OS=Homo sapiens OX=9606 GN=KRT9 PE=1 SV=3 - [K1C9_HUMAN]	18.46	1	10	10	337	1.79022e+07	2.23866e+07	2.4779e+07	316.708	16.53	9	106	334.261	16.53	9	110	365.308	18.46	10	121	623	62.0268	5.23682
Q04695	Keratin, type I cytoskeletal 17 OS=Homo sapiens OX=9606 GN=KRT17 PE=1 SV=2 - [K1C17_HUMAN]	17.82	1	3	7	155	7.7495e+06	9.03812e+06	1.00612e+07		0			166.867	14.81	6	57	148.761	17.82	7	50	432	48.076	5.021
P31949	Protein S100-A11 OS=Homo sapiens OX=9606 GN=S100A11 PE=1 SV=2 - [S10AB_HUMAN]	17.14	1	2	2	3	0	712016	572519		0				0			3.50646	17.14	2	3	105	11.7328	7.12256
Q8IUC1	Keratin-associated protein 11-1 OS=Homo sapiens OX=9606 GN=KRTAP11-1 PE=1 SV=1 - [KR111_HUMAN]	15.34	1	2	2	32	299733	441403	501362	19.8342	15.34	2	11	19.501	15.34	2	10	22.446	15.34	2	11	163	17.0736	7.89893
Q01469	Fatty acid-binding protein 5 OS=Homo sapiens OX=9606 GN=FABP5 PE=1 SV=3 - [FABP5_HUMAN]	14.81	1	2	2	22	795075	979631	1.09656e+06	17.0015	14.81	2	7	16.5939	14.81	2	7	16.4448	14.81	2	8	135	15.1546	7.00537
O76011	Keratin, type I cuticular Ha4 OS=Homo sapiens OX=9606 GN=KRT34 PE=1 SV=2 - [KRT34_HUMAN]	12.61	1	2	6	160	2.08883e+07	2.62499e+07	2.864e+07	136.731	12.61	6	50	147.633	12.61	6	53	159.889	12.61	6	57	436	49.3922	5.05908
Q52LG2	Keratin-associated protein 13-2 OS=Homo sapiens OX=9606 GN=KRTAP13-2 PE=1 SV=1 - [KR132_HUMAN]	12.57	1	2	2	7	1.23832e+06	1.68353e+06	1.06278e+06		0				0			22.4134	12.57	2	7	175	18.7141	8.29443
O76013	Keratin, type I cuticular Ha6 OS=Homo sapiens OX=9606 GN=KRT36 PE=1 SV=1 - [KRT36_HUMAN]	12.21	1	4	6	64	1.29713e+07	1.67134e+07	1.82067e+07	53.064	10.06	5	19	59.1181	12.21	6	22	63.7087	7.71	4	23	467	52.214	4.94482
P60709	Actin, cytoplasmic 1 OS=Homo sapiens OX=9606 GN=ACTB PE=1 SV=1 - [ACTB_HUMAN]	9.87	2	3	3	11	439538	722365	945420	11.1103	6.93	2	5	5.00812	5.6	2	2	10.0502	5.6	2	4	375	41.7097	5.47803
A6NMY6	Putative annexin A2-like protein OS=Homo sapiens OX=9606 GN=ANXA2P2 PE=5 SV=2 - [AXA2L_HUMAN]	8.85	2	3	3	20	1.18332e+06	966727	1.09864e+06	18.8647	6.19	2	6	21.1775	8.85	3	7	20.7281	8.85	3	7	339	38.6348	6.94678
P31944	Caspase-14 OS=Homo sapiens OX=9606 GN=CASP14 PE=1 SV=2 - [CASPE_HUMAN]	8.68	1	2	2	18	1.58564e+06	2.24936e+06	2.41593e+06	12.4276	8.68	2	5	14.8876	8.68	2	5	19.8947	8.68	2	8	242	27.662	5.57959
P05089	Arginase-1 OS=Homo sapiens OX=9606 GN=ARG1 PE=1 SV=2 - [ARGI1_HUMAN]	6.21	1	2	2	2	418013	463305	362658		0				0			4.20088	6.21	2	2	322	34.7133	7.21045
P02768	Albumin OS=Homo sapiens OX=9606 GN=ALB PE=1 SV=2 - [ALBU_HUMAN]	5.58	1	3	3	35	3.1637e+06	3.79443e+06	4.25255e+06	27.5847	5.58	3	11	26.966	5.58	3	10	35.4169	5.58	3	14	609	69.3215	6.27783
Q9NSB2	Keratin, type II cuticular Hb4 OS=Homo sapiens OX=9606 GN=KRT84 PE=2 SV=2 - [KRT84_HUMAN]	5.5	1	3	3	13	616472	1.79924e+06	949216	14.5271	3.33	2	8		0			11.8639	3.67	2	5	600	64.8015	7.56201
P04792	Heat shock protein beta-1 OS=Homo sapiens OX=9606 GN=HSPB1 PE=1 SV=2 - [HSPB1_HUMAN]	5.37	1	2	2	8	730532	561284	122786	11.5883	5.37	2	5		0			8.25013	5.37	2	3	205	22.7685	6.40479
P14923	Junction plakoglobin OS=Homo sapiens OX=9606 GN=JUP PE=1 SV=3 - [PLAK_HUMAN]	4.43	1	3	3	25	345094	423035	419876	7.80355	2.95	2	5	20.1066	4.43	3	11	16.0809	3.09	2	9	745	81.6927	6.13818
Q86YZ3	Hornerin OS=Homo sapiens OX=9606 GN=HRNR PE=1 SV=2 - [HORN_HUMAN]	3.96	1	3	3	5	613803	342104	257765		0			2.92349	3.47	2	2	0	3.96	3	3	2850	282.228	10.0376
P15924	Desmoplakin OS=Homo sapiens OX=9606 GN=DSP PE=1 SV=3 - [DESP_HUMAN]	2.75	1	8	8	20	0	341290	53614.6	7.07365	0.77	2	3	20.438	1.71	5	9	14.9595	2.12	6	8	2871	331.569	6.81494

## Sheet: F) CTRL 3, DMEMF12 Bos taurus
Accession	Description	ΣCoverage	Σ# Proteins	Σ# Unique Peptides	Σ# Peptides	Σ# PSMs	A5: Area	B5: Area	C5: Area	Score A2	Coverage A2	# Peptides A2	# PSM A2	Score B2	Coverage B2	# Peptides B2	# PSM B2	Score C2	Coverage C2	# Peptides C2	# PSM C2	# AAs	MW [kDa]	calc. pI
P02769	Albumin OS=Bos taurus OX=9913 GN=ALB PE=1 SV=4 - [ALBU_BOVIN]	18.12	1	10	10	98	3.6562e+06	4.51431e+06	4.96595e+06	95.0741	16.47	9	32	99.9392	16.47	9	34	97.0499	14.5	8	32	607	69.2484	6.17627
Q5XQN5	Keratin, type II cytoskeletal 5 OS=Bos taurus OX=9913 GN=KRT5 PE=1 SV=1 - [K2C5_BOVIN]	14.31	1	10	11	151	4.48165e+06	3.4672e+06	6.76524e+06	119.601	12.65	9	39	148.673	12.65	9	53	163.68	12.81	9	59	601	62.8983	7.81104
A4FUZ0	Keratin, type II cuticular Hb3 OS=Bos taurus OX=9913 GN=KRT83 PE=2 SV=1 - [KRT83_BOVIN]	14	2	8	8	152	1.32317e+07	1.17785e+07	1.7533e+07	161.188	13.79	7	49	173.355	13.79	7	55	155.488	12.17	7	48	493	53.9545	5.47803
A1L595	Keratin, type I cytoskeletal 17 OS=Bos taurus OX=9913 GN=KRT17 PE=2 SV=1 - [K1C17_BOVIN]	11.79	1	5	5	127	7.7495e+06	9.03812e+06	1.00612e+07	136.193	11.79	5	42	146.588	11.79	5	47	118.099	11.79	5	38	441	48.6823	5.14795
P06394	Keratin, type I cytoskeletal 10 OS=Bos taurus OX=9913 GN=KRT10 PE=3 SV=1 - [K1C10_BOVIN]	9.7	1	4	5	67	1.53764e+07	1.79002e+07	2.16861e+07	59.9351	5.13	3	18	73.5245	7.6	4	23	82.1569	9.7	5	26	526	54.8152	5.10986
Q08D91	Keratin, type II cytoskeletal 75 OS=Bos taurus OX=9913 GN=KRT75 PE=2 SV=1 - [K2C75_BOVIN]	7.18	1	3	4	49	2.14416e+06	3.26058e+06	4.94517e+06	45.4983	5.16	3	15	48.6082	7.18	4	18	41.8958	7.18	4	16	543	58.9996	7.6499
P04272	Annexin A2 OS=Bos taurus OX=9913 GN=ANXA2 PE=1 SV=2 - [ANXA2_BOVIN]	6.19	1	2	2	17	1.18332e+06	1.33942e+06	1.45858e+06	16.3214	6.19	2	5	18.8445	6.19	2	6	18.5022	6.19	2	6	339	38.5878	7.31299
Q0P5J7	Keratin, type I cuticular Ha5 OS=Bos taurus OX=9913 GN=KRT35 PE=2 SV=2 - [KRT35_BOVIN]	5.95	1	3	3	73	2.49609e+07	3.05195e+07	3.32854e+07	71.5237	5.95	3	25	75.6912	5.95	3	26	64.7543	5.95	3	22	454	49.9053	5.26221
P60712	Actin, cytoplasmic 1 OS=Bos taurus OX=9913 GN=ACTB PE=1 SV=1 - [ACTB_BOVIN]	5.6	2	2	2	2	0	722365	882218		0			5.00812	5.6	2	2		0			375	41.7097	5.47803
Q3T149	Heat shock protein beta-1 OS=Bos taurus OX=9913 GN=HSPB1 PE=2 SV=1 - [HSPB1_BOVIN]	5.47	1	2	2	8	405433	107472	122786	8.33512	5.47	2	3		0			13.4702	5.47	2	5	201	22.3793	6.40479
Q0P5J4	Keratin, type I cytoskeletal 25 OS=Bos taurus OX=9913 GN=KRT25 PE=2 SV=1 - [K1C25_BOVIN]	4	3	1	2	71	8.40819e+06	4.61749e+06	6.35767e+06	111.038	4	2	38	88.0967	4	2	31		0			450	49.2825	5.03369
Q8SPJ1	Junction plakoglobin OS=Bos taurus OX=9913 GN=JUP PE=2 SV=1 - [PLAK_BOVIN]	2.95	1	2	2	2	312749	0	419876		0			4.66362	2.95	2	2		0			745	81.7688	6.13818

## Sheet: G) DMEMF12 common proteins
	Table S2G. List of the common proteins elements identified in DMEMF12 CTRL samples
	Uniprot	Protein Name	Gene Name
	accession Homo sapiens
	P02768	Albumin	ALBU
	P13645	Keratin, type I cytoskeletal 10	K1C10
	P02533	Keratin, type I cytoskeletal 14	K1C14
	P35527	Keratin, type I cytoskeletal 9	K1C9
	P04264	Keratin, type II cytoskeletal 1	K2C1
	P35908	Keratin, type II cytoskeletal 2 epidermal	K22E
	P13647	Keratin, type II cytoskeletal 5	K2C5
	Uniprot	Protein Name	Gene Name
	accession Bos taurus
	P02769	Albumin	ALBU
	P06394	Keratin, type I cytoskeletal 10	K1C10
	A1L595	Keratin, type I cytoskeletal 17	K1C17

## Sheet: H) Albumine fragments 
				Albumin fragments identification summary
Albumin fragments identified in DMEF12 CTRL 1-3 Homo Sapiens databank				Albumin fragment	identified in hAMSCs secretome	hAMSCs secretome pool/pools	organism	organism	identified in DMEMF12 CTRL sample	DMEMF12 CTRL sample/samples
CTRL 1	CTRL 2	CTRL 3		SHCIAEVENDEMPADLPSLAADFVESK	X	1	Homo sapiens
YICENQDSISSK	TCVADESAENCDK	CCTESLVNR		VHTECCHGDLLECADDR	X	1	Homo sapiens
CCTESLVNR	YICENQDSISSK	YICENQDSISSK		RHPDYSVVLLLR	X	1	Homo sapiens
	AAFTECCQAADK	TCVADESAENCDK		ADDKETCFAEEGKK	X	1	Homo sapiens
	ADDKETCFAEEGKK			VHTECCHGDLLECADDRADLAK	X	1	Homo sapiens
	CCTESLVNR			QNCELFEQLGEYK	X	1	Homo sapiens
	ETYGEMADCCAK			KVPQVSTPTLVEVSR	X	1, 2, 3, 4	Homo sapiens	Bos taurus
	ETYGEMADCCAK			SHCIAEVENDEMPADLPSLAADFVESK	X	1	Homo sapiens
	QTALVELVK			LVRPEVDVMCTAFHDNEETFLKK	X	1	Homo sapiens
				VFDEFKPLVEEPQNLIK	X	1	Homo sapiens
				LVRPEVDVMCTAFHDNEETFLK	X	1	Homo sapiens
Albumin fragments identified in DMEF12 CTRL 1-3 Bos Taurus databank				CCAAADPHECYAK	X	1	Homo sapiens
CTRL 1	CTRL 2	CTRL 3		TCVADESAENCDK	X	1	Homo sapiens		X	1, 2
SLHTLFGDELCK	YICDNQDTISSK	YICDNQDTISSK		LKECCEKPLLEK	X	1	Homo sapiens
LVNELTEFAK	RHPEYAVSVLLR	SLHTLFGDELCK		KQTALVELVK	X	1	Homo sapiens
YICDNQDTISSK	FKDLGEEHFK	LVNELTEFAK		NECFLQHKDDNPNLPR	X	1	Homo sapiens
HLVDEPQNLIK	ETYGDMADCCEK	ETYGDMADCCEK		LVRPEVDVMCTAFHDNEETFLKK	X	1	Homo sapiens
RHPEYAVSVLLR	SLHTLFGDELCK	RHPEYAVSVLLR		ADDKETCFAEEGK	X	1	Homo sapiens		X	2
CCTESLVNR	CCTESLVNR	CCTESLVNR		RPCFSALEVDETYVPK	X	1	Homo sapiens
ETYGDMADCCEK	EACFAVEGPK	EYEATLEECCAK		YICENQDSISSK	X	1, 2, 3	Homo sapiens		X	1, 2, 3
	LVNELTEFAK	FKDLGEEHFK		AVMDDFAAFVEK	X	1	Homo sapiens
	EYEATLEECCAK	HLVDEPQNLIK		AVMDDFAAFVEK	X	1	Homo sapiens
	HLVDEPQNLIK	EACFAVEGPK		MPCAEDYLSVVLNQLCVLHEK	X	1	Homo sapiens
	LKECCDKPLLEK			ETYGEMADCCAK	X	1	Homo sapiens	Bos taurus	X	2
				FKDLGEENFK	X	1	Homo sapiens
				LVRPEVDVMCTAFHDNEETFLK	X	1	Homo sapiens
				AAFTECCQAADK	X	1	Homo sapiens		X	2
				VPQVSTPTLVEVSR	X	1	Homo sapiens	Bos taurus
				LVNEVTEFAK	X	1	Homo sapiens
				ETYGEMADCCAK	X	1	Homo sapiens	Bos taurus		2
				DVFLGMFLYEYAR	X	1	Homo sapiens
				CCTESLVNR	X	1, 2, 3, 4	Homo sapiens	Bos taurus	X	1, 2, 3
				QEPERNECFLQHK	X	1	Homo sapiens
				EFNAETFTFHADICTLSEK	X	1	Homo sapiens
				LVAASQAALGL	X	1	Homo sapiens
				QEPERNECFLQHKDDNPNLPR	X	1	Homo sapiens
				SLHTLFGDK	X	1	Homo sapiens
				ECCEKPLLEK	X	1	Homo sapiens	Bos taurus
				QTALVELVK	X	1	Homo sapiens		X	2
				LDELRDEGK	X	1	Homo sapiens
				KLVAASQAALGL	X	1	Homo sapiens
