# Supplementary material for: Disclosing the molecular profile of the human amniotic mesenchymal stromal cell secretome by filter-aided sample preparation proteomic characterization
Source: Stem Cell Res Ther. 2023 Nov 27;14:339. doi: 10.1186/s13287-023-03557-4 (PMC10683150; doi:10.1186/s13287-023-03557-4)
Supplement: Supplementary file 3 — Additional file 3: Table S3. Out of the 157 proteins common to secretome pools 1-4, these proteins have been classified as secreted proteins based on the grouping analysis against the Human Protein Atlas secretome database (B) and Sub-categories distribution of the proteins classified as secreted (C) [file 13287_2023_3557_MOESM3_ESM.xlsx]

## Sheet: A)157 proteins vs Secreted prot
Table S4: A) Proteins, out of the 157 proteins common to Pools I-IV, classified as secreted proteins as resulting from grouping analysis against the Human Protein Atlas secretome database
								79 Common Proteins
								Protein Accession number	Protein name	Protein gene name
								P02768	Albumin	ALBU
								P62937	Peptidyl-prolyl cis-trans isomerase A	PPIA
								P07355	Annexin A2	ANXA2
								P15531	Nucleoside diphosphate kinase A	NDKA
								P01033	Metalloproteinase inhibitor 1	TIMP1
								P37802	Transgelin-2	TAGL2
								Q15582	Transforming growth factor-beta-induced protein ig-h3	BGH3
								Q12841	Follistatin-related protein 1	FSTL1
								P23284	Peptidyl-prolyl cis-trans isomerase B	PPIB
								P02787	Serotransferrin	TRFE
								Q16270	Insulin-like growth factor-binding protein 7	IBP7
								P02751	Fibronectin	FINC
								P05387	60S acidic ribosomal protein P2	RLA2
								P09382	Galectin-1	LEG1
								P09486	SPARC	SPRC
								P30101	Protein disulfide-isomerase A3	PDIA3
								P11021	Endoplasmic reticulum chaperone BiP	BIP
								P07996	Thrombospondin-1	TSP1
								O43852	Calumenin	CALU
								P02452	Collagen alpha-1(I) chain	CO1A1
								P48307	Tissue factor pathway inhibitor 2	TFPI2
								P07237	Protein disulfide-isomerase	PDIA1
								P07858	Cathepsin B	CATB
								P08123	Collagen alpha-2(I) chain	CO1A2
								P08253	72 kDa type IV collagenase	MMP2
								P02461	Collagen alpha-1(III) chain	CO3A1
								P17936	Insulin-like growth factor-binding protein 3	IBP3
								P13645	Keratin, type I cytoskeletal 10	K1C10
								P01024	Complement C3	CO3
								Q15063	Periostin	POSTN
								P27797	Calreticulin	CALR
								P05121	Plasminogen activator inhibitor 1	PAI1
								P14314	Glucosidase 2 subunit beta	GLU2B
								P36222	Chitinase-3-like protein 1	CH3L1
								P04083	Annexin A1	ANXA1
								P55145	Mesencephalic astrocyte-derived neurotrophic factor	MANF
								P35442	Thrombospondin-2	TSP2
								Q99715	Collagen alpha-1(XII) chain	COCA1
								P11047	Laminin subunit gamma-1	LAMC1
								P03956	Interstitial collagenase	MMP1
								P12109	Collagen alpha-1(VI) chain	CO6A1
								P06744	Glucose-6-phosphate isomerase	G6PI
								P0DMV8	Heat shock 70 kDa protein 1A	HS71A
								P35555	Fibrillin-1	FBN1
								Q15113	Procollagen C-endopeptidase enhancer 1	PCOC1
								Q08380	Galectin-3-binding protein	LG3BP
								O00391	Sulfhydryl oxidase 1	QSOX1
								P09238	Stromelysin-2	MMP10
								Q8NBS9	Thioredoxin domain-containing protein 5	TXND5
								Q9Y4K0	Lysyl oxidase homolog 2	LOXL2
								P07339	Cathepsin D	CATD
								P16035	Metalloproteinase inhibitor 2	TIMP2
								P07093	Glia-derived nexin	GDN
								P07942	Laminin subunit beta-1	LAMB1
								P13667	Protein disulfide-isomerase A4	PDIA4
								Q9Y6C2	EMILIN-1	EMIL1
								Q15293	Reticulocalbin-1	RCN1
								P06396	Gelsolin	GELS
								P08238	Heat shock protein HSP 90-beta	HS90B
								P52823	Stanniocalcin-1	STC1
								Q15084	Protein disulfide-isomerase A6	PDIA6
								P98160	Basement membrane-specific heparan sulfate proteoglycan core protein	PGBM
								P12111	Collagen alpha-3(VI) chain	CO6A3
								O00584	Ribonuclease T2	RNT2
								O95967	EGF-containing fibulin-like extracellular matrix protein 2	FBLN4
								Q14767	Latent-transforming growth factor beta-binding protein 2	LTBP2
								P09871	Complement C1s subcomponent	C1S
								P14625	Endoplasmin	ENPL
								P07602	Prosaposin	SAP
								Q9UBP4	Dickkopf-related protein 3	DKK3
								Q14112	Nidogen-2	NID2
								P20908	Collagen alpha-1(V) chain	CO5A1
								O00469	Procollagen-lysine,2-oxoglutarate 5-dioxygenase 2	PLOD2
								Q13219	Pappalysin-1	PAPP1
								P50454	Serpin H1	SERPH
								P13611	Versican core protein	CSPG2
								P08572	Collagen alpha-2(IV) chain	CO4A2
								Q07954	Prolow-density lipoprotein receptor-related protein 1	LRP1
								Q14766	Latent-transforming growth factor beta-binding protein 1	LTBP1

## Sheet: B) sub-categories
	Table S4: B) sub-categories distribution of the proteins, out of the 157 common, classified as secreted
		Calculate and draw custom Venn diagrams
	Input files:
	List names	number of elements	number of unique elements
	79 secreted proteins	79	79
	Immunoglobulin genes	144	144
	Intracellular and membrane	881	879
	Secreted - unknown location	115	115
	Secreted in brain	76	76
	Secreted in female reproductive system	40	40
	Secreted in other tissues	276	274
	Secreted to blood	779	774
	Secreted to digestive system	90	88
	Secreted to extracellular matrix	235	235
	Overall number of unique elements		2623
	Image result:
	We're sorry, you provided too many different lists to be captured in a single drawing.
	Text results:
	Save text result
	Names	total	elements
	79 secreted proteins Secreted to blood	27	P55145 P07339 P05121 P02787 P23284 O00584 P13611 P07858 P62937 P09871 P09382 P02751 P36222 Q12841 Q08380 P06396 P07355 P09486 P17936 Q16270 P04083 P01024 P02768 P06744 P01033 P35555 Q15582
	79 secreted proteins Secreted in female reproductive system	2	P07093 Q13219
	79 secreted proteins Secreted to extracellular matrix	27	P03956 P08123 P48307 P02452 P98160 Q99715 Q14766 P02461 P11047 P12111 P08253 P20908 Q15113 Q9Y6C2 Q9Y4K0 O95967 P16035 P12109 P07996 O00391 Q15063 Q14767 Q14112 P08572 P07942 P35442 P09238
	79 secreted proteins Secreted in other tissues	3	Q9UBP4 P13645 P52823
	79 secreted proteins Intracellular and membrane	20	O43852 P37802 P11021 P50454 P07237 P08238 P0DMV8 P27797 Q15084 P30101 Q07954 P13667 P15531 Q8NBS9 P07602 P05387 Q15293 P14625 P14314 O00469
	Secreted to blood	747	P02656 P05161 Q9NPF7 P01574 P01019 P17948 P09681 Q96RP3 P03952 Q13291 P41159 Q92824 P14778 P20809 Q504Y2 P20366 P00451 Q8WXW3 P84157 Q02325 Q969E3 Q15782 Q9UBD9 P13501 Q86U17 A6NC86 P49767 Q02747 P02748 O95715 P12838 Q969H8 Q9UKU9 P02765 Q14667 Q08629 Q641Q3 Q08431 P08185 Q969E1 P14207 O43699 P01241 P98173 P20851 P04217 P00533 Q7Z4H4 P04004 Q99988 Q9BXJ1 P01160 P12544 A5D8T8 P03971 P05112 A8MTL9,…
	Secreted in brain	76	Q86Z23 Q6UXS0 Q8N135 O75077 P23352 Q9NZC2 O00634 O95970 Q5VV43 Q9P2W7 P23471 Q5VWW1 Q7Z5A9 P82279 O14514 P56975 P12034 Q96PB7 Q9GZV7 Q8N6N2 A6NGN9 Q7Z5J1 Q92752 Q92823 Q5H8A3 Q02246 Q86UW8 Q99674 Q8TAT2 Q8WTR8 Q99574 Q9NS85 P78509 Q8N145 Q9BXJ3 A6NE02 Q9UBC7 Q8TDF5 Q8IUK8 Q99784 P58417 O75973 Q9UN73 Q96LR4 Q6UW01 Q7Z5L3 O95156 Q86TE4 Q96A98 P0C0P6 Q96GW7 O60258 P81277 Q6UWT2 O75093 P23435 P11487 …
	Secreted in female reproductive system	38	Q5W186 Q05996 M5A8F1 P09466 Q9UHF0 P13727 Q12836 Q15238 P00709 Q00888 P47710 P05814 P83105 Q8WYQ4 P11464 Q00889 P60852 Q6XE38 Q9UQ72 Q16557 Q15726 O43184 P11465 Q13046 Q00887 Q2MKA7 Q6P988 Q6H9L7 Q12889 Q13296 P07498 Q9HBJ0 Q8N3Z0 O60383 Q6FHJ7 P21754 Q9UQ74 Q9BXP8
	Secreted to extracellular matrix	208	P21980 Q8TE57 Q9H324 Q9UKZ9 Q13753 Q5GFL6 Q9HB63 P58215 P35443 P55268 Q92626 Q53RD9 P56705 P98095 O14904 P22894 Q14050 Q9NRN5 Q08397 Q9UKP5 Q4ZHG4 P25940 Q8IZC6 Q02388 P13497 Q8WWQ2 Q7Z5L7 O75173 O15230 Q96JB6 Q6PCB0 P0C091 Q14993 Q8NFW1 Q9ULZ9 P07585 P28300 Q96RW7 Q9Y251 Q07507 Q92954 Q9H1J5 O00755 Q9UBX5 P13942 Q9NRE1 Q8IVN8 Q99645 O75339 Q6UY14 P20849 Q96I82 Q8N4T0 P05997 Q9UNA0 Q16363 O00339 …
	Secreted in other tissues	271	Q8NES8 Q6UW10 Q86TH1 P82987 P12273 P01210 Q96PL2 Q96NZ8 Q8TAG5 O00300 Q9UNK4 P11684 P20396 Q8TDL5 Q8N6G6 P08620 P39905 O95897 Q6UW32 P10767 P31151 O96009 O60259 Q6UXB1 Q96DR8 P55000 P01266 Q76B58 Q9UKR3 Q9ULZ1 O15537 P54108 Q7Z4P5 Q8WWY7 O76061 Q96LB8 Q2I0M5 Q99983 P59861 Q9BRX8 P15018 B1AKI9 Q5T1H1 P0DMC3 Q8TB73 Q9P0G3 Q92765 Q9HCQ7 Q9NQE7 Q15846 Q5VYY2 P60022 O76093 O14786 E5RQL4 O95633 P21815 …
	Secreted - unknown location	114	Q17RR3 Q9NXC2 Q96B86 P60827 Q9H3Y0 Q6UWP8 Q765I0 Q5SRR4 O14498 Q6ZNF0 Q6UWN8 I3L3R5 O95428 A0A1B0GVY4 Q96N03 Q9H336 P22607 P15151 Q9GZX9 Q6B9Z1 Q6UXT8 B2RNN3 O94919 Q5JXM2 Q5XG92 Q6ZMP0 P0CG36 Q63HQ2 P59827 Q9NZK7 O95965 Q9Y6L7 Q8IW00 Q8WUY1 Q9BQ51 Q7RTY5 Q6PEZ8 Q9UNI1 A6NCI4 A0A2R8YFL7 Q8N2E2 Q9Y5I2 Q86YJ6 C9JL84 Q8WTU2 Q13324 Q92838 Q9Y334 Q6WRI0 P78539 Q16853 Q13443 Q8N436 Q8TD33 P0CJ74 Q96DN2…
	Intracellular and membrane	858	Q7Z4J2 P55809 P35052 Q8WZ79 Q92781 Q8TD46 P05120 Q9Y3T6 P0DPI2 Q8IXL7 D3DTV9 P16870 P35354 Q13438 Q8NCL4 Q9Y6I9 Q6KCM7 O15460 Q8NI32 Q9NS62 Q95460 O94923 O15455 Q8NFL0 Q6ZMB0 Q9H4X1 Q9HAW8 P29320 Q9NPF2 Q5VSG8 Q99062 Q96SC8 Q8N5W8 Q8NCE2 E0CX11 P78352 O43895 O94905 P13674 Q8NBQ5 Q86X55 O14672 Q16206 Q01973 P00505 Q9HAT2 Q9NR16 Q9NVR0 A6H8M9 Q16586 Q5JZY3 Q9H1Y0 Q0P651 P49788 Q9UJJ9 Q92935 A6NC98 …
	Immunoglobulin genes	143	P01594 A0A0A0MRZ8 A0A075B6J1 A0A075B6P5 P01876 A0A075B6S2 A0A0B4J1U3 P01714 A0A0C4DH31 A0A075B6H8 P06315 A0A075B6Q5 A0A0C4DH42 P01700 P01742 P01767 A0A075B6I3 A0A087WW87 A0A075B6S9 P04430 P01824 P06310 A0A087WSY4 P01593 A0A0A0MS00 P01709 A0A075B6R9 A0A075B6R2 A0A0J9YXX1 P01857 A0A0B4J1Y8 A0A0G2JMI3 P04433 A0A075B6I9 A0A0C4DH36 P01624 P01699 A0A0A0MT36 A0A075B6K5 P01817 A0A0C4DH32 A0A0J9YX35 A0A0A…
	Secreted to digestive system	88	Q6P5S2 Q6UW15 P23280 Q6UWF7 Q8WWG1 P01833 P02808 Q99895 P19835 P15086 Q6UX06 P07478 Q6GTS8 Q96DA0 P0DJD9 P40313 P05451 P27352 Q04118 Q03403 P09093 P22079 Q6MZM9 P02814 P09228 Q9GZZ8 P04746 P15085 P07998 P16233 Q9BQR3 P48052 P01350 O60844 P30990 P07477 Q06141 P02812 P0DJD8 Q16378 P28325 P00995 Q16820 P35030 O60218 Q96DR5 Q6GPI1 P08861 Q01524 P04155 Q99954 F8WCM5 Q8TAX7 P19961 Q01523 P07098 O75830 …
