# Supplementary material for: Disclosing the molecular profile of the human amniotic mesenchymal stromal cell secretome by filter-aided sample preparation proteomic characterization
Source: Stem Cell Res Ther. 2023 Nov 27;14:339. doi: 10.1186/s13287-023-03557-4 (PMC10683150; doi:10.1186/s13287-023-03557-4)
Supplement: Supplementary file 4 — Additional file 4: Table S4. Classification of the 157 common proteins was carried out using the Human Protein Atlas placenta proteome database as a reference. The relative distribution is based on tissue expression. Furthermore, the grouping analysis shows that the proteins within this group are also classified as secreted proteins [file 13287_2023_3557_MOESM4_ESM.xlsx]

## Sheet: placenta prot. classification
Table S5: Classification of the 157 common proteins as placental proteins using as reference the Human Protein Atlas placenta proteome database and relative distribution based on tissue expression. Grouping analysis additionally shows the proteins of this group also classified as secreted.
													13 Elements elevated in placenta				57 Elements	84 Elements
												P48307	Tissue factor pathway inhibitor 2	TFPI2			P02768	P60709
												Q13219	Pappalysin-1	PAPP1			P09238	O43707
List oh The human protein Atlas												P07093	Glia-derived nexin	GDN			P13645	P08758
List 1: Elevated in Placenta												P02461	Collagen alpha-1(III) chain	CO3A1			P04264	P27797
List 2: Elevated in other but expressed in placenta												P08572	Collagen alpha-2(IV) chain	CO4A2			P04075	O43852
List 3: Low tissue specificity but expressed in placenta												P35555	Fibrillin-1	FBN1			P01024	Q01518
												P02751	Fibronectin	FINC			P15144	P47756
												P17936	Insulin-like growth factor-binding protein 3	IBP3			Q9UBP4	Q99715
												P11047	Laminin subunit gamma-1	LAMC1			P02787	P07858
												Q14112	Nidogen-2	NID2			P09871	P07339
												P05121	Plasminogen activator inhibitor 1	PAI1			P19105	P26641
												P09486	SPARC	SPRC			Q15293	P13639
												Q15582	Transforming growth factor-beta-induced protein ig-h3	BGH3			P09936	O95967
																	P80723	Q9Y6C2
													3 Elements exclusive of hAMSCs-CM				P04406	P06733
												P35527	Keratin, type I cytoskeletal 9	K1C9			P12814	O75369
												P35908	Keratin, type II cytoskeletal 2 epidermal	K22E			P04083	Q12841
												P00736	Complement C1r subcomponent	C1R			P07355	P10253
																	P0DP25	P50395
																	P36222	P06744
																	P02452	P12081
																	P08123	P14866
																	P20908	P08238
																	P12109	P14625
																	P12111	P0DMV8
																	P21291	P11021
																	P99999	P11142
																	P21333	P98160
																	Q14315	Q16270
																	P31150	P46940
																	P06396	P05556
																	P78417	P07942
																	P09211	P00338
																	P08727	P09382
																	P05787	Q08380
																	P07195	P02545
																	Q9Y4K0	Q14767
																	Q07954	P55145
																	Q14766	P29966
																	P27816	Q14764
																	P40925	P35579
																	P40926	P60660
																	P03956	P15531
																	P08253	P55786
																	P02795	Q99497
																	P07237	Q15113
																	P14618	P30101
																	P00491	P13667
																	Q15063	Q15084
																	P52823	P00558
																	Q01995	O00469
																	P01033	P13797
																	P16035	P62937
																	P29401	P23284
																	P60174	Q06830
																	Q16851	P14314
																	P61981	P07602
																		P25786
																		P25788
																		P20618
																		P28070
																		O00391
																		O00584
																		P13489
																		P62906
																		P05387
																		P50454
																		O75368
																		Q13813
																		P37802
																		P37837
																		P07996
																		P35442
																		Q9Y490
																		P62328
																		P67936
																		P68363
																		Q8NBS9
																		Q16881
																		P13611
																		P18206
																		P55072
																		P62258
																		P63104
