# Supplementary material for: Disclosing the molecular profile of the human amniotic mesenchymal stromal cell secretome by filter-aided sample preparation proteomic characterization
Source: Stem Cell Res Ther. 2023 Nov 27;14:339. doi: 10.1186/s13287-023-03557-4 (PMC10683150; doi:10.1186/s13287-023-03557-4)
Supplement: Supplementary file 5 — Additional file 5: Table S5. Protein average area values of the 157 proteins common to the hAMSCs secretome pools 1-4 (A), and the list of the 33 most abundant proteins in the hAMSCs secretome (average area in the range1xE9-5xE7 in decreasing order) (B). [file 13287_2023_3557_MOESM5_ESM.xlsx]

## Sheet: A) 157 proteins Average Area
Pool 1 hAMSCs-CM			Pool 2 hAMSCs-CM			Pool 3 hAMSCs-CM			Pool 4 hAMSCs-CM
Accession	Gene name	Average Area	Accession	Gene name	Average Area	Accession	Gene name	Average Area	Accession	Gene name	Average Area
P05387	RLA2	1.13113e+07	P05387	RLA2	3.27651e+07	P05387	RLA2	7.63681e+07	P05387	RLA2	1.0849e+08
P99999	CYC	1.28677e+07	P99999	CYC	2.75822e+07	P99999	CYC	6.65406e+06	P99999	CYC	3.34422e+07
P02795	MT2	2.11199e+07	P02795	MT2	6.9112e+07	P02795	MT2	1.56541e+07	P02795	MT2	2.36371e+08
O75368	SH3L1	8.99092e+06	O75368	SH3L1	1.49639e+07	O75368	SH3L1	1.69661e+07	O75368	SH3L1	1.69216e+07
P62328	TYB4	5.5896e+07	P62328	TYB4	6.77895e+07	P62328	TYB4	6.97978e+07	P62328	TYB4	7.40362e+07
P09382	LEG1	1.17673e+08	P09382	LEG1	2.14234e+08	P09382	LEG1	8.23027e+07	P09382	LEG1	5.08619e+08
P0DP25	CALM3	9.00752e+07	P0DP25	CALM3	1.88765e+08	P0DP25	CALM3	1.50117e+09	P0DP25	CALM3	3.90571e+08
P60660	MYL6	2.46499e+07	P60660	MYL6	3.25627e+07	P60660	MYL6	1.60213e+07	P60660	MYL6	8.13283e+07
P15531	NDKA	6.02748e+07	P15531	NDKA	1.48615e+08	P15531	NDKA	8.62476e+07	P15531	NDKA	2.9917e+08
P62937	PPIA	5.97534e+07	P62937	PPIA	4.19631e+07	P62937	PPIA	5.06033e+07	P62937	PPIA	6.14262e+07
P19105	ML12A	1.82585e+07	P19105	ML12A	2.95317e+07	P19105	ML12A	1.0535e+07	P19105	ML12A	6.04739e+07
Q99497	PARK7	2.16172e+07	Q99497	PARK7	3.59388e+07	Q99497	PARK7	1.66493e+08	Q99497	PARK7	9.03918e+07
P21291	CSRP1	4.55914e+06	P21291	CSRP1	1.00371e+07	P21291	CSRP1	3.03107e+06	P21291	CSRP1	1.19817e+07
P55145	MANF	7.64474e+06	P55145	MANF	2.43219e+07	P55145	MANF	3.42822e+07	P55145	MANF	6.1208e+07
Q06830	PRDX1	9.94559e+07	Q06830	PRDX1	1.93476e+08	Q06830	PRDX1	2.30336e+08	Q06830	PRDX1	3.97296e+08
P37802	TAGL2	4.21061e+07	P37802	TAGL2	5.1003e+07	P37802	TAGL2	6.15272e+07	P37802	TAGL2	4.46281e+07
Q01995	TAGL	1.07954e+08	Q01995	TAGL	3.40117e+08	Q01995	TAGL	5.02482e+07	Q01995	TAGL	6.46284e+08
P80723	BASP1	2.69034e+07	P80723	BASP1	5.87623e+07	P80723	BASP1	1.85542e+08	P80723	BASP1	1.05606e+08
P01033	TIMP1	1.8049e+09	P01033	TIMP1	1.33059e+09	P01033	TIMP1	3.81135e+08	P01033	TIMP1	8.64579e+08
P09211	GSTP1	1.69363e+07	P09211	GSTP1	9.17486e+06	P09211	GSTP1	1.45608e+07	P09211	GSTP1	9.892e+07
P23284	PPIB	1.16301e+08	P23284	PPIB	3.62806e+08	P23284	PPIB	1.49623e+08	P23284	PPIB	3.88632e+08
P16035	TIMP2	3.50131e+07	P16035	TIMP2	1.43463e+07	P16035	TIMP2	6.03708e+07	P16035	TIMP2	6.89762e+07
P09936	UCHL1	2.0208e+07	P09936	UCHL1	2.295e+07	P09936	UCHL1	1.99699e+07	P09936	UCHL1	7.32838e+07
P62906	RL10A	1.30282e+07	P62906	RL10A	1.99417e+07	P62906	RL10A	3.54399e+07	P62906	RL10A	3.68188e+07
P20618	PSB1	1.08673e+07	P20618	PSB1	2.26707e+07	P20618	PSB1	4.88885e+07	P20618	PSB1	3.90659e+07
P60174	TPIS	1.5996e+08	P60174	TPIS	2.32346e+08	P60174	TPIS	4.78307e+08	P60174	TPIS	6.73765e+08
P48307	TFPI2	9.95286e+07	P48307	TFPI2	6.91958e+07	P48307	TFPI2	1.95481e+08	P48307	TFPI2	3.74274e+08
P78417	GSTO1	1.3486e+07	P78417	GSTO1	3.12424e+07	P78417	GSTO1	3.31794e+07	P78417	GSTO1	6.07053e+07
P52823	STC1	1.3015e+07	P52823	STC1	1.22738e+07	P52823	STC1	5.85123e+07	P52823	STC1	2.28974e+07
P63104	1433Z	8.34958e+07	P63104	1433Z	1.78199e+08	P63104	1433Z	1.69556e+07	P63104	1433Z	2.36743e+08
P61981	1433G	3.94291e+07	P61981	1433G	3.55623e+07	P61981	1433G	2.44686e+07	P61981	1433G	3.72899e+07
P25788	PSA3	1.0674e+07	P25788	PSA3	2.05683e+07	P25788	PSA3	1.31566e+07	P25788	PSA3	3.67908e+07
P67936	TPM4	3.39865e+07	P67936	TPM4	7.93225e+07	P67936	TPM4	2.30254e+07	P67936	TPM4	1.09557e+08
Q16270	IBP7	1.04733e+08	Q16270	IBP7	1.69026e+08	Q16270	IBP7	5.982e+07	Q16270	IBP7	1.44808e+08
P62258	1433E	5.90002e+07	P62258	1433E	1.14002e+08	P62258	1433E	3.15366e+07	P62258	1433E	8.77219e+07
P28070	PSB4	6.7037e+06	P28070	PSB4	1.54634e+07	P28070	PSB4	1.83776e+07	P28070	PSB4	1.68109e+07
O00584	RNT2	3.03167e+06	O00584	RNT2	4.33998e+06	O00584	RNT2	2.72756e+07	O00584	RNT2	6.14505e+06
P25786	PSA1	1.45226e+07	P25786	PSA1	1.98651e+07	P25786	PSA1	6.91236e+07	P25786	PSA1	3.90932e+07
P47756	CAPZB	8.28055e+06	P47756	CAPZB	2.56889e+07	P47756	CAPZB	1.78487e+07	P47756	CAPZB	4.54509e+07
P29966	MARCS	1.95361e+07	P29966	MARCS	4.89886e+07	P29966	MARCS	7.1087e+07	P29966	MARCS	1.13956e+08
P17936	IBP3	5.89544e+07	P17936	IBP3	1.34718e+08	P17936	IBP3	3.69986e+07	P17936	IBP3	1.74008e+08
P00491	PNPH	1.04178e+07	P00491	PNPH	1.18319e+07	P00491	PNPH	2.94738e+07	P00491	PNPH	1.84491e+07
P09486	SPRC	1.93342e+08	P09486	SPRC	3.19485e+08	P09486	SPRC	4.05305e+08	P09486	SPRC	6.10115e+08
Q12841	FSTL1	6.35826e+07	Q12841	FSTL1	7.03512e+07	Q12841	FSTL1	6.16005e+07	Q12841	FSTL1	2.99842e+08
P40926	MDHM	1.04401e+07	P40926	MDHM	1.36243e+07	P40926	MDHM	2.46156e+07	P40926	MDHM	1.83292e+07
P08758	ANXA5	9.52861e+06	P08758	ANXA5	1.29419e+07	P08758	ANXA5	2.15787e+07	P08758	ANXA5	1.11171e+08
P04406	G3P	7.36242e+07	P04406	G3P	8.22515e+07	P04406	G3P	5.82688e+07	P04406	G3P	1.85825e+08
P40925	MDHC	1.95442e+07	P40925	MDHC	6.33315e+07	P40925	MDHC	1.30687e+08	P40925	MDHC	7.19926e+07
P07195	LDHB	1.46628e+08	P07195	LDHB	2.20684e+08	P07195	LDHB	1.18319e+08	P07195	LDHB	4.60736e+08
P00338	LDHA	2.6927e+08	P00338	LDHA	3.62684e+08	P00338	LDHA	4.55008e+08	P00338	LDHA	7.71445e+08
O43852	CALU	4.66469e+07	O43852	CALU	7.43286e+07	O43852	CALU	3.87777e+07	O43852	CALU	8.7317e+07
P37837	TALDO	3.88809e+07	P37837	TALDO	8.07251e+07	P37837	TALDO	8.70884e+07	P37837	TALDO	1.17711e+08
P07858	CATB	9.87464e+07	P07858	CATB	1.05423e+08	P07858	CATB	3.16159e+08	P07858	CATB	2.61941e+08
Q9UBP4	DKK3	9.59977e+06	Q9UBP4	DKK3	6.20148e+06	Q9UBP4	DKK3	2.05647e+07	Q9UBP4	DKK3	2.89711e+07
P07355	ANXA2	1.4364e+08	P07355	ANXA2	5.91636e+07	P07355	ANXA2	7.86974e+07	P07355	ANXA2	2.66426e+08
P04083	ANXA1	1.19067e+07	P04083	ANXA1	1.90305e+07	P04083	ANXA1	5.16837e+07	P04083	ANXA1	8.23465e+07
Q15293	RCN1	5.7818e+06	Q15293	RCN1	3.69841e+07	Q15293	RCN1	6.25425e+06	Q15293	RCN1	4.4599e+07
P04075	ALDOA	1.32061e+08	P04075	ALDOA	2.47331e+08	P04075	ALDOA	4.85719e+07	P04075	ALDOA	3.93758e+08
P60709	ACTB	2.52269e+08	P60709	ACTB	4.64429e+08	P60709	ACTB	8.97663e+07	P60709	ACTB	7.612e+08
P36222	CH3L1	2.36597e+07	P36222	CH3L1	3.6721e+07	P36222	CH3L1	9.3203e+08	P36222	CH3L1	1.41777e+09
P07093	GDN	1.32327e+07	P07093	GDN	4.57362e+06	P07093	GDN	8.20896e+07	P07093	GDN	8.36582e+07
P08727	K1C19	2.91845e+07	P08727	K1C19	6.54376e+07	P08727	K1C19	1.12187e+08	P08727	K1C19	3.63831e+08
P07339	CATD	5.18932e+06	P07339	CATD	4.16352e+06	P07339	CATD	3.78466e+06	P07339	CATD	2.65781e+07
P00558	PGK1	5.28882e+07	P00558	PGK1	7.37506e+07	P00558	PGK1	9.31328e+07	P00558	PGK1	1.68777e+08
P05121	PAI1	9.05315e+07	P05121	PAI1	1.64047e+08	P05121	PAI1	2.50485e+07	P05121	PAI1	6.18109e+08
P50454	SERPH	1.63364e+07	P50454	SERPH	2.99075e+07	P50454	SERPH	1.21853e+07	P50454	SERPH	1.09435e+08
P06733	ENOA	1.31034e+08	P06733	ENOA	1.60548e+08	P06733	ENOA	9.92719e+07	P06733	ENOA	3.23442e+08
Q8NBS9	TXND5	1.76636e+07	Q8NBS9	TXND5	8.31104e+07	Q8NBS9	TXND5	1.45129e+07	Q8NBS9	TXND5	8.73398e+07
Q15113	PCOC1	2.89973e+07	Q15113	PCOC1	2.06755e+07	Q15113	PCOC1	3.22595e+07	Q15113	PCOC1	1.75053e+07
Q15084	PDIA6	1.15439e+07	Q15084	PDIA6	3.10095e+07	Q15084	PDIA6	5.71861e+07	Q15084	PDIA6	1.02346e+08
P27797	CALR	7.84755e+07	P27797	CALR	1.29172e+08	P27797	CALR	3.85187e+08	P27797	CALR	2.73919e+08
O95967	FBLN4	2.16805e+06	O95967	FBLN4	3.16891e+06	O95967	FBLN4	6.58578e+06	O95967	FBLN4	3.71286e+06
P13489	RINI	1.09758e+07	P13489	RINI	1.8354e+07	P13489	RINI	1.45819e+07	P13489	RINI	6.44364e+07
P26641	EF1G	2.20261e+07	P26641	EF1G	4.83809e+07	P26641	EF1G	3.77965e+07	P26641	EF1G	8.54388e+07
P68363	TBA1B	1.0243e+07	P68363	TBA1B	4.08251e+07	P68363	TBA1B	2.24323e+07	P68363	TBA1B	6.54109e+07
P31150	GDIA	1.87163e+07	P31150	GDIA	4.52674e+07	P31150	GDIA	5.64909e+07	P31150	GDIA	7.20616e+07
P50395	GDIB	2.46291e+07	P50395	GDIB	4.82117e+07	P50395	GDIB	6.53187e+07	P50395	GDIB	1.00393e+08
Q01518	CAP1	1.63116e+07	Q01518	CAP1	4.12459e+07	Q01518	CAP1	1.01215e+08	Q01518	CAP1	9.49008e+07
P05787	K2C8	3.28818e+07	P05787	K2C8	6.06383e+07	P05787	K2C8	6.06925e+07	P05787	K2C8	4.18386e+08
P03956	MMP1	7.58913e+07	P03956	MMP1	8.43545e+07	P03956	MMP1	1.41005e+08	P03956	MMP1	4.47906e+08
P09238	MMP10	3.62097e+07	P09238	MMP10	1.96151e+07	P09238	MMP10	2.55087e+07	P09238	MMP10	5.52893e+07
P30101	PDIA3	6.8751e+07	P30101	PDIA3	8.77151e+07	P30101	PDIA3	1.12707e+08	P30101	PDIA3	1.57157e+08
Q16851	UGPA	9.458e+06	Q16851	UGPA	4.356e+07	Q16851	UGPA	5.28157e+06	Q16851	UGPA	5.65205e+07
P07237	PDIA1	3.9846e+07	P07237	PDIA1	9.30565e+07	P07237	PDIA1	8.37772e+07	P07237	PDIA1	2.25925e+08
P12081	HARS1	2.1534e+06	P12081	HARS1	8.49285e+06	P12081	HARS1	4.45725e+06	P12081	HARS1	9.71922e+06
P14618	KPYM	6.35389e+07	P14618	KPYM	9.69151e+07	P14618	KPYM	5.86434e+07	P14618	KPYM	2.57896e+08
P07602	SAP	4.92182e+07	P07602	SAP	1.62732e+07	P07602	SAP	8.70608e+07	P07602	SAP	2.93608e+08
P13645	K1C10	2.6947e+07	P13645	K1C10	1.45785e+07	P13645	K1C10	4.59433e+07	P13645	K1C10	7.85078e+08
P14314	GLU2B	2.92078e+07	P14314	GLU2B	3.07835e+07	P14314	GLU2B	6.14734e+07	P14314	GLU2B	7.63428e+07
P35527	K1C9	5.7059e+07	P35527	K1C9	1.0558e+07	P35527	K1C9	7.67508e+06	P35527	K1C9	5.18993e+08
P06744	G6PI	3.3343e+07	P06744	G6PI	6.71994e+07	P06744	G6PI	1.19587e+08	P06744	G6PI	7.40898e+07
P14866	HNRPL	975245	P14866	HNRPL	3.19793e+06	P14866	HNRPL	3.06485e+07	P14866	HNRPL	7.25172e+06
Q08380	LG3BP	1.59253e+07	Q08380	LG3BP	1.10207e+07	Q08380	LG3BP	1.289e+08	Q08380	LG3BP	1.32682e+08
P35908	K22E	7.84482e+07	P35908	K22E	2.60084e+07	P35908	K22E	7.16502e+07	P35908	K22E	8.18014e+08
P04264	K2C1	9.74288e+07	P04264	K2C1	4.49372e+07	P04264	K2C1	1.1627e+08	P04264	K2C1	1.18418e+09
P29401	TKT	2.40811e+07	P29401	TKT	3.8767e+07	P29401	TKT	9.15891e+07	P29401	TKT	1.2445e+08
P02768	ALBU	6.10633e+09	P02768	ALBU	2.42772e+09	P02768	ALBU	2.00329e+08	P02768	ALBU	6.50893e+09
P0DMV8	HS71A	4.82939e+07	P0DMV8	HS71A	4.38877e+07	P0DMV8	HS71A	1.08148e+07	P0DMV8	HS71A	7.42641e+07
P13797	PLST	2.8856e+07	P13797	PLST	7.18488e+07	P13797	PLST	1.84036e+08	P13797	PLST	1.55375e+08
P11142	HSP7C	4.52452e+07	P11142	HSP7C	7.20952e+07	P11142	HSP7C	2.22275e+07	P11142	HSP7C	1.13004e+08
Q16881	TRXR1	7125706	Q16881	TRXR1	3.33713e+07	Q16881	TRXR1	4.45924e+07	Q16881	TRXR1	8.49558e+07
P11021	BIP	5.32849e+07	P11021	BIP	1.21747e+08	P11021	BIP	1.08198e+08	P11021	BIP	1.90016e+08
P13667	PDIA4	1.26694e+07	P13667	PDIA4	6.25458e+07	P13667	PDIA4	1.42603e+07	P13667	PDIA4	5.49884e+07
P08253	MMP2	4.02213e+07	P08253	MMP2	4.94888e+07	P08253	MMP2	8.24716e+07	P08253	MMP2	1.36329e+08
P02545	LMNA	3.47789e+07	P02545	LMNA	4.46307e+07	P02545	LMNA	3.10452e+07	P02545	LMNA	5.14319e+07
Q15582	BGH3	4.66473e+08	Q15582	BGH3	2.77235e+08	Q15582	BGH3	6.73283e+08	Q15582	BGH3	3.26693e+08
P09871	C1S	1.18081e+07	P09871	C1S	7.11735e+06	P09871	C1S	1.65823e+07	P09871	C1S	1.0796e+07
P02787	TRFE	1.83272e+08	P02787	TRFE	1.69088e+07	P02787	TRFE	6.28455e+07	P02787	TRFE	8.2801e+07
P00736	C1R	1.01425e+07	P00736	C1R	1.02221e+07	P00736	C1R	1.20272e+07	P00736	C1R	9.03409e+06
O00391	QSOX1	1.50154e+07	O00391	QSOX1	1.50415e+07	O00391	QSOX1	1.29283e+08	O00391	QSOX1	6.78554e+07
P08238	HS90B	2.92171e+07	P08238	HS90B	6.77859e+07	P08238	HS90B	1.70528e+07	P08238	HS90B	1.66461e+08
O00469	PLOD2	1.28979e+07	O00469	PLOD2	3.46099e+07	O00469	PLOD2	1.28029e+07	O00469	PLOD2	4.8107e+07
P06396	GELS	2.73554e+07	P06396	GELS	1.30944e+07	P06396	GELS	1.72462e+07	P06396	GELS	3.63484e+07
Q9Y4K0	LOXL2	7.35285e+07	Q9Y4K0	LOXL2	5.48324e+07	Q9Y4K0	LOXL2	9.61739e+06	Q9Y4K0	LOXL2	1.26976e+08
P05556	ITB1	5.54573e+06	P05556	ITB1	5.5521e+06	P05556	ITB1	2.75147e+07	P05556	ITB1	5.01116e+07
P55072	TERA	8.35184e+06	P55072	TERA	1.66655e+07	P55072	TERA	4.54428e+06	P55072	TERA	3.38861e+07
P14625	ENPL	2.51525e+07	P14625	ENPL	5.81224e+07	P14625	ENPL	1.04535e+08	P14625	ENPL	1.23589e+08
Q15063	POSTN	7.82127e+07	Q15063	POSTN	5.66391e+07	Q15063	POSTN	4.79519e+07	Q15063	POSTN	8.58732e+07
P13639	EF2	3.74751e+06	P13639	EF2	3.39459e+07	P13639	EF2	1.57535e+07	P13639	EF2	5.09843e+07
Q14764	MVP	677495	Q14764	MVP	7.51631e+06	Q14764	MVP	2.63201e+07	Q14764	MVP	1.05822e+07
P12814	ACTN1	4.03701e+07	P12814	ACTN1	1.38932e+08	P12814	ACTN1	2.77297e+08	P12814	ACTN1	3.44194e+08
P55786	PSA	3.2651e+06	P55786	PSA	9.59633e+06	P55786	PSA	3.62512e+07	P55786	PSA	1.14851e+07
O43707	ACTN4	3.88898e+07	O43707	ACTN4	1.38762e+08	O43707	ACTN4	1.89907e+08	O43707	ACTN4	1.86169e+08
P10253	LYAG	3.5943e+06	P10253	LYAG	4.84298e+06	P10253	LYAG	2.82211e+07	P10253	LYAG	1.87295e+07
Q9Y6C2	EMIL1	1.2284e+07	Q9Y6C2	EMIL1	7.50055e+06	Q9Y6C2	EMIL1	3.81702e+07	Q9Y6C2	EMIL1	3.61182e+07
P12109	CO6A1	3.60829e+07	P12109	CO6A1	6.48144e+07	P12109	CO6A1	1.16301e+07	P12109	CO6A1	6.16427e+07
P15144	AMPN	3.34589e+06	P15144	AMPN	1.27549e+07	P15144	AMPN	1.13212e+08	P15144	AMPN	1.00739e+08
P27816	MAP4	3.38744e+06	P27816	MAP4	8.41205e+06	P27816	MAP4	9.9951e+06	P27816	MAP4	1.20251e+07
P18206	VINC	1.6583e+07	P18206	VINC	3.92224e+07	P18206	VINC	5.08506e+07	P18206	VINC	9.63029e+07
P08123	CO1A2	2.51662e+08	P08123	CO1A2	2.92577e+08	P08123	CO1A2	4.80936e+07	P08123	CO1A2	4.0099e+08
P07996	TSP1	9.90439e+07	P07996	TSP1	2.25622e+07	P07996	TSP1	1.8067e+08	P07996	TSP1	7.19457e+07
P35442	TSP2	6.2538e+07	P35442	TSP2	4.83384e+07	P35442	TSP2	8.41606e+07	P35442	TSP2	1.19173e+08
P02461	CO3A1	6.39975e+08	P02461	CO3A1	7.85684e+08	P02461	CO3A1	2.76718e+08	P02461	CO3A1	2.23343e+09
P02452	CO1A1	6.19667e+08	P02452	CO1A1	8.82395e+08	P02452	CO1A1	2.63083e+09	P02452	CO1A1	1.69639e+09
Q14112	NID2	2.1181e+07	Q14112	NID2	1.40419e+07	Q14112	NID2	2.75319e+07	Q14112	NID2	5.55801e+07
P08572	CO4A2	1.58386e+07	P08572	CO4A2	1.61087e+07	P08572	CO4A2	2.83026e+07	P08572	CO4A2	5.41186e+07
P11047	LAMC1	2.00705e+07	P11047	LAMC1	1.59185e+07	P11047	LAMC1	6.08182e+07	P11047	LAMC1	5.34418e+07
Q13219	PAPP1	1.24793e+07	Q13219	PAPP1	5.24436e+06	Q13219	PAPP1	3.16884e+07	Q13219	PAPP1	1.4361e+07
P20908	CO5A1	7.39954e+07	P20908	CO5A1	1.34042e+08	P20908	CO5A1	3.31554e+07	P20908	CO5A1	1.02631e+08
Q14766	LTBP1	1.28129e+07	Q14766	LTBP1	2.85852e+06	Q14766	LTBP1	3.92472e+07	Q14766	LTBP1	3.05774e+07
P01024	CO3	6.3255e+07	P01024	CO3	2.33311e+07	P01024	CO3	2.20566e+07	P01024	CO3	4.9018e+07
P46940	IQGA1	7.51197e+06	P46940	IQGA1	1.40541e+07	P46940	IQGA1	4.00391e+07	P46940	IQGA1	5.36342e+07
Q14767	LTBP2	3.61939e+07	Q14767	LTBP2	1.52446e+07	Q14767	LTBP2	3.63429e+07	Q14767	LTBP2	3.29235e+07
P07942	LAMB1	1.05504e+07	P07942	LAMB1	1.12172e+07	P07942	LAMB1	3.44571e+07	P07942	LAMB1	8.5162e+07
P35579	MYH9	1.16845e+07	P35579	MYH9	3.97346e+07	P35579	MYH9	2.89285e+08	P35579	MYH9	8.69004e+07
Q9Y490	TLN1	1.65594e+06	Q9Y490	TLN1	1.65781e+07	Q9Y490	TLN1	1.49502e+07	Q9Y490	TLN1	3.95578e+07
P02751	FINC	2.17921e+09	P02751	FINC	1.8897e+08	P02751	FINC	5.35706e+08	P02751	FINC	5.32245e+08
O75369	FLNB	2.56088e+07	O75369	FLNB	5.16217e+07	O75369	FLNB	1.39998e+08	O75369	FLNB	2.54745e+08
P21333	FLNA	5.62414e+07	P21333	FLNA	1.5334e+08	P21333	FLNA	5.15053e+08	P21333	FLNA	4.4305e+08
Q13813	SPTN1	1.15937e+07	Q13813	SPTN1	3.31542e+07	Q13813	SPTN1	5.87117e+06	Q13813	SPTN1	4.72317e+07
Q14315	FLNC	2.69895e+07	Q14315	FLNC	3.40769e+07	Q14315	FLNC	6.65372e+07	Q14315	FLNC	8.72578e+07
P35555	FBN1	5.24316e+07	P35555	FBN1	4.51247e+07	P35555	FBN1	2.41203e+08	P35555	FBN1	2.33346e+08
Q99715	COCA1	5.74495e+07	Q99715	COCA1	8.92939e+07	Q99715	COCA1	2.41203e+08	Q99715	COCA1	1.95137e+08
P12111	CO6A3	2.70253e+07	P12111	CO6A3	2.62908e+07	P12111	CO6A3	4.9761e+07	P12111	CO6A3	6.46024e+07
P13611	CSPG2	8.48356e+07	P13611	CSPG2	2.92062e+07	P13611	CSPG2	1.85931e+07	P13611	CSPG2	2.32869e+07
P98160	PGBM	2.73042e+07	P98160	PGBM	1.06555e+07	P98160	PGBM	4.16913e+07	P98160	PGBM	2.79081e+07
Q07954	LRP1	8.56247e+06	Q07954	LRP1	8.1902e+06	Q07954	LRP1	4.38449e+07	Q07954	LRP1	7.52433e+07

## Sheet: B) hAMSC-CM most abund proteins
Proteins inside the group of 157 common with average Area value in the range E9-5xE7 [descending order]
Gene name	Average Area Pool I	Standard Deviation	Average Area Pool II	Standard deviation	Average Area Pool III	Gene name	Standard Deviation	Average Area Pool IV	Standard Deviation
ALBU	6.10633e+09	4.02062e+08	2.42772e+09	9.59637e+07	2.00329e+08	ALBU	1.38042e+08	6.50893e+09	4.93338e+08
CO1A1	6.19667e+08	1.75257e+07	8.82395e+08	3.98998e+07	2.63083e+09	CO1A1	1.98865e+08	1.69639e+09	1.2735e+08
TIMP1	1.8049e+09	1.43995e+08	1.33059e+09	1.1138e+08	3.81135e+08	TIMP1	1.04652e+08	8.64579e+08	7.88411e+07
CO3A1	6.39975e+08	3.84758e+07	7.85684e+08	2.29301e+07	2.76718e+08	CO3A1	5.895e+07	2.23343e+09	1.35007e+08
FINC	2.17921e+09	1.15389e+08	1.8897e+08	4.20286e+06	5.35706e+08	FINC	2.18659e+08	5.32245e+08	4.2078e+07
CALM3	9.00752e+07	8.85533e+06	1.88765e+08	1.13924e+06	1.50117e+09	CALM3	1.44091e+07	3.90571e+08	2.45815e+07
LDHA	2.6927e+08	1.38257e+07	3.62684e+08	1.23595e+07	4.55008e+08	LDHA	4.35298e+07	7.71445e+08	5.52025e+07
BGH3	4.66473e+08	1.10141e+07	2.77235e+08	4.35447e+06	6.73283e+08	BGH3	5.91855e+07	3.26693e+08	2.59218e+07
ACTB	2.52269e+08	1.62017e+07	4.64429e+08	1.32473e+07	8.97663e+07	ACTB	2.33023e+06	7.612e+08	5.75255e+07
TPIS	1.5996e+08	7.60866e+06	2.32346e+08	3.41642e+06	4.78307e+08	TPIS	3.66834e+07	6.73765e+08	4.60335e+07
SPRC	1.93342e+08	5.50125e+06	3.19485e+08	2.54417e+07	4.05305e+08	SPRC	6.23298e+08	6.10115e+08	5.79611e+07
TAGL	1.07954e+08	1.04184e+07	3.40117e+08	1.06586e+07	5.02482e+07	TAGL	2.89211e+07	6.46284e+08	3.95718e+07
PPIB	1.16301e+08	7.49889e+06	3.62806e+08	1.08824e+07	1.49623e+08	PPIB	2.1846e+06	3.88632e+08	3.10628e+07
LDHB	1.46628e+08	8.14575e+06	2.20684e+08	6.88748e+06	1.18319e+08	LDHB	4.28966e+07	4.60736e+08	5.44132e+07
LEG1	1.17673e+08	4.10525e+06	2.14234e+08	7.86804e+06	8.23027e+07	LEG1	3.13442e+06	5.08619e+08	2.32704e+07
PRDX1	9.94559e+07	3.55824e+06	1.93476e+08	6.12599e+06	2.30336e+08	PRDX1	3.31061e+07	3.97296e+08	3.06058e+07
CALR	7.84755e+07	4.59845e+06	1.29172e+08	4.44788e+06	3.85187e+08	CALR	1.44364e+08	2.73919e+08	1.70288e+08
FLNA	5.62414e+07	1.13763e+07	1.5334e+08	5.83706e+06	1.5334e+08	FLNA	3.1593e+08	4.4305e+08	2.54262e+07
CATB	9.87464e+07	3.23745e+06	1.05423e+08	2.19296e+06	3.16159e+08	CATB	7.29617e+07	2.61941e+08	1.72035e+07
MMP1	7.58913e+07	2.15507e+06	8.43545e+07	3.56539e+06	1.41005e+08	MMP1	1.62193e+07	4.47906e+08	3.12705e+07
TFPI2	9.95286e+07	2.81283e+06	6.91958e+07	2.06148e+06	1.95481e+08	TFPI2	1.14147e+08	3.74274e+08	1.15808e+07
ENOA	1.31034e+08	2.89815e+07	1.60548e+08	5.87516e+06	9.92719e+07	ENOA	4.11959e+07	3.23442e+08	2.5529e+07
NDKA	6.02748e+07	5.39356e+06	1.48615e+08	732845	8.62476e+07	NDKA	5.31381e+07	2.9917e+08	3.13302e+07
COCA1	5.74495e+07	3.26698e+06	8.92939e+07	1.8735e+06	2.41203e+08	COCA1	2.35127e+06	1.95137e+08	1.66419e+07
ANXA2	1.4364e+08	1.67124e+07	5.91636e+07	2.00594e+06	7.86974e+07	ANXA2	5.34129e+06	2.66426e+08	2.92255e+07
FSTL1	6.35826e+07	2.97318e+06	7.03512e+07	1.15246e+06	6.16005e+07	FSTL1	1.2222e+07	2.99842e+08	1.92377e+07
IBP7	1.04733e+08	2.77087e+06	1.69026e+08	5.18906e+06	5.982e+07	IBP7	2.78247e+06	1.44808e+08	5.99065e+06
KPYM	6.35389e+07	5.56598e+06	9.69151e+07	1.59966e+06	5.86434e+07	KPYM	2.84669e+06	2.57896e+08	2.66796e+07
BIP	5.32849e+07	4.38339e+06	1.21747e+08	2.99511e+06	1.08198e+08	BIP	3.09794e+06	1.90016e+08	1.27187e+07
PDIA3	6.8751e+07	1.24256e+07	8.77151e+07	3.5865e+06	1.12707e+08	PDIA3	2.93176e+06	1.57157e+08	1.07806e+07
G3P	7.36242e+07	7.14689e+06	8.22515e+07	1.95156e+06	5.82688e+07	G3P	1.16e+07	1.85825e+08	1.50563e+07
PGK1	5.28882e+07	6.94051e+06	7.37506e+07	913009	9.31328e+07	PGK1	1.42785e+07	1.68777e+08	1.08529e+07
TYB4	5.5896e+07	6.03883e+06	6.77895e+07	5.4262e+06	6.97978e+07	TYB4	4.35725e+06	7.40362e+07	7.13666e+07
